# Supplementary material for: Dissecting apicoplast functions through continuous cultivation of Toxoplasma gondii devoid of the organelle
Source: Nat Commun. 2025 Mar 1;16:2095. doi: 10.1038/s41467-025-57302-x (PMC11873192; doi:10.1038/s41467-025-57302-x)
Supplement: Supplementary file 4 — Supplementary Data 2 [file 41467_2025_57302_MOESM4_ESM.xlsx]

## Sheet: LipA 2H2O Labelling
Raw GC-MS Data
	Myristic acid		Palmitic acid		Oleic acid		Stearic acid
	M0 ion	M+1 ion	M0 ion	M+1 ion	M0 ion	M+1 ion	M0 ion	M+1 ion
m/z -->	242 Results	243 Results	270 Results	271 Results	296 Results	297 Results	298 Results	299 Results											Legend
Data File	Resp.	Resp.	Resp.	Resp.	Resp.	Resp.	Resp.	Resp.											DiCre	Control strain
DICRE_+R_D2O_1_SIM.D	1037.9	455.342	4248.35	1969.84	1621.53	610.601	981.583	397.797											iKD LipA	inducible knockdown of LipA enzyme
DICRE_+R_D2O_2_SIM.D	1115.58	589.955	6215.35	3407.5	2221.03	1062.09	1674.96	475.497											-R	no rapamycin
DICRE_+R_D2O_3_SIM.D	2469.92	1290.88	8079.53	4284.54	3571.95	1353.68	1945.1	646.818											+R	with rapamycin
DICRE_+R_D2O_4_SIM.D	779.305	381.862	3856.26	1840.82	1418.39	616.055	1100.42	368.933											Unlab	unlabelled
DICRE_-R_UNLAB_1_SIM.D	531.378	79.2576	4152.52	787.044	1555.4	306.631	961.361	192.112											D2O	heavy water labelled
DICRE_-R_UNLAB_2_SIM.D	940.722	158.129	4729.19	906.04	1834.06	397.68	1437.42	298.978											SIM	selected ion monitorin
DICRE_-R_UNLAB_3_SIM.D	1167.29	185.714	6573.19	1220.05	3077.99	606.331	2002.32	396.403
DICRE_-R_UNLAB_4_SIM.D	1214.01	223.021	4068.48	780.984	2049.08	460.025	1586.79	319.696
IKDLIPA_+R_D2O_1_SIM.D	528.79	164.04	3267.65	1014.31	1711.81	449.163	1552.74	371.501
IKDLIPA_+R_D2O_2_SIM.D	378.589	113.022	3645.2	1190.69	1778.56	453.855	1602.64	374.637
IKDLIPA_+R_D2O_3_SIM.D	466.024	137.17	3324.51	1056.43	1597.98	454.112	1552.18	356.901
IKDLIPA_+R_D2O_4_SIM.D	601.48	167.525	3737.7	1208.32	1854.93	539.214	1628.56	419.731
IKDLIPA_-R_D2O_1_SIM.D	589.196	285	3428.42	1714	1658	676.685	1216.44	378
IKDLIPA_-R_D2O_2_SIM.D	630.137	360	3390.21	1632	1661.92	733.505	1324.81	395.118
IKDLIPA_-R_D2O_3_SIM.D	381.28	200.427	2238.59	1166.51	1581.23	604	911.054	302.107
IKDLIPA_-R_D2O_4_SIM.D	484.165	238.534	2953.01	1428.88	1609.25	646.531	1090.34	360.226
Background corrected Excess M1 Enrichment, %
Myristic acid, 242, 243, 15.0 min					Palmitic acid, 270, 271, 18.8 min					Stearic acid, 298, 299, 22.4 min					Oleic acid, 296, 297, 22.0 min
Sample Name	Labelling %	m0	m1		Sample Name	Labelling %	m0	m1		Sample Name	Labelling %	m0	m1		Sample Name	Labelling %	m0	m1
DiCre_+R_D2O_1_SIM	0.212845	0.787155	0.212845		DiCre_+R_D2O_1_SIM	0.214463	0.785537	0.214463		DiCre_+R_D2O_1_SIM	0.161258	0.838742	0.161258		DiCre_+R_D2O_1_SIM	0.14074	0.85926	0.14074
DiCre_+R_D2O_2_SIM	0.264984	0.735016	0.264984		DiCre_+R_D2O_2_SIM	0.263396	0.736604	0.263396		DiCre_+R_D2O_2_SIM	0.0661935	0.933806	0.0661935		DiCre_+R_D2O_2_SIM	0.209753	0.790247	0.209753
DiCre_+R_D2O_3_SIM	0.261625	0.738375	0.261625		DiCre_+R_D2O_3_SIM	0.253529	0.746471	0.253529		DiCre_+R_D2O_3_SIM	0.106774	0.893226	0.106774		DiCre_+R_D2O_3_SIM	0.14252	0.85748	0.14252
DiCre_+R_D2O_4_SIM	0.243391	0.756609	0.243391		DiCre_+R_D2O_4_SIM	0.222819	0.777181	0.222819		DiCre_+R_D2O_4_SIM	0.108947	0.891053	0.108947		DiCre_+R_D2O_4_SIM	0.181379	0.818621	0.181379
DiCre_-R_unlab_1_SIM	-0.0195371	1.01954	-0.0195371		DiCre_-R_unlab_1_SIM	-0.00112568	1.00113	-0.00112568		DiCre_-R_unlab_1_SIM	-0.013342	1.01334	-0.013342		DiCre_-R_unlab_1_SIM	-0.0158757	1.01588	-0.0158757
DiCre_-R_unlab_2_SIM	-0.000224234	1.00022	-0.000224234		DiCre_-R_unlab_2_SIM	0.000925135	0.999075	0.000925135		DiCre_-R_unlab_2_SIM	-0.00502744	1.00503	-0.00502744		DiCre_-R_unlab_2_SIM	0.00404746	0.995953	0.00404746
DiCre_-R_unlab_3_SIM	-0.00930424	1.0093	-0.00930424		DiCre_-R_unlab_3_SIM	-0.00507476	1.00507	-0.00507476		DiCre_-R_unlab_3_SIM	-0.0152562	1.01526	-0.0152562		DiCre_-R_unlab_3_SIM	-0.0160307	1.01603	-0.0160307
DiCre_-R_unlab_4_SIM	0.0151554	0.984845	0.0151554		DiCre_-R_unlab_4_SIM	0.00129976	0.9987	0.00129976		DiCre_-R_unlab_4_SIM	-0.0116595	1.01166	-0.0116595		DiCre_-R_unlab_4_SIM	0.0115994	0.988401	0.0115994
iKDLipA_+R_D2O_1_SIM	0.124266	0.875734	0.124266		iKDLipA_+R_D2O_1_SIM	0.106945	0.893055	0.106945		iKDLipA_+R_D2O_1_SIM	0.0255851	0.974415	0.0255851		iKDLipA_+R_D2O_1_SIM	0.0472768	0.952723	0.0472768
iKDLipA_+R_D2O_2_SIM	0.115215	0.884785	0.115215		iKDLipA_+R_D2O_2_SIM	0.11971	0.88029	0.11971		iKDLipA_+R_D2O_2_SIM	0.0203405	0.979659	0.0203405		iKDLipA_+R_D2O_2_SIM	0.0406884	0.959312	0.0406884
iKDLipA_+R_D2O_3_SIM	0.111919	0.888081	0.111919		iKDLipA_+R_D2O_3_SIM	0.112777	0.887223	0.112777		iKDLipA_+R_D2O_3_SIM	0.0166541	0.983346	0.0166541		iKDLipA_+R_D2O_3_SIM	0.066652	0.933348	0.066652
iKDLipA_+R_D2O_4_SIM	0.0992646	0.900735	0.0992646		iKDLipA_+R_D2O_4_SIM	0.117092	0.882908	0.117092		iKDLipA_+R_D2O_4_SIM	0.0428176	0.957182	0.0428176		iKDLipA_+R_D2O_4_SIM	0.0722917	0.927708	0.0722917
iKDLipA_-R_D2O_1_SIM	0.23977	0.76023	0.23977		iKDLipA_-R_D2O_1_SIM	0.236222	0.763778	0.236222		iKDLipA_-R_D2O_1_SIM	0.0890411	0.910959	0.0890411		iKDLipA_-R_D2O_1_SIM	0.163436	0.836564	0.163436
iKDLipA_-R_D2O_2_SIM	0.287235	0.712765	0.287235		iKDLipA_-R_D2O_2_SIM	0.225243	0.774757	0.225243		iKDLipA_-R_D2O_2_SIM	0.0785505	0.921449	0.0785505		iKDLipA_-R_D2O_2_SIM	0.186061	0.813939	0.186061
iKDLipA_-R_D2O_3_SIM	0.263271	0.736729	0.263271		iKDLipA_-R_D2O_3_SIM	0.248365	0.751635	0.248365		iKDLipA_-R_D2O_3_SIM	0.106028	0.893972	0.106028		iKDLipA_-R_D2O_3_SIM	0.144725	0.855275	0.144725
iKDLipA_-R_D2O_4_SIM	0.244914	0.755086	0.244914		iKDLipA_-R_D2O_4_SIM	0.226734	0.773266	0.226734		iKDLipA_-R_D2O_4_SIM	0.105049	0.894951	0.105049		iKDLipA_-R_D2O_4_SIM	0.158951	0.841049	0.158951
	Labelling %	Average	STDEV			Labelling %	Average	STDEV			Labelling %	Average	STDEV			Labelling %	Average	STDEV
DiCre_+R_D2O_1_SIM	21.2845					21.4463					16.1258					14.074
DiCre_+R_D2O_2_SIM	26.4984					26.3396					6.61935					20.9753
DiCre_+R_D2O_3_SIM	26.1625					25.3529					10.6774					14.252
DiCre_+R_D2O_4_SIM	24.3391	24.5711	2.38765			22.2819	23.8552	2.35891			10.8947	11.0793	3.89673			18.1379	16.8598	3.3233
DiCre_-R_unlab_1_SIM	-1.95371					-0.112568					-1.3342					-1.58757
DiCre_-R_unlab_2_SIM	-0.0224234					0.0925135					-0.502744					0.404746
DiCre_-R_unlab_3_SIM	-0.930424					-0.507476					-1.52562					-1.60307
DiCre_-R_unlab_4_SIM	1.51554	-0.347753	1.47154			0.129976	-0.0993884	0.292201			-1.16595	-1.13213	0.444574			1.15994	-0.40649	1.40695
iKDLipA_+R_D2O_1_SIM	12.4266					10.6945					2.55851					4.72768
iKDLipA_+R_D2O_2_SIM	11.5215					11.971					2.03405					4.06884
iKDLipA_+R_D2O_3_SIM	11.1919					11.2777					1.66541					6.6652
iKDLipA_+R_D2O_4_SIM	9.92646	11.2666	1.03476			11.7092	11.4131	0.557874			4.28176	2.63493	1.15742			7.22917	5.67272	1.51362
iKDLipA_-R_D2O_1_SIM	23.977					23.6222					8.90411					16.3436
iKDLipA_-R_D2O_2_SIM	28.7235					22.5243					7.85505					18.6061
iKDLipA_-R_D2O_3_SIM	26.3271					24.8365					10.6028					14.4725
iKDLipA_-R_D2O_4_SIM	24.4914	25.8798	2.14745			22.6734	23.4141	1.06564			10.5049	9.4667	1.32694			15.8951	16.3293	1.7147

## Sheet: ValueList_Helper
Sample
Blank
Cal
QC
CC
DoubleBlank
MatrixSpike
MatrixSpikeDup
MatrixBlank
TuneCheck
ResponseCheck
