# Supplementary material for: Dissecting apicoplast functions through continuous cultivation of Toxoplasma gondii devoid of the organelle
Source: Nat Commun. 2025 Mar 1;16:2095. doi: 10.1038/s41467-025-57302-x (PMC11873192; doi:10.1038/s41467-025-57302-x)
Supplement: Supplementary file 5 — Supplementary Data 3. [file 41467_2025_57302_MOESM5_ESM.xlsx]

## Sheet: All Metabolite Abundances
Metabolite Analysis Apicoplast-less
				RH-MVA parasites cultured in apicoplast rescue medium							RH-MVA parasites cultured in normal medium							RH-MVA-Apico parasites cultured in apicoplast rescue medium							RH-MVA-Apico parasites cultured in normal medium (not long-term viable)							RH parasites cultured in apicoplast rescue medium							RH parasites cultured in normal medium
			Replicates:	MVA_ARM_1	MVA_ARM_2	MVA_ARM_3	MVA_ARM_4	MVA_ARM_5		Replicates:	MVA_reg_1	MVA_reg_2	MVA_reg_3	MVA_reg_4	MVA_reg_5		Replicates:	MVA-Apico_ARM_1	MVA-Apico_ARM_2	MVA-Apico_ARM_3	MVA-Apico_ARM_4	MVA-Apico_ARM_5		Replicates:	MVA-Apico_reg_1	MVA-Apico_reg_2	MVA-Apico_reg_3	MVA-Apico_reg_4	MVA-Apico_reg_5		Replicates:	RH_ARM_1	RH_ARM_2	RH_ARM_3	RH_ARM_4	RH_ARM_5		Replicates:	RH_reg_1	RH_reg_2	RH_reg_3	RH_reg_4	RH_reg_5
				Total Ion Chromatogram (TIC) Area under the curve							Total Ion Chromatogram (TIC) Area under the curve							Total Ion Chromatogram (TIC) Area under the curve							Total Ion Chromatogram (TIC) Area under the curve							Total Ion Chromatogram (TIC) Area under the curve							Total Ion Chromatogram (TIC) Area under the curve
				7.14554e+07	7.83117e+07	6.41832e+07	5.06699e+07	5.03443e+07			1.03564e+08	9.61938e+07	1.11519e+08	1.12236e+08	1.17576e+08			7.54388e+07	7.90009e+07	6.36756e+07	7.50702e+07	7.70649e+07			8.8586e+07	9.32224e+07	8.78356e+07	8.24706e+07	9.13122e+07			7.44766e+07	7.64994e+07	4.43322e+07	7.54286e+07	4.91307e+07			1.11825e+08	1.21565e+08	1.06511e+08	1.2046e+08	1.20446e+08
Pathway/Class	Metabolite	Quantifier ion m/z	RT (min)	Signal Intensities (Area under the curve)						Metabolite	Signal Intensities (Area under the curve)						Metabolite	Signal Intensities (Area under the curve)						Metabolite	Signal Intensities (Area under the curve)						Metabolite	Signal Intensities (Area under the curve)						Metabolite	Signal Intensities (Area under the curve)
Amino Acids and Amino Acid Metabolism	3-Amino-2-Piperidone	243	9.988	703.953	546.317	476.392	230.078	231.146		3-Amino-2-Piperidone	1476.4	1818.47	1726.43	1919.37	2382.07		3-Amino-2-Piperidone	308.714	539.927	483.613	743.459	571.815		3-Amino-2-Piperidone	911.225	1366.61	1379.07	1184.12	922.783		3-Amino-2-Piperidone	489.021	797.314	314.806	518.865	201.023		3-Amino-2-Piperidone	2150.95	3210.51	2889.19	3750.89	2405.47
	Aminomanolate	320	9.724	496.301	461.263	391.159	141.278	112.098		Aminomanolate	661.375	568.952	748.98	732.745	1182.57		Aminomanolate	360.982	818.534	161.981	349.035	295.207		Aminomanolate	3071.24	4319.09	3669.05	2157.74	2867.49		Aminomanolate	318.71	395.36	102.231	410.942	123.347		Aminomanolate	752.877	1138.43	927.384	1018.45	774.795
	Glutarate	349	10.713	28009.4	34558.1	22934.7	12929.6	12972.2		Glutarate	1000.54	692.025	1109.37	975.744	1032.12		Glutarate	55450.4	56989.8	52796.4	51705.8	53917.2		Glutarate	617.77	1984.02	875.186	1040.48	846.853		Glutarate	4740.47	6566.81	2304.62	5720.7	1755.27		Glutarate	679.417	721.993	540.73	729.35	973.89
	Homoserine	218	9.494	165.241	190.809	134.939	98.9234	36.8325		Homoserine	307.259	413.499	259.983	373.177	446.66		Homoserine	99.8659	146.241	119.089	228.534	73.3114		Homoserine	261.799	306.718	279.626	334.544	255.755		Homoserine	180.142	268.302	60.6836	202.869	83.4657		Homoserine	386.557	675.517	517.001	456.313	460.826
	l-Alanine	190	5.8	3152.84	3849.49	2858.13	2156.24	1625.43		l-Alanine	14209.1	14893.2	13152.7	16802.9	18779.3		l-Alanine	3215.82	3555.4	2179.75	3513.13	3054.93		l-Alanine	5931.35	7057.81	5991.53	6409.6	6923.15		l-Alanine	5929.17	4896.49	1913.1	5691.23	2386.87		l-Alanine	15577.8	25213.6	18506.4	22790.2	18675.9
	l-Asparagine	231	11.635	94.6416	0	20.1695	0	0		l-Asparagine	585.332	497.128	451.493	730.852	801.637		l-Asparagine	75.5844	77.898	10.8564	91.5163	109.874		l-Asparagine	381.425	305.126	318.813	275.171	355.369		l-Asparagine	8.22228	52.68	0	66.5042	0		l-Asparagine	720.109	654.45	477.068	973.325	671.598
	l-Aspartate	232	10.267	31550.9	29775.8	24424.8	15358.3	13131.3		l-Aspartate	391606	423027	370858	357610	391137		l-Aspartate	21815.4	27190.9	23373.2	27603	29553.6		l-Aspartate	236539	127729	220858	171893	270906		l-Aspartate	41731.1	50876.4	29298	48061.6	27486.1		l-Aspartate	488866	572129	551769	576898	532475
	l-Cysteine	220	10.554	24343	17678.2	17750.4	11201.7	9817.48		l-Cysteine	96816.1	79510.3	94062.5	103234	118854		l-Cysteine	13307.6	15282.3	12131.9	20709.9	15665.1		l-Cysteine	92958.8	101405	101342	86475	97991.6		l-Cysteine	14477.2	21623.4	8693.35	15410.6	9091.82		l-Cysteine	78966.6	101316	71590.8	100763	80800.8
	l-Glutamate	246	11.14	708784	743702	555573	354593	294512		l-Glutamate	1.40179e+06	1.27072e+06	1.30155e+06	1.49977e+06	1.53671e+06		l-Glutamate	701789	781605	634173	886012	744035		l-Glutamate	966572	1.16403e+06	1.0941e+06	1.06414e+06	991818		l-Glutamate	607174	705804	252229	671981	216573		l-Glutamate	1.36778e+06	1.36178e+06	1.28377e+06	1.46587e+06	1.36112e+06
	l-Glycine	276	8.02	10213.6	10543	7379.76	4935.07	3618.86		l-Glycine	21483.8	17254.4	21855.9	24167.4	27024.7		l-Glycine	8235.49	8341.29	4412.62	9139.42	7572.79		l-Glycine	52800.4	51063.9	51476.8	37664.3	47232.6		l-Glycine	11708.5	11966	3859.38	12771.5	4686.58		l-Glycine	27230.9	26167.8	19076.6	25840.8	23709.3
	L-Isoleucine	158	7.87	17490.5	13157.7	13297.6	9066.59	5012.72		L-Isoleucine	34348.2	42368	26944	41359.1	42289.6		L-Isoleucine	8985.15	10731	7172.43	17788.4	12466.8		L-Isoleucine	25910.6	40612.6	29241.4	39710.8	37515.5		L-Isoleucine	19477	20513.6	5287.06	16815.4	6153.97		L-Isoleucine	41870	84423.9	68631.5	80967.1	42481.4
	l-Leucine	158	7.621	30299	21164.3	22235.1	13894.1	7086.7		l-Leucine	60503.5	71623.6	45396.4	71521.9	71478.6		l-Leucine	12084.1	15067.4	12288.8	30621.1	22098.6		l-Leucine	46595.6	76667.6	51271.4	67878.1	59149.8		l-Leucine	26794.6	37658.7	7744.41	25915.3	9307.99		l-Leucine	75201.2	155647	116886	138691	73311.4
	l-Lysine	200	13.183	140084	175350	106596	46822.8	46024.1		l-Lysine	237372	263704	250571	298966	285867		l-Lysine	166406	154453	92590.8	183868	165277		l-Lysine	140493	174603	177587	173853	163426		l-Lysine	93971.3	83040.1	21033	72787.4	17261.8		l-Lysine	282264	296132	285295	293716	306128
	l-Methionine	176	10.192	8445.39	7404.35	5416.54	2867.58	1501.95		l-Methionine	21392.3	20947.2	21782.1	24031.8	28424.4		l-Methionine	5192.45	6213.38	3897.53	8801.26	6720.81		l-Methionine	16467.1	17365.9	17716.7	15137.8	15502.3		l-Methionine	8121.51	10905.5	2957.5	8653.43	2220.75		l-Methionine	24005.4	29814.5	22595.5	29475.4	25456.6
	l-Ornithine	142	11.091	17411	22588.6	13276.3	7682.55	6371.8		l-Ornithine	43225.8	48067.5	43785.4	56756	56046.4		l-Ornithine	19074.6	18272.9	11366.9	21172.1	19848.5		l-Ornithine	48619.9	48497.6	60915.7	50012.4	58581.2		l-Ornithine	12018.2	11309.7	3757.13	9597.12	3566.86		l-Ornithine	45955.1	49824.1	42174.1	48750.4	51203
	l-Phenylalanine	192	11.23	11673	11297.8	7954.85	4825.72	3179.9		l-Phenylalanine	27728.3	28173.5	29071.5	35565.3	41050.8		l-Phenylalanine	9141.69	8832.45	4648.48	13208.4	9597.53		l-Phenylalanine	23139.8	26072	25506.9	23091.2	24982.7		l-Phenylalanine	13157.1	12338.4	4105.51	13364.7	3801.13		l-Phenylalanine	31598.6	37194.8	30236.2	37939.2	32694.5
	l-Proline	142	7.919	2.42451e+06	2.59082e+06	1.97583e+06	1.50645e+06	1.43241e+06		l-Proline	4.41816e+06	3.91045e+06	4.38903e+06	4.83683e+06	4.98361e+06		l-Proline	2.47687e+06	2.71282e+06	2.25331e+06	2.82541e+06	2.53992e+06		l-Proline	3.17376e+06	3.74773e+06	3.47429e+06	3.3524e+06	3.33468e+06		l-Proline	2.26186e+06	2.4367e+06	1.16677e+06	2.48318e+06	1.27013e+06		l-Proline	4.46307e+06	4.4185e+06	3.87954e+06	4.674e+06	4.28014e+06
	l-Serine	218	8.58	11445.1	5112.43	8567.84	2860.33	1509.99		l-Serine	22712.4	39078.7	11782.4	24508.7	23846.8		l-Serine	4166.72	6032.43	2642.57	8862.51	5093.57		l-Serine	17232.9	20799.7	16823.8	29081.7	15072.8		l-Serine	9806.38	11887.8	2234.71	6011.45	1983.63		l-Serine	32870.2	71060.9	61315.3	65134.4	33755.1
	l-Threonine	291	8.864	17553	13193.3	13294.4	9077.3	5002.08		l-Threonine	34288.8	42229.5	26936.8	41264.6	42224.2		l-Threonine	8925.61	10729.2	7168.11	17790.4	12460.8		l-Threonine	25944.4	40587.4	29140.4	39692.1	37485.8		l-Threonine	19502	20516.9	5289.04	16801.5	6152.98		l-Threonine	41810.1	84331.8	68445.3	80638.6	42415.7
	l-Tryptophan	202	16.074	1082.77	988.973	728.667	514.522	389.491		l-Tryptophan	3013.73	2524.01	2297.03	4141.76	5623.42		l-Tryptophan	866.391	1380.11	620.032	777.203	978.459		l-Tryptophan	2330.16	1802.77	2031.33	2239.07	1887.1		l-Tryptophan	809.96	559.956	191.76	533.606	347.511		l-Tryptophan	3163.65	5275.37	3591.7	5360.36	4757.59
	l-Tyrosine	218	13.926	14206.5	18759.5	9412.34	4771.87	3523.81		l-Tyrosine	40161.4	43263.3	49228.2	64485	76411		l-Tyrosine	16347	15093.1	5314.23	21190.1	14981.9		l-Tyrosine	37256.7	43402.1	48562.6	36770.4	46191.6		l-Tyrosine	19263.9	13241.4	3414.1	16240.1	2860.31		l-Tyrosine	53131.6	65220.3	49937.8	65925.8	63209.2
	l-Valine	218	7.02	9158.46	7783.98	7105.03	5246.51	3486.28		l-Valine	16360.7	14333.6	14464	18044.9	21476		l-Valine	4949.97	5192.78	4945.99	9677.36	7864.51		l-Valine	16875.8	20771.5	17560	16194.6	17070.5		l-Valine	8590.38	10799.4	3409.16	10358.1	4558.16		l-Valine	18577.9	27231.3	19664.8	25283.2	16218.8
TCA Cycle	Citrate	375	12.974	10252.2	12316.8	9566.83	6810.46	5946.08		Citrate	22916.9	23082	25596.4	26909.1	28513		Citrate	8748.33	10371.2	7147.29	8937.84	8213.93		Citrate	5991.68	8297.06	6466.06	7221.55	6716.53		Citrate	14393.3	15671.5	7249.98	14835.4	7999.64		Citrate	21360.5	30303.8	26016.2	29061.9	29400.5
	GABA	304	10.327	1.00403e+06	1.05328e+06	897508	637962	685325		GABA	1.27761e+06	1.26742e+06	1.35831e+06	1.35826e+06	1.41987e+06		GABA	858291	841871	721460	906522	865611		GABA	690032	911244	757946	845953	718153		GABA	979488	1.02355e+06	591577	1.01035e+06	673717		GABA	1.37816e+06	1.50242e+06	1.34978e+06	1.40436e+06	1.49982e+06
	Malate	335	9.885	10915.7	12372.9	8713.52	6388.73	5243.31		Malate	24178.4	19649.4	24150.9	24628.9	31620.3		Malate	8303.86	10227.6	7536.49	8528.86	7714.97		Malate	27868.2	30479.7	29739.7	25888	30224.4		Malate	16222.6	17564.1	6312.49	16162	7685.73		Malate	25076.1	26815.7	22274.4	29241.6	26265.8
	Succinate	247	8.03	22394.8	24357.6	15036.2	8754.19	7952.05		Succinate	77548.8	69818.2	78859.7	86043	99051.7		Succinate	18172.2	19818.7	14099.1	17898.8	17631.4		Succinate	39801.7	43954	42277.7	41166.9	44218.4		Succinate	29590.6	31125.2	8787.78	30053.4	9809.7		Succinate	92598.4	104375	86188.8	111785	95443.8
Fatty Acid and Lipid Metabolism	Cholesterol	458	21.54	3839.97	3921.59	2656.53	1161.74	1112.76		Cholesterol	14962.8	383.269	53073.3	301.413	934.738		Cholesterol	2254.5	3952.78	766.237	1798.77	35961.1		Cholesterol	630.866	3817.79	2513.31	2310.98	20319.3		Cholesterol	947.603	2715.44	968.996	1938.31	1432.66		Cholesterol	367.965	609.495	5614.03	63291.2	764.632
	Methyl-Valerate	247	10.56	450097	483775	392376	308490	286468		Methyl-Valerate	655.975	566.318	1345.66	726.47	1215.96		Methyl-Valerate	551472	572796	476111	563234	556951		Methyl-Valerate	30417.1	47685.2	32503	36512.1	33352		Methyl-Valerate	654186	651934	380811	657604	420480		Methyl-Valerate	980.487	736.858	735.456	632.778	1176.97
	Myristate	285	13.047	16386.6	14126.1	12220.8	12901.5	11479.8		Myristate	19259.2	15454.5	13005.5	10781.1	19654.7		Myristate	16402.3	18045.8	11542.5	15129.6	15858.1		Myristate	7351.62	8232.86	8186.06	8286.58	10004.1		Myristate	16741.9	14971.6	10681	15653.6	11583.5		Myristate	15863.1	21769.1	17947.4	22622.9	17287
	Oleate	339	15.88	2336.52	3068.92	2243.01	1850.08	2064.92		Oleate	7154.68	5454.32	9159.9	3167.45	3839.99		Oleate	2982.86	3529.06	2035.42	2796.61	6764.83		Oleate	3143.67	3630.95	4717.49	3841.98	6651.17		Oleate	3851.42	2473.12	2049.66	2431.97	1830.97		Oleate	3814.44	6290.65	5575.06	11935.1	4273.1
	Palmitate	313	14.62	58188	61468.3	36384.3	42809.1	35669.2		Palmitate	94659.2	76104.4	65595.6	33453.5	57681		Palmitate	58153.8	74162.1	42825.5	38217	68043.7		Palmitate	53556.9	55115	52462.3	40835.2	60696.7		Palmitate	54419.6	41600	32049.2	38848.4	32110.5		Palmitate	73144.4	63586	73513.8	69365.4	39989.4
	Phosphorylethanolamine	414	12.67	31364.5	34462.7	21716.1	15127.7	15728		Phosphorylethanolamine	39233.7	25525.2	36512.6	44283.8	56017		Phosphorylethanolamine	35095.8	51398.2	41069.6	42229.3	42277.2		Phosphorylethanolamine	44173.9	54469.4	36071.4	36374.5	46345.7		Phosphorylethanolamine	26567	32219.6	11183.4	38461.7	16143.8		Phosphorylethanolamine	57638.8	54897.7	18665.1	60802.2	50812.4
	Stearate	341	16.046	11942.3	16366.4	7775.43	8700.14	6894.9		Stearate	36476.8	27942.3	23415.8	9688.8	15953		Stearate	15594.6	21458.2	10459.8	8722.37	20592.7		Stearate	15384	15980.9	14926.2	10334.2	17577.8		Stearate	13756	9172.24	5732.75	9213.43	6330.84		Stearate	24935.1	16941	17988.7	20285.3	9242.74
Central Carbon and Sugar Metabolism	2,3,4-Trihydroxybutyric Acid	292	10.652	1690.74	1884.49	1238.03	741.948	677.371		2,3,4-Trihydroxybutyric Acid	2080.28	1763.39	2141.09	2180.44	2609.53		2,3,4-Trihydroxybutyric Acid	1572.68	1718.71	1223.9	1734.99	1542.67		2,3,4-Trihydroxybutyric Acid	555.863	1016.15	679.382	821.372	708.39		2,3,4-Trihydroxybutyric Acid	1958.84	2207.19	631.912	1983.41	805.568		2,3,4-Trihydroxybutyric Acid	2206.54	2402.18	1855.29	2490.38	2228.66
	D-Altro-2-Heptulose	471	18.467	14260.3	19416.4	13474	7298.14	5440.03		D-Altro-2-Heptulose	35878.1	22695	33384.4	33041.2	45163.7		D-Altro-2-Heptulose	26580.1	25165.6	15966.1	25776.8	20817.3		D-Altro-2-Heptulose	18711.3	22154.3	17666.4	16167.6	20851		D-Altro-2-Heptulose	19510.6	15093.9	2872.96	14464.4	4794.22		D-Altro-2-Heptulose	49451.2	47170.3	35250.4	42733.6	43350.6
	Fructose-6-P	459	16.84	212.506	152.584	287.696	325.302	239.589		Fructose-6-P	2676	2934.4	3649.51	4011.14	3835.2		Fructose-6-P	257.614	278.52	95.4229	201.464	240.378		Fructose-6-P	5920.13	1172.56	1970.44	940.613	3710.56		Fructose-6-P	866.301	317.255	200.193	451.184	365.859		Fructose-6-P	8163.75	6495.63	5956.66	6391.22	7744.98
	Gluconate	333	14.57	23020	24153.8	15991.7	9343.69	8264.31		Gluconate	66719.6	55260.6	66324.2	71484.5	87572.7		Gluconate	21515.6	20549	13215.3	21177.9	20022.6		Gluconate	35750.4	53742.4	42963	44326	44418.3		Gluconate	12048	11308.1	3135.48	9459.8	4419.56		Gluconate	61212.9	70339.1	64005.2	70402.4	66437.3
	Gluconate-P	387	17.642	14124.4	16429.7	11726.1	3133.17	3297.98		Gluconate-P	68795.3	56221.1	69554.8	71843.9	88747.9		Gluconate-P	18099	17121.4	10672.5	15861.7	15968.5		Gluconate-P	46036.8	48219.7	48062.2	33299.6	53378.5		Gluconate-P	26919	24036.2	2547.19	24157.8	3858.09		Gluconate-P	94336.2	89162.6	67016.8	85002.1	86807.5
	Gluconolactone	319	13.558	18150	16131.6	14906.9	6934.71	7051.65		Gluconolactone	40921.8	37324	42520.3	41212	47691.7		Gluconolactone	16334.3	15452	12673.7	16817.7	13643.1		Gluconolactone	21164.4	30436.1	23558.9	21112.2	23716.6		Gluconolactone	6975.53	10473.2	2419.09	9821.87	3000.33		Gluconolactone	36137.6	36655.8	34198.1	39016.6	37586.3
	Glucose	319	13.72	5175.91	5136.48	4550.51	14376	6581.66		Glucose	24859.6	20889.3	29284.4	28476.7	33275.1		Glucose	5299.04	6133.01	5538.66	5549.59	5133.22		Glucose	15804.2	8959.09	8347.77	8250.52	11728.5		Glucose	29639.4	5411.23	9025.78	6335.93	15511.5		Glucose	29551.5	27769.2	27589.9	31869.7	31515.6
	Glucose-6-P	471	16.916	405.84	314.123	743.021	736.859	478.719		Glucose-6-P	3615.13	5116.65	6458.61	5739.65	6960.27		Glucose-6-P	439.716	486.945	224.492	370.809	454.518		Glucose-6-P	10565.3	1977.15	3988.67	1598	7260.95		Glucose-6-P	1617.28	541.445	484.78	774.979	639.446		Glucose-6-P	14336.4	10478.1	11253	10795.7	12935.7
	Glycerate	292	8.263	807.502	799.878	800.996	394.208	404.89		Glycerate	1135.13	1157.95	1327.98	1878.8	1761.58		Glycerate	790.254	818.775	644.524	965.988	767.984		Glycerate	653.881	778.177	702.259	872.285	649.247		Glycerate	682.047	708.643	414.636	651.731	546.357		Glycerate	956.109	1137.31	973.17	1135.76	777.025
	Lactate	219	5.375	64404.9	70530.7	55820.2	44050.4	37008.3		Lactate	95902.4	90888.8	102804	107271	112554		Lactate	63839.1	69007	42012.6	67278.6	58467.1		Lactate	57050.4	63252.9	55726.5	57593.4	58535.8		Lactate	72239.8	72069.2	39290.2	73815.4	44476.9		Lactate	94254	105573	91191.4	104128	100610
	Mannose-6-P	387	17.052	657.475	437.64	989.941	992.53	741.586		Mannose-6-P	4380.56	5471.98	7293.35	6167.76	7651.1		Mannose-6-P	453.235	666.705	405.828	445.542	566.084		Mannose-6-P	11123.2	2173.99	4097.55	1517.44	7743.47		Mannose-6-P	1850.94	988.195	704.78	1160.36	1086.95		Mannose-6-P	17163.1	13418	13283.4	13154.1	16817.6
	Myo-Inositol	305	15.221	22698.8	24477.7	18694.2	14805.9	12083.2		Myo-Inositol	40753.7	30236.6	35163.2	38654.7	48822.3		Myo-Inositol	19815.8	20666.4	14064.1	19222.7	19405		Myo-Inositol	105137	90000.7	104858	78577.8	115679		Myo-Inositol	22111.1	21735.4	10485.4	20849.1	13116.1		Myo-Inositol	29306.4	35032.8	24799.8	32818.4	28651.3
	Myo-Inositol-P	318	17.565	189015	207607	189502	155122	169132		Myo-Inositol-P	311419	291175	338708	308974	335519		Myo-Inositol-P	202422	217171	203177	219546	227986		Myo-Inositol-P	235242	274404	267123	240231	275530		Myo-Inositol-P	196522	250115	145654	249659	181755		Myo-Inositol-P	281537	298851	295220	345395	330362
	N-Acetylglucosamine	333	15.304	612.695	552.42	323.968	206.112	150.333		N-Acetylglucosamine	1152.13	1574.56	1393.82	1245.32	1288.77		N-Acetylglucosamine	1003.44	997.333	524.775	584.823	565.759		N-Acetylglucosamine	876.402	894.28	803.092	931.468	956.163		N-Acetylglucosamine	730.099	734.32	178.513	546.069	199.093		N-Acetylglucosamine	1428.63	1472.29	2318.01	1448.59	1537.1
	Sucrose	361	18.98	21666.1	6578.11	845.745	857.079	766.973		Sucrose	943.102	1648.06	5629.33	2178.44	2359.5		Sucrose	6242.58	67622.1	7441.29	3497.45	3264.61		Sucrose	6285.62	4621.07	4521.01	1449.58	5452.57		Sucrose	2164.03	1952.18	755.447	772.021	1193.71		Sucrose	7255.91	5287.36	1072.32	5182.11	2502.49
Nucleobase Metabolism	Uracil	241	8.34	49491	48516.4	34177.5	18904.3	11965.6		Uracil	308172	248963	279657	317478	372863		Uracil	33960.8	39760.9	30735.3	54998.7	38496.1		Uracil	124513	158574	116823	131905	143791		Uracil	129782	149664	41123.3	142439	56728.5		Uracil	448949	425440	369918	377652	395783
	Adenine	264	13.333	7589.51	8602.64	5938.88	2975.77	2884		Adenine	12391.7	10566.8	11897.6	15936	16119.8		Adenine	5744.55	8097.92	6656.63	8081.79	8096.51		Adenine	13804.1	15974.7	14691.5	14081.3	14557.9		Adenine	5728.24	7945.95	2541.83	7972.18	2652.48		Adenine	14135.5	16285.9	8049.47	16577	16276.9
	5-Methylthioadenosine	236	19.664	83.5809	39.1544	84.7341	49.7291	72.3663		5-Methylthioadenosine	110.105	24.2605	0	55.033	256.755		5-Methylthioadenosine	37.0698	79.63	128.146	78.924	88.6854		5-Methylthioadenosine	27.3342	80.7107	43.699	0	71.7615		5-Methylthioadenosine	10.5453	73.1166	65.988	81.3162	123.269		5-Methylthioadenosine	75.9812	157.171	15.444	125.364	61.264
	Adenosine	236	18.782	5296.83	5345.29	3121.68	3440.73	4690.66		Adenosine	60126.6	38977.7	70950.2	53664.3	97977.9		Adenosine	2619.68	6011.92	8808.16	6547.23	5410.44		Adenosine	42459.5	34394.2	24259.2	22290.9	30708.1		Adenosine	6680.18	8578.64	3340.02	11041.6	4043.7		Adenosine	52518.8	69612.2	19162.7	56762	45524.1
	Adenosine-P	315	21.037	26644.5	32843.9	14622.8	5318.78	4686.64		Adenosine-P	49218.7	45651.9	52322.4	81105.6	98013.5		Adenosine-P	20177.2	32143.7	24970.1	35826.5	28273.1		Adenosine-P	73152.2	109820	95085.2	82904.7	98685.4		Adenosine-P	16322.7	37086.8	4202.25	35889	4264.77		Adenosine-P	66467.1	103507	45669.1	125191	99790.6
	Guanosine	324	19.587	9616.75	4188.45	7964.87	4373.6	3960.46		Guanosine	48539.2	3855.16	29086.9	12070.5	64996.9		Guanosine	436.255	7883.69	6780.95	6832.23	6449.05		Guanosine	1279.74	3951.9	218.755	276.606	1313.28		Guanosine	1210.3	6065.44	1341.84	7099.41	5143.22		Guanosine	24760.6	32464.8	264.215	21571.5	8332.92
	Inosine	541	18.407	23827.8	24284.8	19130.1	12942.8	11129.9		Inosine	50932.4	37852.7	47538.9	44418.8	55384.6		Inosine	18703.1	21652.5	14359.1	18980.8	18801.4		Inosine	44229.5	42032.9	38844.2	35457.4	43460.5		Inosine	26966	21212.4	7144.71	20270.2	10796.4		Inosine	43826.6	39357	32332.4	33545.2	36762.9
	Methyluridine	259	17.322	122.471	48.9838	40.1863	18.0288	11.9705		Methyluridine	64.3077	84.9027	157.933	0	101.581		Methyluridine	76.541	79.4077	36.4735	92.7274	102.376		Methyluridine	123.504	181.068	0	8.82269	233.948		Methyluridine	83.7072	43.0508	14.8455	62.5254	10.6478		Methyluridine	120.407	140.95	143.212	456.94	145.108
	Pyrimidinone-P	315	20.14	1301.27	1072.08	418.229	254.754	475.821		Pyrimidinone-P	4129.16	7752.27	6530.37	10435.4	10045.6		Pyrimidinone-P	891.042	1172.26	1370.05	936.189	1000.35		Pyrimidinone-P	3577.36	6488.65	5561.27	5484.73	5659.75		Pyrimidinone-P	7083.56	10419.3	1401.35	10913.4	1366.96		Pyrimidinone-P	45846.3	66422.7	58574.2	83346.8	99345.4
	Uridine	258	17.628	76.2468	82.1553	97.5446	21.917	27.6772		Uridine	230.987	209.242	276.773	180.886	487.576		Uridine	76.1935	143.472	58.8552	71.7733	105.536		Uridine	161.417	152.728	158.641	130.915	160.08		Uridine	28.5879	94.5645	20.0036	212.892	0		Uridine	3342	2112.4	1235.82	1027.13	1480.65
Vitamins and other Metabolites	5-Aminolevulinic Acid	345	12.435	1125.47	802.376	539.194	313.239	308.435		5-Aminolevulinic Acid	430.519	282.427	392.408	386.694	523.917		5-Aminolevulinic Acid	1478.58	1643.68	869.573	1830.25	1350.89		5-Aminolevulinic Acid	20204.6	20770.7	23929.2	16930.7	24370.6		5-Aminolevulinic Acid	783.761	854.172	164.544	829.022	267.255		5-Aminolevulinic Acid	708.639	815.229	481.398	750.307	748.314
	Mevalonolactone	187	8.668	18793.1	21533	14786.6	10724.8	9539.97		Mevalonolactone	545.322	644.601	594.591	571.665	522.954		Mevalonolactone	28490.3	29161.8	21294.3	27748.4	26386.3		Mevalonolactone	1433.58	1764.07	1451.07	1605.74	1698.26		Mevalonolactone	36241	37265	13160.3	35549.1	16182.6		Mevalonolactone	588.403	527.443	595.137	581.31	464.646
	Niacinamide	179	9.76	44530.6	48936.4	30609	17158.4	14469.9		Niacinamide	42120.4	40699.8	46129	55633.3	46682.5		Niacinamide	46190.6	49375.4	35466.6	54084.9	46749.8		Niacinamide	41791.8	56932.8	53657.7	57201.3	54482.2		Niacinamide	28786.1	39765.6	11408.5	29683	10066.5		Niacinamide	38461.5	48034	29809.6	44459.1	48029.4
	Pantothenate	291	14.366	3170.1	3534.18	2173.66	1206.37	983.779		Pantothenate	18231.1	14104.4	16680.3	18973.6	23310.9		Pantothenate	2417.36	2879.26	1836.17	2889.94	2371.36		Pantothenate	22601.4	24713.9	22976	19385.6	25354.8		Pantothenate	3393.51	4007.03	970.246	3694.87	1184.13		Pantothenate	17633.8	19160.3	15380	19112.8	18088
	Putrescine	174	12.239	158.033	348.077	267.759	283.525	189.914		Putrescine	377.354	322.761	199.181	489.339	435.276		Putrescine	345.502	358.922	263.839	223.888	235.362		Putrescine	254.027	314.562	197.65	178.424	238.173		Putrescine	389.127	231.784	18.1436	147.032	104.084		Putrescine	309.256	209.043	213.659	606.209	500.178

## Sheet: Normal Media
Comparisons of Parasites in Normal Medium
		RH parasites cultured in normal medium																	RH-MVA parasites cultured in normal medium																		RH-MVA-Apico parasites cultured in normal medium
		RH_reg_1	RH_reg_2	RH_reg_3	RH_reg_4	RH_reg_5													MVA_reg_1	MVA_reg_2	MVA_reg_3	MVA_reg_4	MVA_reg_5														MVA-Apico_reg_1	MVA-Apico_reg_2	MVA-Apico_reg_3	MVA-Apico_reg_4	MVA-Apico_reg_5
		Total Metabolite Signal																	Total Metabolite Signal																		Total Metabolite Signal
Pathway/Class	Metabolite	1.11825e+08	1.21565e+08	1.06511e+08	1.2046e+08	1.20446e+08													1.03564e+08	9.61938e+07	1.11519e+08	1.12236e+08	1.17576e+08														8.8586e+07	9.32224e+07	8.78356e+07	8.24706e+07	9.13122e+07
		Signal Intensities (Area under the curve)					Normalization to TIC Signal					Relative Abundance (Set to 1)					Average		Signal Intensities (Area under the curve)					Normalization to TIC Signal					Abundance Relative to RH in normal medium					Average (2-fold difference highlighted)	Ttest (<0.05 highlighted)		Signal Intensities (Area under the curve)					Normalization to TIC Signal					Abundance Relative to RH-MVA in normal medium
Amino Acids and Amino Acid Metabolism	3-Amino-2-Piperidone	2150.95	3210.51	2889.19	3750.89	2405.47	1.9235e-05	2.64098e-05	2.71257e-05	3.11381e-05	1.99714e-05	0.776355	1.06594	1.09484	1.25679	0.806079	1		1476.4	1818.47	1726.43	1919.37	2382.07	1.42559e-05	1.89042e-05	1.5481e-05	1.71012e-05	2.02599e-05	0.575392	0.763006	0.62484	0.690234	0.817722	0.694239	0.0167129		911.225	1366.61	1379.07	1184.12	922.783	1.02863e-05	1.46596e-05	1.57005e-05	1.43581e-05	1.01058e-05	0.598027	0.852283	0.912798
	Aminomanolate	752.877	1138.43	927.384	1018.45	774.795	6.73262e-06	9.36473e-06	8.70691e-06	8.4547e-06	6.43272e-06	0.848115	1.17968	1.09682	1.06505	0.810336	1		661.375	568.952	748.98	732.745	1182.57	6.38615e-06	5.91464e-06	6.71617e-06	6.52862e-06	1.00579e-05	0.804469	0.745073	0.846043	0.822416	1.267	0.897001	0.410695		3071.24	4319.09	3669.05	2157.74	2867.49	3.46695e-05	4.63311e-05	4.17718e-05	2.61638e-05	3.14031e-05	4.86884	6.50653	5.86625
	Glutarate	679.417	721.993	540.73	729.35	973.89	6.07571e-06	5.93914e-06	5.07674e-06	6.05471e-06	8.0857e-06	0.972674	0.950811	0.812746	0.969312	1.29446	1		1000.54	692.025	1109.37	975.744	1032.12	9.66108e-06	7.19407e-06	9.94781e-06	8.6937e-06	8.77835e-06	1.54666	1.15172	1.59257	1.39179	1.40535	1.41762	0.00542031		617.77	1984.02	875.186	1040.48	846.853	6.97367e-06	2.12827e-05	9.96391e-06	1.26164e-05	9.27426e-06	0.78754	2.40346	1.12523
	Homoserine	386.557	675.517	517.001	456.313	460.826	3.45679e-06	5.55684e-06	4.85396e-06	3.78809e-06	3.826e-06	0.804592	1.29339	1.12979	0.881702	0.890526	1		307.259	413.499	259.983	373.177	446.66	2.96685e-06	4.2986e-06	2.33129e-06	3.32494e-06	3.79891e-06	0.690553	1.00053	0.542623	0.773902	0.884221	0.778365	0.103432		261.799	306.718	279.626	334.544	255.755	2.95531e-06	3.29017e-06	3.18352e-06	4.05653e-06	2.80088e-06	0.883734	0.983869	0.951976
	l-Alanine	15577.8	25213.6	18506.4	22790.2	18675.9	0.000139305	0.000207408	0.000173751	0.000189193	0.000155056	0.805496	1.19929	1.00467	1.09397	0.896576	1		14209.1	14893.2	13152.7	16802.9	18779.3	0.000137201	0.000154825	0.000117941	0.00014971	0.000159721	0.793332	0.895242	0.681968	0.865666	0.92355	0.831952	0.0747002		5931.35	7057.81	5991.53	6409.6	6923.15	6.69558e-05	7.57093e-05	6.82131e-05	7.77198e-05	7.58184e-05	0.465359	0.526198	0.474097
	l-Asparagine	720.109	654.45	477.068	973.325	671.598	6.43959e-06	5.38353e-06	4.47904e-06	8.08008e-06	5.57592e-06	1.07476	0.898509	0.747549	1.34856	0.930619	1		585.332	497.128	451.493	730.852	801.637	5.65188e-06	5.16798e-06	4.04858e-06	6.51176e-06	6.81804e-06	0.943296	0.862534	0.675705	1.08681	1.13793	0.941254	0.665413		381.425	305.126	318.813	275.171	355.369	4.3057e-06	3.27309e-06	3.62966e-06	3.3366e-06	3.89181e-06	0.76347	0.580372	0.643597
	l-Aspartate	488866	572129	551769	576898	532475	0.0043717	0.00470636	0.00518039	0.00478914	0.00442086	0.931399	1.0027	1.10369	1.02034	0.941874	1		391606	423027	370858	357610	391137	0.00378129	0.00439766	0.00332552	0.00318623	0.00332668	0.805612	0.93693	0.708508	0.678834	0.708755	0.767728	0.0034409		236539	127729	220858	171893	270906	0.00267016	0.00137015	0.00251445	0.00208429	0.00296681	0.740996	0.380231	0.697785
	l-Cysteine	78966.6	101316	71590.8	100763	80800.8	0.000706161	0.000833426	0.000672143	0.00083649	0.000670846	0.94938	1.12048	0.903644	1.1246	0.901902	1		96816.1	79510.3	94062.5	103234	118854	0.000934842	0.000826563	0.000843467	0.0009198	0.00101087	1.25682	1.11125	1.13398	1.2366	1.35904	1.21954	0.0118377		92958.8	101405	101342	86475	97991.6	0.00104936	0.00108778	0.00115377	0.00104856	0.00107315	1.15682	1.19917	1.27192
	l-Glutamate	1.36778e+06	1.36178e+06	1.28377e+06	1.46587e+06	1.36112e+06	0.0122314	0.0112021	0.0120529	0.012169	0.0113007	1.03733	0.950037	1.02219	1.03204	0.958398	1		1.40179e+06	1.27072e+06	1.30155e+06	1.49977e+06	1.53671e+06	0.0135355	0.01321	0.0116712	0.0133627	0.01307	1.14793	1.12033	0.989819	1.13327	1.10845	1.09996	0.018798		966572	1.16403e+06	1.0941e+06	1.06414e+06	991818	0.0109111	0.0124866	0.0124562	0.0129033	0.0108618	0.841268	0.962738	0.960396
	l-Glycine	27230.9	26167.8	19076.6	25840.8	23709.3	0.000243513	0.000215257	0.000179104	0.000214518	0.000196846	1.16043	1.02578	0.853495	1.02226	0.938041	1		21483.8	17254.4	21855.9	24167.4	27024.7	0.000207444	0.000179371	0.000195984	0.000215327	0.000229849	0.988547	0.854769	0.933936	1.02611	1.09532	0.979736	0.764541		52800.4	51063.9	51476.8	37664.3	47232.6	0.000596035	0.000547764	0.000586058	0.0004567	0.000517265	2.89907	2.66428	2.85054
	L-Isoleucine	41870	84423.9	68631.5	80967.1	42481.4	0.000374423	0.000694475	0.000644359	0.000672151	0.000352701	0.683726	1.26817	1.17665	1.2274	0.64406	1		34348.2	42368	26944	41359.1	42289.6	0.000331661	0.000440445	0.000241609	0.000368502	0.000359679	0.60564	0.804286	0.441197	0.672913	0.656802	0.636168	0.0415829		25910.6	40612.6	29241.4	39710.8	37515.5	0.000292491	0.000435653	0.00033291	0.000481515	0.000410849	0.839577	1.25051	0.955597
	l-Leucine	75201.2	155647	116886	138691	73311.4	0.000672489	0.00128036	0.0010974	0.00115135	0.000608666	0.699014	1.33086	1.14069	1.19676	0.632674	1		60503.5	71623.6	45396.4	71521.9	71478.6	0.000584214	0.000744576	0.000407074	0.000637247	0.000607937	0.607257	0.773944	0.42313	0.662382	0.631916	0.619726	0.0362144		46595.6	76667.6	51271.4	67878.1	59149.8	0.000525992	0.000822416	0.00058372	0.000823059	0.000647775	0.882228	1.37941	0.979052
	l-Lysine	282264	296132	285295	293716	306128	0.00252416	0.002436	0.00267854	0.00243829	0.00254162	1.00017	0.965241	1.06135	0.966149	1.00709	1		237372	263704	250571	298966	285867	0.00229204	0.00274138	0.00224689	0.00266373	0.00243134	0.908197	1.08625	0.890308	1.05548	0.963395	0.980725	0.664367		140493	174603	177587	173853	163426	0.00158595	0.00187298	0.00202181	0.00210806	0.00178975	0.640769	0.756735	0.816868
	l-Methionine	24005.4	29814.5	22595.5	29475.4	25456.6	0.000214669	0.000245255	0.000212142	0.000244691	0.000211353	0.951453	1.08702	0.940253	1.08452	0.936756	1		21392.3	20947.2	21782.1	24031.8	28424.4	0.000206561	0.00021776	0.000195322	0.000214119	0.000241754	0.915518	0.965156	0.865704	0.949016	1.0715	0.953379	0.368538		16467.1	17365.9	17716.7	15137.8	15502.3	0.000185889	0.000186285	0.000201703	0.000183554	0.000169773	0.864184	0.866024	0.937703
	l-Ornithine	45955.1	49824.1	42174.1	48750.4	51203	0.000410955	0.000409855	0.000395959	0.000404703	0.000425112	1.004	1.00132	0.967366	0.988728	1.03859	1		43225.8	48067.5	43785.4	56756	56046.4	0.000417382	0.000499695	0.000392628	0.000505685	0.000476683	1.0197	1.2208	0.959228	1.23544	1.16458	1.11995	0.0669165		48619.9	48497.6	60915.7	50012.4	58581.2	0.000548844	0.000520236	0.000693519	0.000606427	0.000641549	1.19727	1.13486	1.51286
	l-Phenylalanine	31598.6	37194.8	30236.2	37939.2	32694.5	0.000282571	0.000305966	0.000283878	0.000314953	0.000271445	0.968496	1.04868	0.972976	1.07948	0.930363	1		27728.3	28173.5	29071.5	35565.3	41050.8	0.000267741	0.000292882	0.000260686	0.00031688	0.000349144	0.917667	1.00384	0.893487	1.08609	1.19667	1.01955	0.761625		23139.8	26072	25506.9	23091.2	24982.7	0.000261213	0.000279675	0.000290393	0.000279993	0.000273597	0.878123	0.940189	0.976221
	l-Proline	4.46307e+06	4.4185e+06	3.87954e+06	4.674e+06	4.28014e+06	0.0399111	0.0363468	0.0364237	0.0388013	0.0355358	1.06704	0.971742	0.973799	1.03736	0.950059	1		4.41816e+06	3.91045e+06	4.38903e+06	4.83683e+06	4.98361e+06	0.0426611	0.0406518	0.0393569	0.0430953	0.0423864	1.14056	1.08684	1.05222	1.15216	1.13321	1.113	0.00466466		3.17376e+06	3.74773e+06	3.47429e+06	3.3524e+06	3.33468e+06	0.0358269	0.040202	0.0395544	0.0406497	0.0365195	0.860597	0.965691	0.950136
	l-Serine	32870.2	71060.9	61315.3	65134.4	33755.1	0.000293943	0.00058455	0.00057567	0.000540714	0.000280251	0.645991	1.28465	1.26514	1.18832	0.615902	1		22712.4	39078.7	11782.4	24508.7	23846.8	0.000219308	0.00040625	0.000105653	0.000218368	0.000202821	0.481967	0.892807	0.232192	0.479903	0.445736	0.506521	0.0288728		17232.9	20799.7	16823.8	29081.7	15072.8	0.000194532	0.000223119	0.000191537	0.000352631	0.000165069	0.844031	0.968063	0.831037
	l-Threonine	41810.1	84331.8	68445.3	80638.6	42415.7	0.000373888	0.000693717	0.000642611	0.000669423	0.000352155	0.684327	1.26971	1.17617	1.22524	0.64455	1		34288.8	42229.5	26936.8	41264.6	42224.2	0.000331088	0.000439005	0.000241545	0.00036766	0.000359123	0.60599	0.80351	0.442099	0.672927	0.657303	0.636366	0.0413798		25944.4	40587.4	29140.4	39692.1	37485.8	0.000292873	0.000435382	0.000331761	0.000481288	0.000410523	0.842353	1.25224	0.954203
	l-Tryptophan	3163.65	5275.37	3591.7	5360.36	4757.59	2.8291e-05	4.33954e-05	3.37213e-05	4.44991e-05	3.94998e-05	0.746833	1.14556	0.890182	1.1747	1.04272	1		3013.73	2524.01	2297.03	4141.76	5623.42	2.91001e-05	2.62388e-05	2.05977e-05	3.69023e-05	4.78281e-05	0.768192	0.692658	0.543742	0.974154	1.26258	0.848265	0.336527		2330.16	1802.77	2031.33	2239.07	1887.1	2.63039e-05	1.93383e-05	2.31266e-05	2.71499e-05	2.06665e-05	0.818584	0.601815	0.719705
	l-Tyrosine	53131.6	65220.3	49937.8	65925.8	63209.2	0.000475131	0.000536505	0.00046885	0.000547285	0.000524793	0.930693	1.05091	0.91839	1.07203	1.02797	1		40161.4	43263.3	49228.2	64485	76411	0.000387793	0.000449752	0.000441434	0.000574549	0.000649887	0.759614	0.88098	0.864688	1.12544	1.27301	0.980745	0.851637		37256.7	43402.1	48562.6	36770.4	46191.6	0.000420571	0.000465576	0.000552881	0.000445861	0.000505864	0.839995	0.929882	1.10425
	l-Valine	18577.9	27231.3	19664.8	25283.2	16218.8	0.000166133	0.000224006	0.000184626	0.000209889	0.000134656	0.903575	1.21834	1.00416	1.14156	0.732378	1		16360.7	14333.6	14464	18044.9	21476	0.000157977	0.000149008	0.0001297	0.000160777	0.000182657	0.859212	0.810433	0.705419	0.874443	0.993446	0.848591	0.161202		16875.8	20771.5	17560	16194.6	17070.5	0.000190501	0.000222817	0.000199919	0.000196369	0.000186947	1.22098	1.4281	1.28134
TCA Cycle	Citrate	21360.5	30303.8	26016.2	29061.9	29400.5	0.000191017	0.00024928	0.000244258	0.000241258	0.000244097	0.816375	1.06538	1.04392	1.0311	1.04323	1		22916.9	23082	25596.4	26909.1	28513	0.000221283	0.000239953	0.000229525	0.000239755	0.000242507	0.945726	1.02552	0.980952	1.02468	1.03644	1.00266	0.958268		5991.68	8297.06	6466.06	7221.55	6716.53	6.76369e-05	8.90028e-05	7.36155e-05	8.75651e-05	7.35556e-05	0.288301	0.379374	0.313785
	GABA	1.37816e+06	1.50242e+06	1.34978e+06	1.40436e+06	1.49982e+06	0.0123242	0.012359	0.0126726	0.0116583	0.0124522	1.00252	1.00534	1.03086	0.948351	1.01293	1		1.27761e+06	1.26742e+06	1.35831e+06	1.35826e+06	1.41987e+06	0.0123365	0.0131757	0.0121801	0.0121018	0.0120763	1.00351	1.07178	0.990795	0.984428	0.982346	1.00657	0.769625		690032	911244	757946	845953	718153	0.00778941	0.00977495	0.00862914	0.0102576	0.00786481	0.629494	0.789954	0.697357
	Malate	25076.1	26815.7	22274.4	29241.6	26265.8	0.000224243	0.000220587	0.000209127	0.00024275	0.000218072	1.00578	0.989376	0.937974	1.08878	0.978093	1		24178.4	19649.4	24150.9	24628.9	31620.3	0.000233464	0.000204269	0.000216563	0.000219439	0.000268936	1.04713	0.916187	0.971327	0.984227	1.20623	1.02502	0.665271		27868.2	30479.7	29739.7	25888	30224.4	0.000314589	0.000326957	0.000338584	0.000313906	0.000331001	1.37655	1.43067	1.48155
	Succinate	92598.4	104375	86188.8	111785	95443.8	0.000828064	0.000858593	0.000809199	0.000927986	0.00079242	0.981988	1.01819	0.959616	1.10048	0.939718	1		77548.8	69818.2	78859.7	86043	99051.7	0.0007488	0.000725808	0.000707142	0.000766627	0.00084245	0.887991	0.860724	0.838589	0.909131	0.999049	0.899097	0.0342825		39801.7	43954	42277.7	41166.9	44218.4	0.0004493	0.000471496	0.000481328	0.000499171	0.000484255	0.592615	0.62189	0.634858
Fatty Acid and Lipid Metabolism	Cholesterol	367.965	609.495	5614.03	63291.2	764.632	3.29054e-06	5.01373e-06	5.27083e-05	0.000525414	6.34834e-06	0.0277554	0.0422904	0.44459	4.43182	0.0535477	1		14962.8	383.269	53073.3	301.413	934.738	0.000144479	3.98435e-06	0.000475913	2.68554e-06	7.95009e-06	1.21867	0.0336076	4.01429	0.0226522	0.0670583	1.07125	0.952349		630.866	3817.79	2513.31	2310.98	20319.3	7.12151e-06	4.09536e-05	2.86138e-05	2.80219e-05	0.000222526	0.0560738	0.322463	0.225301
	Methyl-Valerate	980.487	736.858	735.456	632.778	1176.97	8.76803e-06	6.06142e-06	6.90496e-06	5.25302e-06	9.77174e-06	1.19263	0.824478	0.939216	0.714518	1.32916	1		655.975	566.318	1345.66	726.47	1215.96	6.334e-06	5.88726e-06	1.20667e-05	6.47271e-06	1.0342e-05	0.861554	0.800788	1.64132	0.880422	1.40672	1.11816	0.580425		30417.1	47685.2	32503	36512.1	33352	0.000343363	0.000511521	0.000370044	0.000442728	0.000365253	41.769	62.2249	45.0147
	Myristate	15863.1	21769.1	17947.4	22622.9	17287	0.000141856	0.000179073	0.000168502	0.000187804	0.000143525	0.864175	1.0909	1.0265	1.14409	0.874339	1		19259.2	15454.5	13005.5	10781.1	19654.7	0.000185964	0.00016066	0.000116622	9.60572e-05	0.000167166	1.13288	0.978724	0.71045	0.585172	1.01836	0.885117	0.353709		7351.62	8232.86	8186.06	8286.58	10004.1	8.29885e-05	8.83142e-05	9.31975e-05	0.000100479	0.00010956	0.571177	0.607832	0.641441
	Oleate	3814.44	6290.65	5575.06	11935.1	4273.1	3.41107e-05	5.17472e-05	5.23425e-05	9.90798e-05	3.54773e-05	0.625294	0.948593	0.959506	1.81626	0.650345	1		7154.68	5454.32	9159.9	3167.45	3839.99	6.90846e-05	5.67013e-05	8.21376e-05	2.82214e-05	3.26597e-05	1.26641	1.03941	1.50569	0.517335	0.598695	0.985508	0.96105		3143.67	3630.95	4717.49	3841.98	6651.17	3.54872e-05	3.89493e-05	5.37082e-05	4.65861e-05	7.28399e-05	0.660093	0.724491	0.999019
	Palmitate	73144.4	63586	73513.8	69365.4	39989.4	0.000654096	0.000523061	0.000690197	0.000575839	0.000332011	1.17846	0.942383	1.24351	1.03747	0.598174	1		94659.2	76104.4	65595.6	33453.5	57681	0.000914015	0.000791157	0.000588202	0.000298065	0.000490586	1.64675	1.4254	1.05975	0.537014	0.883873	1.11056	0.6387		53556.9	55115	52462.3	40835.2	60696.7	0.000604575	0.000591221	0.000597278	0.000495149	0.000664717	0.980808	0.959143	0.96897
	Phosphorylethanolamine	57638.8	54897.7	18665.1	60802.2	50812.4	0.000515436	0.000451591	0.000175241	0.000504751	0.000421869	1.24568	1.09139	0.423514	1.21986	1.01955	1		39233.7	25525.2	36512.6	44283.8	56017	0.000378835	0.000265352	0.000327412	0.00039456	0.000476433	0.915552	0.641291	0.791275	0.953556	1.15142	0.89062	0.543485		44173.9	54469.4	36071.4	36374.5	46345.7	0.000498655	0.000584295	0.000410669	0.000441061	0.000507553	1.35314	1.58552	1.11438
	Stearate	24935.1	16941	17988.7	20285.3	9242.74	0.000222983	0.000139358	0.00016889	0.000168399	7.67376e-05	1.43607	0.897498	1.08769	1.08453	0.494209	1		36476.8	27942.3	23415.8	9688.8	15953	0.000352214	0.000290479	0.000209971	8.63254e-05	0.000135683	2.26835	1.87076	1.35227	0.555957	0.873833	1.38423	0.303052		15384	15980.9	14926.2	10334.2	17577.8	0.000173662	0.000171428	0.000169933	0.000125308	0.000192502	0.807976	0.797582	0.790627
Central Carbon and Sugar Metabolism	2,3,4-Trihydroxybutyric Acid	2206.54	2402.18	1855.29	2490.38	2228.66	1.97321e-05	1.97604e-05	1.74187e-05	2.0674e-05	1.85034e-05	1.02677	1.02824	0.906389	1.07578	0.96283	1		2080.28	1763.39	2141.09	2180.44	2609.53	2.00869e-05	1.83316e-05	1.91993e-05	1.94273e-05	2.21944e-05	1.04523	0.953893	0.999044	1.0109	1.15489	1.03279	0.485945		555.863	1016.15	679.382	821.372	708.39	6.27484e-06	1.09003e-05	7.7347e-06	9.95957e-06	7.75789e-06	0.316146	0.549191	0.389699
	D-Altro-2-Heptulose	49451.2	47170.3	35250.4	42733.6	43350.6	0.000442218	0.000388025	0.000330955	0.000354754	0.000359917	1.1787	1.03425	0.882136	0.945573	0.959335	1		35878.1	22695	33384.4	33041.2	45163.7	0.000346434	0.00023593	0.000299361	0.000294391	0.000384124	0.923395	0.628856	0.797925	0.784678	1.02386	0.831742	0.0804214		18711.3	22154.3	17666.4	16167.6	20851	0.000211222	0.00023765	0.000201131	0.00019604	0.000228348	0.67689	0.761583	0.644551
	Fructose-6-P	8163.75	6495.63	5956.66	6391.22	7744.98	7.30045e-05	5.34333e-05	5.59252e-05	5.30569e-05	6.43025e-05	1.21787	0.89138	0.932949	0.8851	1.0727	1		2676	2934.4	3649.51	4011.14	3835.2	2.58391e-05	3.05051e-05	3.27255e-05	3.57385e-05	3.26189e-05	0.431051	0.508889	0.545929	0.596193	0.544152	0.525243	0.000136449		5920.13	1172.56	1970.44	940.613	3710.56	6.68291e-05	1.25781e-05	2.24333e-05	1.14054e-05	4.0636e-05	2.12254	0.39949	0.712497
	Gluconate	61212.9	70339.1	64005.2	70402.4	66437.3	0.000547398	0.000578613	0.000600924	0.000584447	0.000551594	0.955994	1.01051	1.04947	1.0207	0.963323	1		66719.6	55260.6	66324.2	71484.5	87572.7	0.000644235	0.000574472	0.000594735	0.000636913	0.00074482	1.12511	1.00328	1.03867	1.11233	1.30078	1.11603	0.0655054		35750.4	53742.4	42963	44326	44418.3	0.000403568	0.000576497	0.000489129	0.000537477	0.000486444	0.631527	0.902137	0.765419
	Gluconate-P	94336.2	89162.6	67016.8	85002.1	86807.5	0.000843604	0.000733456	0.000629199	0.000705647	0.000720718	1.16115	1.00954	0.86604	0.971263	0.992007	1		68795.3	56221.1	69554.8	71843.9	88747.9	0.000664278	0.000584457	0.000623704	0.000640116	0.000754814	0.914323	0.804455	0.858476	0.881066	1.03894	0.899452	0.140633		46036.8	48219.7	48062.2	33299.6	53378.5	0.000519684	0.000517254	0.000547184	0.000403775	0.000584571	0.795264	0.791545	0.837346
	Gluconolactone	36137.6	36655.8	34198.1	39016.6	37586.3	0.000323161	0.000301532	0.000321075	0.000323897	0.000312059	1.02155	0.953175	1.01495	1.02387	0.986453	1		40921.8	37324	42520.3	41212	47691.7	0.000395135	0.000388008	0.000381283	0.000367191	0.000405625	1.24906	1.22653	1.20528	1.16073	1.28222	1.22477	1.6113e-05		21164.4	30436.1	23558.9	21112.2	23716.6	0.000238914	0.000326489	0.000268216	0.000255997	0.000259731	0.616633	0.842663	0.692262
	Glucose	29551.5	27769.2	27589.9	31869.7	31515.6	0.000264265	0.000228431	0.000259033	0.000264567	0.000261658	1.03394	0.893736	1.01347	1.03512	1.02374	1		24859.6	20889.3	29284.4	28476.7	33275.1	0.000240041	0.000217158	0.000262595	0.000253722	0.000283009	0.93916	0.849632	1.02741	0.992689	1.10728	0.983233	0.749891		15804.2	8959.09	8347.77	8250.52	11728.5	0.000178405	9.61045e-05	9.50386e-05	0.000100042	0.000128444	0.709915	0.382422	0.37818
	Glucose-6-P	14336.4	10478.1	11253	10795.7	12935.7	0.000128204	8.61936e-05	0.000105651	8.96208e-05	0.000107399	1.23972	0.833484	1.02163	0.866625	1.03854	1		3615.13	5116.65	6458.61	5739.65	6960.27	3.49072e-05	5.3191e-05	5.79149e-05	5.11392e-05	5.91982e-05	0.337549	0.514352	0.560032	0.494512	0.572441	0.495777	0.000316399		10565.3	1977.15	3988.67	1598	7260.95	0.000119266	2.1209e-05	4.54106e-05	1.93766e-05	7.95179e-05	2.32623	0.413671	0.885713
	Glycerate	956.109	1137.31	973.17	1135.76	777.025	8.55003e-06	9.35555e-06	9.13677e-06	9.4285e-06	6.45124e-06	0.995994	1.08983	1.06434	1.09833	0.751505	1		1135.13	1157.95	1327.98	1878.8	1761.58	1.09607e-05	1.20377e-05	1.19081e-05	1.67398e-05	1.49825e-05	1.27681	1.40227	1.38717	1.95002	1.74531	1.55232	0.00465839		653.881	778.177	702.259	872.285	649.247	7.38131e-06	8.34753e-06	7.99515e-06	1.05769e-05	7.11019e-06	0.553914	0.626422	0.599978
	Lactate	94254	105573	91191.4	104128	100610	0.000842869	0.000868448	0.000856167	0.00086442	0.000835311	0.98761	1.01758	1.00319	1.01286	0.978754	1		95902.4	90888.8	102804	107271	112554	0.00092602	0.000944851	0.000921854	0.000955768	0.000957289	1.08504	1.1071	1.08016	1.1199	1.12168	1.10278	1.79313e-05		57050.4	63252.9	55726.5	57593.4	58535.8	0.000644012	0.000678516	0.000634441	0.00069835	0.000641051	0.684277	0.720939	0.674108
	Mannose-6-P	17163.1	13418	13283.4	13154.1	16817.6	0.000153481	0.000110377	0.000124714	0.000109199	0.000139628	1.20397	0.86584	0.978303	0.856597	1.09529	1		4380.56	5471.98	7293.35	6167.76	7651.1	4.2298e-05	5.6885e-05	6.54002e-05	5.49536e-05	6.50737e-05	0.331802	0.446227	0.513024	0.431077	0.510463	0.446519	7.55764e-05		11123.2	2173.99	4097.55	1517.44	7743.47	0.000125564	2.33205e-05	4.66502e-05	1.83997e-05	8.48021e-05	2.20589	0.409691	0.819545
	Myo-Inositol	29306.4	35032.8	24799.8	32818.4	28651.3	0.000262073	0.000288182	0.000232837	0.000272443	0.000237876	1.01311	1.11404	0.90009	1.05319	0.91957	1		40753.7	30236.6	35163.2	38654.7	48822.3	0.000393512	0.00031433	0.000315311	0.000344406	0.000415241	1.52122	1.21512	1.21891	1.33139	1.60522	1.37837	0.00280348		105137	90000.7	104858	78577.8	115679	0.00118683	0.00096544	0.0011938	0.000952798	0.00126685	3.32856	2.70765	3.3481
	Myo-Inositol-P	281537	298851	295220	345395	330362	0.00251765	0.00245836	0.00277173	0.0028673	0.00274282	0.942386	0.920191	1.03749	1.07326	1.02667	1		311419	291175	338708	308974	335519	0.00300702	0.00302696	0.00303723	0.0027529	0.00285364	1.12556	1.13303	1.13687	1.03044	1.06815	1.09881	0.0256846		235242	274404	267123	240231	275530	0.00265553	0.00294354	0.00304117	0.00291293	0.00301744	0.904609	1.00272	1.03598
	N-Acetylglucosamine	1428.63	1472.29	2318.01	1448.59	1537.1	1.27755e-05	1.21111e-05	2.17631e-05	1.20255e-05	1.27618e-05	0.894182	0.847679	1.52324	0.841685	0.893218	1		1152.13	1574.56	1393.82	1245.32	1288.77	1.11248e-05	1.63686e-05	1.24985e-05	1.10956e-05	1.09612e-05	0.778647	1.14567	0.87479	0.7766	0.767193	0.86858	0.405639		876.402	894.28	803.092	931.468	956.163	9.89323e-06	9.59298e-06	9.14312e-06	1.12946e-05	1.04714e-05	0.797214	0.773019	0.736769
	Sucrose	7255.91	5287.36	1072.32	5182.11	2502.49	6.48862e-05	4.34941e-05	1.00677e-05	4.30194e-05	2.07769e-05	1.7802	1.19329	0.276214	1.18027	0.570029	1		943.102	1648.06	5629.33	2178.44	2359.5	9.10646e-06	1.71327e-05	5.04787e-05	1.94095e-05	2.00679e-05	0.249842	0.470048	1.38492	0.532514	0.550577	0.63758	0.300379		6285.62	4621.07	4521.01	1449.58	5452.57	7.0955e-05	4.95703e-05	5.14712e-05	1.75769e-05	5.97135e-05	3.05327	2.13306	2.21486
Nucleobase Metabolism	Uracil	448949	425440	369918	377652	395783	0.00401474	0.00349969	0.00347304	0.00313508	0.00328598	1.1531	1.00517	0.99751	0.900445	0.943784	1		308172	248963	279657	317478	372863	0.00297567	0.00258814	0.00250771	0.00282867	0.00317125	0.854658	0.743355	0.720252	0.812438	0.910833	0.808307	0.00849812		124513	158574	116823	131905	143791	0.00140556	0.00170103	0.00133002	0.00159941	0.00157472	0.499437	0.604427	0.472595
	Adenine	14135.5	16285.9	8049.47	16577	16276.9	0.000126407	0.000133968	7.55739e-05	0.000137614	0.000135139	1.03834	1.10044	0.620779	1.13039	1.11005	1		12391.7	10566.8	11897.6	15936	16119.8	0.000119653	0.000109849	0.000106687	0.000141987	0.000137101	0.982852	0.90232	0.876346	1.16631	1.12618	1.0108	0.925798		13804.1	15974.7	14691.5	14081.3	14557.9	0.000155827	0.000171361	0.000167262	0.000170743	0.000159429	1.26632	1.39255	1.35924
	5-Methylthioadenosine	75.9812	157.171	15.444	125.364	61.264	6.79464e-07	1.2929e-06	1.44998e-07	1.04071e-06	5.08643e-07	0.926531	1.76302	0.197723	1.41913	0.693596	1		110.105	24.2605	0	55.033	256.755	1.06315e-06	2.52205e-07	0	4.90334e-07	2.18374e-06	1.44974	0.343911	0	0.66863	2.97779	1.08801	0.886349		27.3342	80.7107	43.699	0	71.7615	3.08561e-07	8.65787e-07	4.97509e-07	0	7.85891e-07	0.386723	1.0851	0.623534
	Adenosine	52518.8	69612.2	19162.7	56762	45524.1	0.000469651	0.000572633	0.000179912	0.000471211	0.000377963	1.13367	1.38226	0.434284	1.13744	0.91235	1		60126.6	38977.7	70950.2	53664.3	97977.9	0.000580574	0.0004052	0.000636217	0.000478139	0.000833317	1.40143	0.978096	1.53574	1.15416	2.01151	1.41619	0.119473		42459.5	34394.2	24259.2	22290.9	30708.1	0.000479302	0.000368948	0.000276189	0.00027029	0.000336298	0.816961	0.628864	0.470759
	Adenosine-P	66467.1	103507	45669.1	125191	99790.6	0.000594384	0.00085145	0.000428772	0.00103928	0.000828509	0.794123	1.13758	0.572858	1.38852	1.10692	1		49218.7	45651.9	52322.4	81105.6	98013.5	0.000475249	0.000474583	0.00046918	0.000722636	0.00083362	0.634953	0.634064	0.626845	0.965473	1.11375	0.795018	0.276652		73152.2	109820	95085.2	82904.7	98685.4	0.000825776	0.00117805	0.00108254	0.00100526	0.00108075	1.38773	1.97974	1.81923
	Guanosine	24760.6	32464.8	264.215	21571.5	8332.92	0.000221423	0.000267056	2.48063e-06	0.000179076	6.91839e-05	1.49768	1.80634	0.0167787	1.21125	0.467952	1		48539.2	3855.16	29086.9	12070.5	64996.9	0.000468688	4.0077e-05	0.000260825	0.000107545	0.000552808	3.17015	0.271076	1.76419	0.727425	3.73913	1.93439	0.247656		1279.74	3951.9	218.755	276.606	1313.28	1.44463e-05	4.23922e-05	2.4905e-06	3.35399e-06	1.43823e-05	0.0505137	0.14823	0.0087084
	Inosine	43826.6	39357	32332.4	33545.2	36762.9	0.000391921	0.000323753	0.000303558	0.000278476	0.000305223	1.22251	1.00988	0.946885	0.868647	0.952078	1		50932.4	37852.7	47538.9	44418.8	55384.6	0.000491796	0.000393504	0.000426285	0.000395763	0.000471054	1.53405	1.22745	1.32971	1.2345	1.46935	1.35901	0.0031355		44229.5	42032.9	38844.2	35457.4	43460.5	0.000499283	0.000450888	0.000442237	0.00042994	0.000475955	1.14598	1.03491	1.01505
	Methyluridine	120.407	140.95	143.212	456.94	145.108	1.07675e-06	1.15946e-06	1.34457e-06	3.7933e-06	1.20475e-06	0.62756	0.675769	0.783655	2.21085	0.702167	1		64.3077	84.9027	157.933	0	101.581	6.20946e-07	8.82621e-07	1.4162e-06	0	8.63965e-07	0.361906	0.514419	0.825402	0	0.503545	0.441054	0.130673		123.504	181.068	0	8.82269	233.948	1.39417e-06	1.94233e-06	0	1.0698e-07	2.56207e-06	1.84232	2.56669	0
	Pyrimidinone-P	45846.3	66422.7	58574.2	83346.8	99345.4	0.000409982	0.000546396	0.000549934	0.000691906	0.000824813	0.678098	0.903723	0.909574	1.14439	1.36421	1		4129.16	7752.27	6530.37	10435.4	10045.6	3.98706e-05	8.05902e-05	5.85584e-05	9.29772e-05	8.54397e-05	0.0659447	0.133294	0.0968538	0.153781	0.141315	0.118238	7.22904e-05		3577.36	6488.65	5561.27	5484.73	5659.75	4.03829e-05	6.96039e-05	6.33146e-05	6.65053e-05	6.19823e-05	0.564897	0.973656	0.885677
	Uridine	3342	2112.4	1235.82	1027.13	1480.65	2.98859e-05	1.73767e-05	1.16027e-05	8.52673e-06	1.2293e-05	1.87525	1.09033	0.728037	0.535026	0.771351	1		230.987	209.242	276.773	180.886	487.576	2.23038e-06	2.17521e-06	2.48184e-06	1.61166e-06	4.14691e-06	0.13995	0.136488	0.155728	0.101127	0.260206	0.1587	0.00764672		161.417	152.728	158.641	130.915	160.08	1.82215e-06	1.63831e-06	1.80612e-06	1.58741e-06	1.7531e-06	0.720445	0.64776	0.714106
Vitamins and other Metabolites	5-Aminolevulinic Acid	708.639	815.229	481.398	750.307	748.314	6.33703e-06	6.70611e-06	4.51969e-06	6.22869e-06	6.21286e-06	1.05602	1.11752	0.753172	1.03796	1.03533	1		430.519	282.427	392.408	386.694	523.917	4.15704e-06	2.93602e-06	3.51875e-06	3.44537e-06	4.45599e-06	0.692738	0.489265	0.586374	0.574145	0.742557	0.617016	0.00116299		20204.6	20770.7	23929.2	16930.7	24370.6	0.000228078	0.000222808	0.000272432	0.000205294	0.000266893	61.5989	60.1755	73.5778
	Mevalonolactone	588.403	527.443	595.137	581.31	464.646	5.26181e-06	4.33877e-06	5.58755e-06	4.82576e-06	3.85771e-06	1.10211	0.908773	1.17033	1.01077	0.808013	1		545.322	644.601	594.591	571.665	522.954	5.26555e-06	6.70106e-06	5.33175e-06	5.09342e-06	4.4478e-06	1.10289	1.40356	1.11676	1.06684	0.931609	1.12433	0.252911		1433.58	1764.07	1451.07	1605.74	1698.26	1.61829e-05	1.89232e-05	1.65203e-05	1.94705e-05	1.85984e-05	3.01475	3.52525	3.07761
	Niacinamide	38461.5	48034	29809.6	44459.1	48029.4	0.000343943	0.000395129	0.000279873	0.000369078	0.000398763	0.962462	1.1057	0.783174	1.0328	1.11587	1		42120.4	40699.8	46129	55633.3	46682.5	0.000406708	0.000423102	0.000413643	0.000495682	0.000397042	1.1381	1.18398	1.15751	1.38708	1.11105	1.19554	0.0372033		41791.8	56932.8	53657.7	57201.3	54482.2	0.000471766	0.00061072	0.000610888	0.000693597	0.000596658	1.10423	1.42947	1.42986
	Pantothenate	17633.8	19160.3	15380	19112.8	18088	0.000157691	0.000157614	0.000144398	0.000158666	0.000150175	1.02591	1.02541	0.939427	1.03225	0.97701	1		18231.1	14104.4	16680.3	18973.6	23310.9	0.000176037	0.000146625	0.000149574	0.000169051	0.000198263	1.14526	0.953912	0.9731	1.09982	1.28986	1.09239	0.186571		22601.4	24713.9	22976	19385.6	25354.8	0.000255135	0.000265107	0.00026158	0.000235061	0.000277671	1.51948	1.57886	1.55786
	Putrescine	309.256	209.043	213.659	606.209	500.178	2.76553e-06	1.7196e-06	2.00597e-06	5.03246e-06	4.15272e-06	0.882075	0.548472	0.639811	1.60512	1.32452	1		377.354	322.761	199.181	489.339	435.276	3.64368e-06	3.35532e-06	1.78607e-06	4.35992e-06	3.70209e-06	1.16216	1.07019	0.569673	1.39061	1.18079	1.07469	0.767546		254.027	314.562	197.65	178.424	238.173	2.86757e-06	3.37432e-06	2.25023e-06	2.16349e-06	2.60834e-06	0.851059	1.00145	0.667839
[truncated: 4 more columns]

## Sheet: Apicoplast Rescue Media
Comparisons of Parasites in Apicoplast Rescue Medium
		RH parasites cultured in apicoplast rescue medium																	RH-MVA parasites cultured in apicoplast rescue medium																		RH-MVA-Apico parasites cultured in apicoplast rescue medium
		RH_ARM_1	RH_ARM_2	RH_ARM_3	RH_ARM_4	RH_ARM_5													MVA_ARM_1	MVA_ARM_2	MVA_ARM_3	MVA_ARM_4	MVA_ARM_5														MVA-Apico_ARM_1	MVA-Apico_ARM_2	MVA-Apico_ARM_3	MVA-Apico_ARM_4	MVA-Apico_ARM_5
		Total Metabolite Signal																	Total Metabolite Signal																		Total Metabolite Signal
Pathway/Class	Metabolite	7.44766e+07	7.64994e+07	4.43322e+07	7.54286e+07	4.91307e+07													7.14554e+07	7.83117e+07	6.41832e+07	5.06699e+07	5.03443e+07														7.54388e+07	7.90009e+07	6.36756e+07	7.50702e+07	7.70649e+07
		Signal Intensities (Area under the curve)					Normalization to TIC Signal					Relative Abundance (Set to 1)					Average		Signal Intensities (Area under the curve)					Normalization to TIC Signal					Abundance Relative to RH in ARM					Average (2-fold difference highlighted)	Ttest (<0.05 highlighted)		Signal Intensities (Area under the curve)					Normalization to TIC Signal					Abundance Relative to RH-MVA in ARM
Amino Acids and Amino Acid Metabolism	3-Amino-2-Piperidone	489.021	797.314	314.806	518.865	201.023	6.56611e-06	1.04225e-05	7.10108e-06	6.87889e-06	4.0916e-06	0.936406	1.48637	1.0127	0.981012	0.583511	1		703.953	546.317	476.392	230.078	231.146	9.85165e-06	6.97618e-06	7.42238e-06	4.54071e-06	4.59129e-06	1.40496	0.994888	1.05852	0.647561	0.654774	0.952141	0.435185		308.714	539.927	483.613	743.459	571.815	4.09225e-06	6.83444e-06	7.59495e-06	9.90352e-06	7.41992e-06	0.612938	1.02366	1.13757
	Aminomanolate	318.71	395.36	102.231	410.942	123.347	4.27934e-06	5.16814e-06	2.30603e-06	5.4481e-06	2.51058e-06	1.08545	1.3109	0.584925	1.38191	0.63681	1		496.301	461.263	391.159	141.278	112.098	6.94561e-06	5.89009e-06	6.09441e-06	2.7882e-06	2.22662e-06	1.76176	1.49402	1.54585	0.707228	0.564782	1.21473	0.697062		360.982	818.534	161.981	349.035	295.207	4.78511e-06	1.03611e-05	2.54385e-06	4.64945e-06	3.83063e-06	0.99919	2.16352	0.531187
	Glutarate	4740.47	6566.81	2304.62	5720.7	1755.27	6.36505e-05	8.58413e-05	5.19852e-05	7.58425e-05	3.57265e-05	1.01663	1.37106	0.830313	1.21136	0.570627	1		28009.4	34558.1	22934.7	12929.6	12972.2	0.000391985	0.000441289	0.000357332	0.000255174	0.00025767	6.26082	7.0483	5.70734	4.07566	4.11552	5.44153	7.04825e-05		55450.4	56989.8	52796.4	51705.8	53917.2	0.000735039	0.000721381	0.000829146	0.000688766	0.000699633	2.1575	2.11741	2.43373
	Homoserine	180.142	268.302	60.6836	202.869	83.4657	2.41878e-06	3.50724e-06	1.36884e-06	2.68954e-06	1.69885e-06	1.03515	1.50097	0.585813	1.15103	0.727045	1		165.241	190.809	134.939	98.9234	36.8325	2.31251e-06	2.43653e-06	2.1024e-06	1.95231e-06	7.31612e-07	0.989668	1.04275	0.899751	0.835517	0.313103	0.816157	0.313783		99.8659	146.241	119.089	228.534	73.3114	1.3238e-06	1.85113e-06	1.87025e-06	3.04427e-06	9.51294e-07	0.694153	0.970665	0.980692
	l-Alanine	5929.17	4896.49	1913.1	5691.23	2386.87	7.96111e-05	6.40068e-05	4.31537e-05	7.54518e-05	4.85821e-05	1.28072	1.02969	0.694224	1.21381	0.781551	1		3152.84	3849.49	2858.13	2156.24	1625.43	4.41233e-05	4.9156e-05	4.45308e-05	4.25546e-05	3.22862e-05	0.709821	0.790783	0.716377	0.684586	0.519395	0.684193	0.0318942		3215.82	3555.4	2179.75	3513.13	3054.93	4.26282e-05	4.50046e-05	3.42321e-05	4.67979e-05	3.9641e-05	1.00231	1.05818	0.80489
	l-Asparagine	8.22228	52.68	0	66.5042	0	1.10401e-07	6.88633e-07	0	8.81684e-07	0	0.328434	2.04863	0	2.62294	0	1		94.6416	0	20.1695	0	0	1.32449e-06	0	3.14249e-07	0	0	3.94024	0	0.934866	0	0	0.975021	0.335628		75.5844	77.898	10.8564	91.5163	109.874	1.00193e-06	9.86039e-07	1.70496e-07	1.21908e-06	1.42574e-06	3.05702	3.00854	0.520205
	l-Aspartate	41731.1	50876.4	29298	48061.6	27486.1	0.000560325	0.000665056	0.000660876	0.000637179	0.000559449	0.908767	1.07863	1.07185	1.03341	0.907346	1		31550.9	29775.8	24424.8	15358.3	13131.3	0.000441546	0.000380222	0.000380549	0.000303106	0.000260829	0.716125	0.616665	0.617196	0.491594	0.423028	0.572922	2.94836e-05		21815.4	27190.9	23373.2	27603	29553.6	0.000289181	0.000344185	0.000367067	0.000367696	0.000383489	0.818628	0.974337	1.03911
	l-Cysteine	14477.2	21623.4	8693.35	15410.6	9091.82	0.000194386	0.00028266	0.000196096	0.000204307	0.000185054	0.914756	1.33016	0.922801	0.961441	0.870839	1		24343	17678.2	17750.4	11201.7	9817.48	0.000340674	0.000225741	0.000276558	0.000221073	0.000195007	1.60317	1.06231	1.30145	1.04034	0.917676	1.18499	0.368707		13307.6	15282.3	12131.9	20709.9	15665.1	0.000176403	0.000193444	0.000190527	0.000275874	0.000203272	0.700539	0.768214	0.756628
	l-Glutamate	607174	705804	252229	671981	216573	0.00815255	0.00922626	0.00568953	0.00890883	0.00440811	1.12031	1.26786	0.781845	1.22424	0.605754	1		708784	743702	555573	354593	294512	0.00991925	0.00949669	0.00865605	0.00699809	0.00584996	1.36309	1.30502	1.1895	0.961666	0.803892	1.12463	0.637694		701789	781605	634173	886012	744035	0.00930276	0.00989362	0.00995944	0.0118024	0.00965465	1.1367	1.2089	1.21694
	l-Glycine	11708.5	11966	3859.38	12771.5	4686.58	0.00015721	0.00015642	8.7056e-05	0.000169319	9.53901e-05	1.18133	1.17539	0.654169	1.27232	0.716794	1		10213.6	10543	7379.76	4935.07	3618.86	0.000142936	0.000134628	0.00011498	9.73964e-05	7.18822e-05	1.07407	1.01164	0.863996	0.73187	0.540148	0.844346	0.220681		8235.49	8341.29	4412.62	9139.42	7572.79	0.000109168	0.000105585	6.92985e-05	0.000121745	9.82651e-05	0.97155	0.939661	0.616729
	L-Isoleucine	19477	20513.6	5287.06	16815.4	6153.97	0.000261518	0.000268154	0.00011926	0.000222931	0.000125257	1.31137	1.34464	0.598023	1.11787	0.628095	1		17490.5	13157.7	13297.6	9066.59	5012.72	0.000244775	0.000168017	0.000207182	0.000178934	9.95687e-05	1.22741	0.84251	1.0389	0.897256	0.499281	0.901071	0.403161		8985.15	10731	7172.43	17788.4	12466.8	0.000119105	0.000135834	0.00011264	0.000236956	0.00016177	0.662818	0.755911	0.62684
	l-Leucine	26794.6	37658.7	7744.41	25915.3	9307.99	0.000359773	0.000492274	0.000174691	0.000343574	0.000189454	1.15329	1.57804	0.55999	1.10137	0.607315	1		30299	21164.3	22235.1	13894.1	7086.7	0.000424027	0.000270257	0.000346432	0.000274207	0.000140765	1.35926	0.866339	1.11053	0.879002	0.451236	0.933274	0.505638		12084.1	15067.4	12288.8	30621.1	22098.6	0.000160184	0.000190724	0.000192991	0.000407899	0.000286753	0.550201	0.6551	0.662887
	l-Lysine	93971.3	83040.1	21033	72787.4	17261.8	0.00126176	0.0010855	0.00047444	0.000964983	0.000351344	1.52459	1.31162	0.573269	1.166	0.424532	1		140084	175350	106596	46822.8	46024.1	0.00196044	0.00223913	0.0016608	0.000924074	0.000914187	2.36881	2.70555	2.00676	1.11656	1.10462	1.86046	0.0737117		166406	154453	92590.8	183868	165277	0.00220584	0.00195508	0.0014541	0.00244928	0.00214465	1.43262	1.26976	0.944391
	l-Methionine	8121.51	10905.5	2957.5	8653.43	2220.75	0.000109048	0.000142557	6.67123e-05	0.000114723	4.5201e-05	1.14009	1.49043	0.697476	1.19943	0.472575	1		8445.39	7404.35	5416.54	2867.58	1501.95	0.000118191	9.45497e-05	8.43918e-05	5.65935e-05	2.98336e-05	1.23569	0.988515	0.882315	0.591683	0.311909	0.802021	0.229446		5192.45	6213.38	3897.53	8801.26	6720.81	6.883e-05	7.86495e-05	6.12092e-05	0.00011724	8.72097e-05	0.897252	1.02526	0.79791
	l-Ornithine	12018.2	11309.7	3757.13	9597.12	3566.86	0.000161369	0.00014784	8.47496e-05	0.000127234	7.25995e-05	1.3588	1.24488	0.713629	1.07137	0.61132	1		17411	22588.6	13276.3	7682.55	6371.8	0.000243663	0.000288445	0.00020685	0.00015162	0.000126564	2.05175	2.42883	1.74177	1.2767	1.06573	1.71296	0.0477553		19074.6	18272.9	11366.9	21172.1	19848.5	0.000252848	0.0002313	0.000178513	0.00028203	0.000257556	1.24294	1.13701	0.877525
	l-Phenylalanine	13157.1	12338.4	4105.51	13364.7	3801.13	0.000176661	0.000161288	9.2608e-05	0.000177184	7.73678e-05	1.28929	1.1771	0.675864	1.29311	0.564639	1		11673	11297.8	7954.85	4825.72	3179.9	0.000163361	0.000144267	0.00012394	9.52384e-05	6.3163e-05	1.19223	1.05287	0.904527	0.695061	0.460971	0.861132	0.304876		9141.69	8832.45	4648.48	13208.4	9597.53	0.00012118	0.000111802	7.30026e-05	0.000175947	0.000124538	1.02701	0.947523	0.618699
	l-Proline	2.26186e+06	2.4367e+06	1.16677e+06	2.48318e+06	1.27013e+06	0.03037	0.0318525	0.0263188	0.0329209	0.0258522	1.03079	1.08111	0.893286	1.11737	0.877449	1		2.42451e+06	2.59082e+06	1.97583e+06	1.50645e+06	1.43241e+06	0.0339303	0.0330834	0.0307842	0.0297307	0.0284524	1.15163	1.12288	1.04485	1.00909	0.965702	1.05883	0.488175		2.47687e+06	2.71282e+06	2.25331e+06	2.82541e+06	2.53992e+06	0.0328329	0.0343391	0.0353874	0.0376369	0.0329581	1.05247	1.10075	1.13435
	l-Serine	9806.38	11887.8	2234.71	6011.45	1983.63	0.000131671	0.000155397	5.04084e-05	7.96972e-05	4.03747e-05	1.43887	1.69815	0.550854	0.870916	0.441207	1		11445.1	5112.43	8567.84	2860.33	1509.99	0.000160171	6.52831e-05	0.00013349	5.64503e-05	2.99932e-05	1.75032	0.713402	1.45876	0.616879	0.32776	0.973424	0.574892		4166.72	6032.43	2642.57	8862.51	5093.57	5.52331e-05	7.63589e-05	4.15005e-05	0.000118056	6.60946e-05	0.620056	0.857218	0.465891
	l-Threonine	19502	20516.9	5289.04	16801.5	6152.98	0.000261855	0.000268197	0.000119305	0.000222747	0.000125237	1.31276	1.34456	0.598115	1.1167	0.627855	1		17553	13193.3	13294.4	9077.3	5002.08	0.00024565	0.000168471	0.000207133	0.000179146	9.93574e-05	1.23152	0.844602	1.03842	0.898118	0.498112	0.902156	0.404966		8925.61	10729.2	7168.11	17790.4	12460.8	0.000118316	0.000135811	0.000112572	0.000236983	0.000161692	0.657489	0.754709	0.625572
	l-Tryptophan	809.96	559.956	191.76	533.606	347.511	1.08754e-05	7.31974e-06	4.32553e-06	7.07432e-06	7.07321e-06	1.48294	0.998106	0.589822	0.964641	0.964489	1		1082.77	988.973	728.667	514.522	389.491	1.51531e-05	1.26287e-05	1.13529e-05	1.01544e-05	7.73653e-06	2.06625	1.72202	1.54806	1.38463	1.05494	1.55518	0.037205		866.391	1380.11	620.032	777.203	978.459	1.14847e-05	1.74695e-05	9.73736e-06	1.0353e-05	1.26966e-05	1.00698	1.53172	0.853771
	l-Tyrosine	19263.9	13241.4	3414.1	16240.1	2860.31	0.000258657	0.000173091	7.70119e-05	0.000215305	5.82184e-05	1.65322	1.10632	0.492225	1.37613	0.372105	1		14206.5	18759.5	9412.34	4771.87	3523.81	0.000198817	0.000239548	0.000146648	9.41757e-05	6.99942e-05	1.27075	1.53108	0.937306	0.601928	0.447371	0.957687	0.744115		16347	15093.1	5314.23	21190.1	14981.9	0.000216692	0.000191049	8.34579e-05	0.00028227	0.000194406	1.44619	1.27505	0.556993
	l-Valine	8590.38	10799.4	3409.16	10358.1	4558.16	0.000115343	0.00014117	7.69005e-05	0.000137323	9.27763e-05	1.02343	1.25259	0.68233	1.21846	0.823195	1		9158.46	7783.98	7105.03	5246.51	3486.28	0.00012817	9.93974e-05	0.000110699	0.000103543	6.92488e-05	1.13724	0.881943	0.982223	0.918727	0.614438	0.906915	0.307221		4949.97	5192.78	4945.99	9677.36	7864.51	6.56157e-05	6.57307e-05	7.76749e-05	0.000128911	0.00010205	0.641958	0.643084	0.759941
TCA Cycle	Citrate	14393.3	15671.5	7249.98	14835.4	7999.64	0.000193259	0.000204858	0.000163538	0.000196681	0.000162824	1.049	1.11196	0.887673	1.06758	0.883798	1		10252.2	12316.8	9566.83	6810.46	5946.08	0.000143478	0.000157279	0.000149055	0.000134408	0.000118108	0.778788	0.853701	0.809062	0.729561	0.641085	0.762439	0.00385604		8748.33	10371.2	7147.29	8937.84	8213.93	0.000115966	0.000131279	0.000112245	0.00011906	0.000106585	0.825582	0.934598	0.799094
	GABA	979488	1.02355e+06	591577	1.01035e+06	673717	0.0131516	0.0133799	0.0133442	0.0133948	0.0137128	0.98171	0.998749	0.996084	0.999861	1.0236	1		1.00403e+06	1.05328e+06	897508	637962	685325	0.0140512	0.0134499	0.0139835	0.0125905	0.0136128	1.04886	1.00397	1.04381	0.939828	1.01613	1.01052	0.880844		858291	841871	721460	906522	865611	0.0113773	0.0106565	0.0113302	0.0120757	0.0112322	0.840425	0.787177	0.836948
	Malate	16222.6	17564.1	6312.49	16162	7685.73	0.000217821	0.000229598	0.000142391	0.000214269	0.000156435	1.13388	1.19519	0.741222	1.11539	0.814328	1		10915.7	12372.9	8713.52	6388.73	5243.31	0.000152762	0.000157996	0.00013576	0.000126085	0.000104149	0.795209	0.822454	0.706706	0.656344	0.542152	0.704573	0.015884		8303.86	10227.6	7536.49	8528.86	7714.97	0.000110074	0.000129462	0.000118358	0.000113612	0.00010011	0.813254	0.956497	0.874454
	Succinate	29590.6	31125.2	8787.78	30053.4	9809.7	0.000397314	0.000406868	0.000198226	0.000398434	0.000199665	1.24121	1.27106	0.619259	1.24471	0.623757	1		22394.8	24357.6	15036.2	8754.19	7952.05	0.00031341	0.000311034	0.00023427	0.000172769	0.000157953	0.979095	0.971673	0.731861	0.539732	0.493447	0.743162	0.123266		18172.2	19818.7	14099.1	17898.8	17631.4	0.000240887	0.000250867	0.000221421	0.000238427	0.000228787	1.01261	1.05456	0.930781
Fatty Acid and Lipid Metabolism	Cholesterol	947.603	2715.44	968.996	1938.31	1432.66	1.27235e-05	3.54962e-05	2.18576e-05	2.56973e-05	2.91603e-05	0.509205	1.42059	0.874762	1.02843	1.16702	1		3839.97	3921.59	2656.53	1161.74	1112.76	5.37394e-05	5.00767e-05	4.13898e-05	2.29277e-05	2.21029e-05	2.1507	2.00411	1.65645	0.917585	0.884577	1.52269	0.172643		2254.5	3952.78	766.237	1798.77	35961.1	2.98852e-05	5.00346e-05	1.20335e-05	2.39612e-05	0.000466634	0.785474	1.31506	0.316276
	Methyl-Valerate	654186	651934	380811	657604	420480	0.00878377	0.00852208	0.00858995	0.00871823	0.0085584	1.01729	0.986981	0.994842	1.0097	0.991188	1		450097	483775	392376	308490	286468	0.00629899	0.00617755	0.00611337	0.00608823	0.00569017	0.729516	0.715451	0.708017	0.705106	0.659005	0.703419	4.96994e-09		551472	572796	476111	563234	556951	0.0073102	0.0072505	0.00747714	0.00750277	0.00722704	1.20359	1.19376	1.23108
	Myristate	16741.9	14971.6	10681	15653.6	11583.5	0.000224794	0.000195709	0.000240931	0.000207529	0.00023577	1.01742	0.885776	1.09045	0.939271	1.06709	1		16386.6	14126.1	12220.8	12901.5	11479.8	0.000229327	0.000180383	0.000190405	0.000254619	0.000228025	1.03793	0.816409	0.86177	1.1524	1.03204	0.980109	0.671612		16402.3	18045.8	11542.5	15129.6	15858.1	0.000217425	0.000228425	0.000181271	0.000201539	0.000205776	1.00403	1.05483	0.837078
	Oleate	3851.42	2473.12	2049.66	2431.97	1830.97	5.17132e-05	3.23286e-05	4.62343e-05	3.2242e-05	3.72674e-05	1.29422	0.809083	1.1571	0.806916	0.932686	1		2336.52	3068.92	2243.01	1850.08	2064.92	3.2699e-05	3.91885e-05	3.49469e-05	3.65123e-05	4.10159e-05	0.818353	0.980766	0.874611	0.913788	1.0265	0.922803	0.592281		2982.86	3529.06	2035.42	2796.61	6764.83	3.95402e-05	4.46712e-05	3.19654e-05	3.72533e-05	8.77809e-05	1.07235	1.2115	0.866917
	Palmitate	54419.6	41600	32049.2	38848.4	32110.5	0.000730693	0.000543796	0.000722933	0.000515036	0.000653573	1.15396	0.858797	1.1417	0.813378	1.03216	1		58188	61468.3	36384.3	42809.1	35669.2	0.000814326	0.000784918	0.000566882	0.000844862	0.000708505	1.28604	1.23959	0.895258	1.33426	1.11892	1.17481	0.17301		58153.8	74162.1	42825.5	38217	68043.7	0.000770874	0.00093875	0.000672557	0.000509084	0.00088294	1.03626	1.26193	0.904098
	Phosphorylethanolamine	26567	32219.6	11183.4	38461.7	16143.8	0.000356716	0.000421174	0.000252265	0.000509908	0.00032859	0.954473	1.12695	0.674992	1.36437	0.879215	1		31364.5	34462.7	21716.1	15127.7	15728	0.000438939	0.000440071	0.000338346	0.000298554	0.000312408	1.17448	1.17751	0.905321	0.798847	0.835918	0.978415	0.662912		35095.8	51398.2	41069.6	42229.3	42277.2	0.000465223	0.000650603	0.000644982	0.000562531	0.000548591	1.27227	1.77924	1.76387
	Stearate	13756	9172.24	5732.75	9213.43	6330.84	0.000184702	0.000119899	0.000129314	0.000122148	0.000128857	1.34835	0.87528	0.944004	0.891692	0.940673	1		11942.3	16366.4	7775.43	8700.14	6894.9	0.00016713	0.000208991	0.000121144	0.000171702	0.000136955	1.22007	1.52566	0.884368	1.25345	0.999787	1.17667	0.268593		15594.6	21458.2	10459.8	8722.37	20592.7	0.000206719	0.000271619	0.000164268	0.00011619	0.000267213	1.2825	1.68514	1.01913
Central Carbon and Sugar Metabolism	2,3,4-Trihydroxybutyric Acid	1958.84	2207.19	631.912	1983.41	805.568	2.63014e-05	2.88523e-05	1.4254e-05	2.62952e-05	1.63964e-05	1.17313	1.28691	0.635776	1.17285	0.731334	1		1690.74	1884.49	1238.03	741.948	677.371	2.36615e-05	2.4064e-05	1.92891e-05	1.46428e-05	1.34548e-05	1.05538	1.07333	0.860355	0.653115	0.600126	0.848462	0.25229		1572.68	1718.71	1223.9	1734.99	1542.67	2.08471e-05	2.17556e-05	1.92208e-05	2.31116e-05	2.00179e-05	1.09592	1.14368	1.01043
	D-Altro-2-Heptulose	19510.6	15093.9	2872.96	14464.4	4794.22	0.000261969	0.000197307	6.48053e-05	0.000191763	9.7581e-05	1.61029	1.21281	0.398348	1.17874	0.599815	1		14260.3	19416.4	13474	7298.14	5440.03	0.00019957	0.000247938	0.00020993	0.000144033	0.000108056	1.22672	1.52403	1.29041	0.885349	0.664206	1.11814	0.727186		26580.1	25165.6	15966.1	25776.8	20817.3	0.00035234	0.000318549	0.000250742	0.000343369	0.000270127	1.93694	1.75118	1.37842
	Fructose-6-P	866.301	317.255	200.193	451.184	365.859	1.16319e-05	4.14715e-06	4.51576e-06	5.9816e-06	7.44666e-06	1.72462	0.614884	0.669536	0.886872	1.10409	1		212.506	152.584	287.696	325.302	239.589	2.97396e-06	1.94842e-06	4.48241e-06	6.42003e-06	4.75902e-06	0.44094	0.288886	0.664592	0.951877	0.705603	0.61038	0.156058		257.614	278.52	95.4229	201.464	240.378	3.41488e-06	3.52553e-06	1.49858e-06	2.68367e-06	3.11917e-06	0.829505	0.856383	0.364018
	Gluconate	12048	11308.1	3135.48	9459.8	4419.56	0.000161769	0.00014782	7.07269e-05	0.000125414	8.99553e-05	1.35784	1.24076	0.59366	1.05269	0.755057	1		23020	24153.8	15991.7	9343.69	8264.31	0.000322159	0.000308431	0.000249157	0.000184403	0.000164156	2.70411	2.58887	2.09134	1.54782	1.37787	2.062	0.0069455		21515.6	20549	13215.3	21177.9	20022.6	0.000285206	0.000260111	0.000207541	0.000282108	0.000259814	1.16097	1.05882	0.844828
	Gluconate-P	26919	24036.2	2547.19	24157.8	3858.09	0.000361442	0.000314201	5.74568e-05	0.000320274	7.85272e-05	1.59662	1.38793	0.253807	1.41476	0.346882	1		14124.4	16429.7	11726.1	3133.17	3297.98	0.000197668	0.000209799	0.000182697	6.1835e-05	6.55086e-05	0.873168	0.926756	0.807035	0.273147	0.289374	0.633896	0.228442		18099	17121.4	10672.5	15861.7	15968.5	0.000239916	0.000216724	0.000167607	0.000211291	0.000207209	1.67187	1.51026	1.16798
	Gluconolactone	6975.53	10473.2	2419.09	9821.87	3000.33	9.36607e-05	0.000136905	5.45674e-05	0.000130214	6.10684e-05	0.982972	1.43683	0.572686	1.3666	0.640915	1		18150	16131.6	14906.9	6934.71	7051.65	0.000254005	0.000205993	0.000232256	0.000136861	0.000140068	2.66579	2.1619	2.43753	1.43636	1.47002	2.03432	0.00912512		16334.3	15452	12673.7	16817.7	13643.1	0.000216524	0.000195593	0.000199036	0.000224026	0.000177034	1.11705	1.00906	1.02682
	Glucose	29639.4	5411.23	9025.78	6335.93	15511.5	0.000397969	7.07356e-05	0.000203594	8.39989e-05	0.00031572	1.85617	0.329918	0.949585	0.39178	1.47255	1		5175.91	5136.48	4550.51	14376	6581.66	7.24355e-05	6.55902e-05	7.08987e-05	0.000283719	0.000130733	0.337847	0.305919	0.330679	1.3233	0.609752	0.581498	0.322143		5299.04	6133.01	5538.66	5549.59	5133.22	7.02429e-05	7.76321e-05	8.69825e-05	7.39253e-05	6.6609e-05	0.563407	0.622674	0.697673
	Glucose-6-P	1617.28	541.445	484.78	774.979	639.446	2.17153e-05	7.07776e-06	1.09352e-05	1.02743e-05	1.30152e-05	1.72295	0.561569	0.867626	0.815193	1.03266	1		405.84	314.123	743.021	736.859	478.719	5.67963e-06	4.01118e-06	1.15766e-05	1.45423e-05	9.50889e-06	0.450637	0.318258	0.918515	1.15383	0.754461	0.71914	0.369993		439.716	486.945	224.492	370.809	454.518	5.82877e-06	6.16379e-06	3.52556e-06	4.9395e-06	5.89786e-06	0.643088	0.680051	0.388975
	Glycerate	682.047	708.643	414.636	651.731	546.357	9.15786e-06	9.26337e-06	9.35293e-06	8.64037e-06	1.11205e-05	0.963275	0.974373	0.983794	0.908842	1.16971	1		807.502	799.878	800.996	394.208	404.89	1.13008e-05	1.0214e-05	1.24798e-05	7.77993e-06	8.04242e-06	1.18868	1.07437	1.3127	0.818337	0.845947	1.04801	0.847351		790.254	818.775	644.524	965.988	767.984	1.04754e-05	1.03641e-05	1.0122e-05	1.28678e-05	9.96542e-06	1.05139	1.04022	1.01592
	Lactate	72239.8	72069.2	39290.2	73815.4	44476.9	0.000969966	0.000942088	0.000886268	0.000978612	0.000905278	1.0358	1.00603	0.94642	1.04503	0.96672	1		64404.9	70530.7	55820.2	44050.4	37008.3	0.00090133	0.00090064	0.000869701	0.00086936	0.000735103	0.962505	0.961768	0.928729	0.928365	0.784995	0.913272	0.0282439		63839.1	69007	42012.6	67278.6	58467.1	0.000846237	0.000873496	0.000659791	0.00089621	0.000758674	0.989488	1.02136	0.77148
	Mannose-6-P	1850.94	988.195	704.78	1160.36	1086.95	2.48526e-05	1.29177e-05	1.58977e-05	1.53835e-05	2.21236e-05	1.3629	0.7084	0.871824	0.843624	1.21325	1		657.475	437.64	989.941	992.53	741.586	9.2012e-06	5.58843e-06	1.54237e-05	1.95882e-05	1.47303e-05	0.50459	0.306467	0.845828	1.07421	0.807802	0.707778	0.19064		453.235	666.705	405.828	445.542	566.084	6.00798e-06	8.4392e-06	6.37337e-06	5.93501e-06	7.34555e-06	0.465506	0.65388	0.493816
	Myo-Inositol	22111.1	21735.4	10485.4	20849.1	13116.1	0.000296887	0.000284126	0.000236519	0.000276408	0.000266963	1.09077	1.04389	0.868978	1.01553	0.980831	1		22698.8	24477.7	18694.2	14805.9	12083.2	0.000317665	0.000312568	0.000291262	0.000292204	0.00024001	1.16711	1.14838	1.07011	1.07357	0.881805	1.06819	0.427815		19815.8	20666.4	14064.1	19222.7	19405	0.000262675	0.000261597	0.000220871	0.000256063	0.0002518	0.903464	0.899756	0.759682
	Myo-Inositol-P	196522	250115	145654	249659	181755	0.00263871	0.0032695	0.00328552	0.00330987	0.00369942	0.814264	1.00892	1.01386	1.02137	1.14158	1		189015	207607	189502	155122	169132	0.00264521	0.00265103	0.00295252	0.00306142	0.00335951	0.816272	0.818068	0.911101	0.944707	1.03669	0.905368	0.259543		202422	217171	203177	219546	227986	0.00268326	0.00274897	0.00319081	0.00292454	0.00295836	0.914559	0.936957	1.08755
	N-Acetylglucosamine	730.099	734.32	178.513	546.069	199.093	9.80306e-06	9.59903e-06	4.02671e-06	7.23954e-06	4.05232e-06	1.4117	1.38232	0.579872	1.04254	0.58356	1		612.695	552.42	323.968	206.112	150.333	8.57451e-06	7.05412e-06	5.04755e-06	4.06773e-06	2.98609e-06	1.23479	1.01584	0.726879	0.58578	0.430017	0.79866	0.202205		1003.44	997.333	524.775	584.823	565.759	1.33014e-05	1.26243e-05	8.24139e-06	7.79035e-06	7.34133e-06	2.39838	2.27629	1.48601
	Sucrose	2164.03	1952.18	755.447	772.021	1193.71	2.90565e-05	2.55188e-05	1.70406e-05	1.02351e-05	2.42966e-05	1.36868	1.20204	0.802685	0.482117	1.14447	1		21666.1	6578.11	845.745	857.079	766.973	0.000303212	8.3999e-05	1.3177e-05	1.6915e-05	1.52345e-05	14.2826	3.95671	0.620694	0.796765	0.717611	4.07487	0.245996		6242.58	67622.1	7441.29	3497.45	3264.61	8.27503e-05	0.000855966	0.000116863	4.6589e-05	4.23618e-05	0.956568	9.8947	1.3509
Nucleobase Metabolism	Uracil	129782	149664	41123.3	142439	56728.5	0.00174259	0.00195641	0.000927619	0.00188839	0.00115465	1.13603	1.27542	0.604733	1.23108	0.752737	1		49491	48516.4	34177.5	18904.3	11965.6	0.000692614	0.00061953	0.000532499	0.000373087	0.000237676	0.451529	0.403884	0.347147	0.243223	0.154946	0.320146	0.00108387		33960.8	39760.9	30735.3	54998.7	38496.1	0.000450177	0.000503297	0.000482686	0.000732631	0.000499528	0.916707	1.02488	0.982905
	Adenine	5728.24	7945.95	2541.83	7972.18	2652.48	7.69133e-05	0.000103869	5.73361e-05	0.000105692	5.39883e-05	0.966736	1.30555	0.720667	1.32846	0.678588	1		7589.51	8602.64	5938.88	2975.77	2884	0.000106213	0.000109851	9.253e-05	5.87286e-05	5.72855e-05	1.33501	1.38074	1.16303	0.73817	0.720031	1.0674	0.942944		5744.55	8097.92	6656.63	8081.79	8096.51	7.61485e-05	0.000102504	0.00010454	0.000107656	0.000105061	0.896691	1.20704	1.23101
	5-Methylthioadenosine	10.5453	73.1166	65.988	81.3162	123.269	1.41592e-07	9.55779e-07	1.48849e-06	1.07806e-06	2.509e-06	0.114688	0.774171	1.20566	0.873213	2.03227	1		83.5809	39.1544	84.7341	49.7291	72.3663	1.16969e-06	4.99981e-07	1.32019e-06	9.81433e-07	1.43743e-06	0.94744	0.404979	1.06934	0.794951	1.1643	0.876203	0.695044		37.0698	79.63	128.146	78.924	88.6854	4.91389e-07	1.00796e-06	2.01248e-06	1.05134e-06	1.15079e-06	0.454256	0.931793	1.8604
	Adenosine	6680.18	8578.64	3340.02	11041.6	4043.7	8.96949e-05	0.00011214	7.53409e-05	0.000146385	8.2305e-05	0.886549	1.1084	0.744673	1.44687	0.813507	1		5296.83	5345.29	3121.68	3440.73	4690.66	7.41278e-05	6.82566e-05	4.8637e-05	6.79049e-05	9.31716e-05	0.732683	0.674652	0.480731	0.671175	0.920913	0.696031	0.064472		2619.68	6011.92	8808.16	6547.23	5410.44	3.47258e-05	7.60994e-05	0.000138329	8.72147e-05	7.02063e-05	0.493128	1.08066	1.96435
	Adenosine-P	16322.7	37086.8	4202.25	35889	4264.77	0.000219166	0.000484799	9.479e-05	0.0004758	8.68047e-05	0.804952	1.78057	0.348145	1.74752	0.318816	1		26644.5	32843.9	14622.8	5318.78	4686.64	0.000372884	0.000419399	0.000227829	0.000104969	9.30917e-05	1.36953	1.54037	0.836769	0.385531	0.341907	0.89482	0.62134		20177.2	32143.7	24970.1	35826.5	28273.1	0.000267465	0.000406877	0.000392145	0.000477241	0.000366874	1.09781	1.67003	1.60956
	Guanosine	1210.3	6065.44	1341.84	7099.41	5143.22	1.62508e-05	7.92873e-05	3.02678e-05	9.41208e-05	0.000104685	0.250312	1.22127	0.466215	1.44975	1.61246	1		9616.75	4188.45	7964.87	4373.6	3960.46	0.000134584	5.34843e-05	0.000124096	8.63156e-05	7.86675e-05	2.073	0.823821	1.91145	1.32952	1.21172	1.4699	0.312424		436.255	7883.69	6780.95	6832.23	6449.05	5.7829e-06	9.97924e-05	0.000106492	9.10112e-05	8.36833e-05	0.0605987	1.04572	1.11593
	Inosine	26966	21212.4	7144.71	20270.2	10796.4	0.000362073	0.000277289	0.000161163	0.000268734	0.000219748	1.40447	1.07559	0.625145	1.04241	0.852392	1		23827.8	24284.8	19130.1	12942.8	11129.9	0.000333464	0.000310104	0.000298054	0.000255433	0.000221075	1.29349	1.20288	1.15614	0.990813	0.857539	1.10017	0.678991		18703.1	21652.5	14359.1	18980.8	18801.4	0.000247924	0.000274078	0.000225504	0.000252841	0.000243968	0.874123	0.966338	0.795075
	Methyluridine	83.7072	43.0508	14.8455	62.5254	10.6478	1.12394e-06	5.6276e-07	3.3487e-07	8.28934e-07	2.16725e-07	1.83217	0.917375	0.545883	1.35128	0.353291	1		122.471	48.9838	40.1863	18.0288	11.9705	1.71395e-06	6.25497e-07	6.26118e-07	3.55809e-07	2.37772e-07	2.79397	1.01965	1.02066	0.580017	0.387601	1.16038	0.60287		76.541	79.4077	36.4735	92.7274	102.376	1.01461e-06	1.00515e-06	5.72802e-07	1.23521e-06	1.32844e-06	1.42536	1.41207	0.804691
	Pyrimidinone-P	7083.56	10419.3	1401.35	10913.4	1366.96	9.51112e-05	0.0001362	3.16102e-05	0.000144685	2.7823e-05	1.09215	1.56398	0.362977	1.6614	0.319489	1		1301.27	1072.08	418.229	254.754	475.821	1.82109e-05	1.369e-05	6.51617e-06	5.02773e-06	9.45133e-06	0.209115	0.157201	0.0748246	0.0577329	0.108529	0.12148	0.0140147		891.042	1172.26	1370.05	936.189	1000.35	1.18115e-05	1.48386e-05	2.15161e-05	1.24709e-05	1.29806e-05	1.11648	1.40261	2.03381
	Uridine	28.5879	94.5645	20.0036	212.892	0	3.8385e-07	1.23615e-06	4.51222e-07	2.82242e-06	0	0.392193	1.26301	0.461029	2.88377	0	1		76.2468	82.1553	97.5446	21.917	27.6772	1.06705e-06	1.04908e-06	1.51978e-06	4.32544e-07	5.49758e-07	1.09025	1.07188	1.55281	0.441945	0.561707	0.943719	0.880277		76.1935	143.472	58.8552	71.7733	105.536	1.01e-06	1.81608e-06	9.24298e-07	9.56083e-07	1.36944e-06	1.0935	1.96622	1.00071
Vitamins and other Metabolites	5-Aminolevulinic Acid	783.761	854.172	164.544	829.022	267.255	1.05236e-05	1.11657e-05	3.71162e-06	1.09908e-05	5.43968e-06	1.25786	1.33461	0.44364	1.3137	0.650191	1		1125.47	802.376	539.194	313.239	308.435	1.57506e-05	1.02459e-05	8.40086e-06	6.18196e-06	6.12651e-06	1.88263	1.22467	1.00413	0.738913	0.732285	1.11653	0.867395		1478.58	1643.68	869.573	1830.25	1350.89	1.95997e-05	2.08058e-05	1.36563e-05	2.43805e-05	1.75292e-05	2.09821	2.22732	1.46195
	Mevalonolactone	36241	37265	13160.3	35549.1	16182.6	0.000486609	0.000487127	0.000296858	0.000471295	0.000329379	1.17466	1.17592	0.716609	1.1377	0.795115	1		18793.1	21533	14786.6	10724.8	9539.97	0.000263004	0.000274965	0.00023038	0.00021166	0.000189494	0.634887	0.663761	0.556134	0.510943	0.457436	0.564632	0.00288464		28490.3	29161.8	21294.3	27748.4	26386.3	0.000377661	0.000369132	0.000334418	0.000369633	0.000342391	1.61462	1.57816	1.42974
	Niacinamide	28786.1	39765.6	11408.5	29683	10066.5	0.000386512	0.000519815	0.000257342	0.000393524	0.000204893	1.09675	1.475	0.73022	1.11664	0.581393	1		44530.6	48936.4	30609	17158.4	14469.9	0.000623195	0.000624892	0.0004769	0.00033863	0.000287418	1.76834	1.77316	1.35323	0.960879	0.815562	1.33423	0.313929		46190.6	49375.4	35466.6	54084.9	46749.8	0.000612293	0.000624997	0.000556989	0.000720458	0.000606629	1.30218	1.3292	1.18456
	Pantothenate	3393.51	4007.03	970.246	3694.87	1184.13	4.55648e-05	5.23799e-05	2.18858e-05	4.89849e-05	2.41016e-05	1.18094	1.35758	0.567235	1.26959	0.624662	1		3170.1	3534.18	2173.66	1206.37	983.779	4.43647e-05	4.51297e-05	3.38664e-05	2.38084e-05	1.9541e-05	1.14984	1.16967	0.877746	0.617064	0.506462	0.864155	0.370567		2417.36	2879.26	1836.17	2889.94	2371.36	3.2044e-05	3.64459e-05	2.88364e-05	3.84965e-05	3.07709e-05	0.961069	1.09309	0.864865
	Putrescine	389.127	231.784	18.1436	147.032	104.084	5.22483e-06	3.02988e-06	4.09265e-07	1.94928e-06	2.11852e-06	2.05188	1.18989	0.160726	0.765518	0.831983	1		158.033	348.077	267.759	283.525	189.914	2.21163e-06	4.44477e-06	4.1718e-06	5.59553e-06	3.7723e-06	0.868547	1.74554	1.63834	2.19747	1.48145	1.58627	0.0607796		345.502	358.922	263.839	223.888	235.362	4.5799e-06	4.54327e-06	4.14349e-06	2.98238e-06	3.05408e-06	1.13386	1.12479	1.02582
[truncated: 4 more columns]

## Sheet: Summary
	Pathway/ Class	Metabolite	NM		ARM
			RH-MVA-HA / RH	RH-MVA-HA-Apico / RH-MVA-HA	RH-MVA-HA / RH	RH-MVA-HA-Apico / RH-MVA-HA
	Amino Acids and Amino Acid Metabolism	3-Amino-2-Piperidone	0.694239	0.525593	0.952141	1.07378
		Aminomanolate	0.897001	4.5435	1.21473	1.09293
		Glutarate	1.41762	1.92466	5.44153	2.15678
		Homoserine	0.778365	0.758154	0.816157	0.948128
		l-Alanine	0.831952	0.421431	0.684193	0.979558
		l-Asparagine	0.941254	0.61542	0.975021	2.93109
		l-Aspartate	0.767728	0.494531	0.572922	0.991715
		l-Cysteine	1.21954	1.45537	1.18499	0.825636
		l-Glutamate	1.09996	1.01125	1.12463	1.23687
		l-Glycine	0.979736	2.57694	0.844346	0.897188
		L-Isoleucine	0.636168	0.713419	0.901071	0.852895
		l-Leucine	0.619726	0.707437	0.933274	0.850836
		l-Lysine	0.980725	0.743232	1.86046	1.32607
		l-Methionine	0.953379	0.821909	0.802021	1.07712
		l-Ornithine	1.11995	1.47102	1.71296	1.18199
		l-Phenylalanine	1.01955	0.949313	0.861132	1.02797
		l-Proline	1.113	1.03066	1.05883	1.1101
		l-Serine	0.506521	0.495308	0.973424	0.802095
		l-Threonine	0.636366	0.714486	0.902156	0.850646
		l-Tryptophan	0.848265	0.615528	1.55518	1.08269
		l-Tyrosine	0.980745	0.936609	0.957687	1.29191
		l-Valine	0.848591	1.08402	0.906915	0.860924
	TCA Cycle	Citrate	1.00266	0.334535	0.762439	0.833135
		GABA	1.00657	0.720978	1.01052	0.837253
		Malate	1.02502	1.45772	0.704573	0.844646
		Succinate	0.899097	0.565797	0.743162	0.992393
	Fatty Acid and Lipid Metabolism	Cholesterol	1.07125	0.552042	1.52269	3.06223
		Methyl-Valerate	1.11816	55.3035	0.703419	1.21072
		Myristate	0.885117	0.57817	0.980109	0.955371
		Oleate	0.985508	0.907659	0.922803	1.30835
		Palmitate	1.11056	1.06404	1.17481	1.01471
		Phosphorylethanolamine	0.89062	1.18046	0.978415	1.5708
		Stearate	1.38423	1.07273	1.17667	1.27309
	Central Carbon and Sugar Metabolism	2,3,4-Trihydroxybutyric Acid	1.03279	0.443625	0.848462	1.10347
		D-Altro-2-Heptulose	0.831742	0.572743	1.11814	1.68783
		Fructose-6-P	0.525243	0.513415	0.61038	0.691893
		Gluconate	1.11603	0.870812	2.062	1.05412
		Gluconate-P	0.899452	0.708157	0.633896	1.45329
		Gluconolactone	1.22477	0.853085	2.03432	1.0444
		Glucose	0.983233	0.467962	0.581498	0.602191
		Glucose-6-P	0.495777	0.550759	0.71914	0.58156
		Glycerate	1.55232	0.964797	1.04801	1.07985
		Lactate	1.10278	0.772488	0.913272	0.94347
		Mannose-6-P	0.446519	0.46868	0.707778	0.528439
		Myo-Inositol	1.37837	4.30313	1.06819	0.861937
		Myo-Inositol-P	1.09881	1.09079	0.905368	0.988838
		N-Acetylglucosamine	0.86858	0.70545	0.79866	1.77782
		Sucrose	0.63758	1.36787	4.07487	2.64608
	Nucleobase Metabolism	Uracil	0.808307	0.437185	0.320146	1.08671
		Adenine	1.0108	1.35472	1.0674	1.16792
		5-Methylthioadenosine	1.08801	0.670287	0.876203	1.05643
		Adenosine	1.41619	0.835692	0.696031	1.15472
		Adenosine-P	0.795018	1.3821	0.89482	1.56842
		Guanosine	1.93439	0.104252	1.4699	0.810571
		Inosine	1.35901	1.43381	1.10017	0.877434
		Methyluridine	0.441054	0.700043	1.16038	1.44872
		Pyrimidinone-P	0.118238	0.09983	0.12148	1.39174
		Uridine	0.1587	0.108014	0.943719	1.31564
	Vitamins / Others	5-Aminolevulinic Acid	0.617016	39.8444	1.11653	2.05481
		Mevalonolactone	1.12433	3.75741	0.564632	1.53333
		Niacinamide	1.19554	1.66983	1.33423	1.32766
		Pantothenate	1.09239	1.68443	0.864155	0.999301
		Putrescine	1.07469	0.846115	1.58627	0.955788

## Sheet: ValueList_Helper
Sample
Blank
Cal
QC
CC
DoubleBlank
MatrixSpike
MatrixSpikeDup
MatrixBlank
TuneCheck
ResponseCheck
