# Supplementary material for: Dissecting apicoplast functions through continuous cultivation of Toxoplasma gondii devoid of the organelle
Source: Nat Commun. 2025 Mar 1;16:2095. doi: 10.1038/s41467-025-57302-x (PMC11873192; doi:10.1038/s41467-025-57302-x)
Supplement: Supplementary file 6 — Supplementary Data 4. [file 41467_2025_57302_MOESM6_ESM.xlsx]

## Sheet: 2H2O Intrc
Fatty acid 2H2O labelling analysis (intrc parasites 24 h, 3.6% 2H2O v/v)
	Fatty acids
	Myrsitic acid		Palmitic acid
	M0	M1	M0	M1
Ions, m/z -->	242 Results	243 Results	270 Results	271 Results
Name	Resp.	Resp.	Resp.	Resp.										Legend
No_Api_+Suppl_+D2O_SIM_1	12788.3	2242.29	28203.6	7093.5										RH	Control strain
No_Api_+Suppl_+D2O_SIM_2	13077.8	2031.51	27524.6	6707.92										RH-MVA	Parasites expressing the MVA cassette
No_Api_+Suppl_+D2O_SIM_3	7432.01	1308.14	19280.9	4150.03										No Api	RHA MVA parasites without and apicoplast
No_Api_+Suppl_+D2O_SIM_4	10349.4	1628.69	22299	5492.3										+Reg	normal medium
No_Api_Reg_+D2O_SIM_1	4293.86	1218.25	18644.1	7130.37										+Suppl	apicoplast rescue medium
No_Api_Reg_+D2O_SIM_2	4441.78	1278.42	20573.8	7575.16										Unlab	unlabelled (no heavy water)
No_Api_Reg_+D2O_SIM_3	3064.42	892.022	15866.7	6105.57										D2O	heavy water labelled
Extraction_Blnk_SIM_1	61.2162	12.5425	2571.48	532.313										SIM	selected ion monitorin
Extraction_Blnk_SIM_2	0.8575		891.379	249.225
Extraction_Blnk_SIM_3	0.930771	2.12734		12.6361
MVA_+Reg_+D2O_SIM_1	5449.14	2785.22	15919.4	8108.89
MVA_+Reg_+D2O_SIM_2	4421.81	2244.78	13791	6720.91
MVA_+Reg_+D2O_SIM_3	3811.24	2167.53	14085.6	6739.97
MVA_+Suppl_+D2O_SIM_1	9688.26	2247.35	31269.6	9471.36
MVA_+Suppl_+D2O_SIM_2	10228	2520.11	31633.1	9848.72
MVA_+Suppl_+D2O_SIM_3	4364.89	979.366	19473.9	5261.54
MVA_+Suppl_+D2O_SIM_4	6311.12	1421.16	22111.3	6528.23
RH_+Suppl_+D2O_SIM_1	6373.62	1252.13	22280.3	6167.56
RH_+Suppl_+D2O_SIM_2	8487.37	2068.17	26383.2	8181.49
RH_+Suppl_+D2O_SIM_3	6860.12	1704.37	22543.8	6620.54
RH_Unlab_SIM_1	7813.83	1344.04	22442.5	4494.17
RH_Unlab_SIM_2	7476.14	1090.99	20341.8	4109.96
RH_Unlab_SIM_3	6411.67	1122.42	21267.9	4050.42
Background corrected Data, Myrsitic acid							Background corrected Data, Palmitic acid
Sample Name	Labelling %	m0	m1	Average	Stdev		Sample Name	Labelling %	m0	m1	Average	Stdev
MVA_+Reg_+D2O_SIM_1	0.255294	0.744706	0.255294				MVA_+Reg_+D2O_SIM_1	0.241685	0.758315	0.241685
MVA_+Reg_+D2O_SIM_2	0.253366	0.746634	0.253366				MVA_+Reg_+D2O_SIM_2	0.2288	0.7712	0.2288
MVA_+Reg_+D2O_SIM_3	0.285919	0.714081	0.285919	0.26486	0.0182635		MVA_+Reg_+D2O_SIM_3	0.223508	0.776492	0.223508	0.231331	0.00934904
MVA_+Suppl_+D2O_SIM_1	0.0598396	0.94016	0.0598396				MVA_+Suppl_+D2O_SIM_1	0.10091	0.89909	0.10091
MVA_+Suppl_+D2O_SIM_2	0.0724213	0.927579	0.0724213				MVA_+Suppl_+D2O_SIM_2	0.107687	0.892313	0.107687
MVA_+Suppl_+D2O_SIM_3	0.0530806	0.946919	0.0530806				MVA_+Suppl_+D2O_SIM_3	0.0736673	0.926333	0.0736673
MVA_+Suppl_+D2O_SIM_4	0.0538053	0.946195	0.0538053	0.0597867	0.00895146		MVA_+Suppl_+D2O_SIM_4	0.0946834	0.905317	0.0946834	0.094237	0.0147054
No_Api_+Suppl_+D2O_SIM_1	0.00697177	0.993028	0.00697177				No_Api_+Suppl_+D2O_SIM_1	0.0573618	0.942638	0.0573618
No_Api_+Suppl_+D2O_SIM_2	-0.013148	1.01315	-0.013148				No_Api_+Suppl_+D2O_SIM_2	0.050375	0.949625	0.050375
No_Api_+Suppl_+D2O_SIM_3	0.00763749	0.992363	0.00763749				No_Api_+Suppl_+D2O_SIM_3	0.0239926	0.976007	0.0239926
No_Api_+Suppl_+D2O_SIM_4	-0.0110681	1.01107	-0.0110681	-0.0024017	0.0112433		No_Api_+Suppl_+D2O_SIM_4	0.0527107	0.947289	0.0527107	0.04611	0.0150282
No_Api_Reg_+D2O_SIM_1	0.103462	0.896538	0.103462				No_Api_Reg_+D2O_SIM_1	0.160924	0.839076	0.160924
No_Api_Reg_+D2O_SIM_2	0.106744	0.893256	0.106744				No_Api_Reg_+D2O_SIM_2	0.150768	0.849232	0.150768
No_Api_Reg_+D2O_SIM_3	0.109348	0.890652	0.109348	0.106518	0.00294921		No_Api_Reg_+D2O_SIM_3	0.162582	0.837418	0.162582	0.158091	0.00639581
RH_+Suppl_+D2O_SIM_1	0.0273674	0.972633	0.0273674				RH_+Suppl_+D2O_SIM_1	0.0793236	0.920676	0.0793236
RH_+Suppl_+D2O_SIM_2	0.0700779	0.929922	0.0700779				RH_+Suppl_+D2O_SIM_2	0.106699	0.893301	0.106699
RH_+Suppl_+D2O_SIM_3	0.0741843	0.925816	0.0741843	0.0572099	0.0259258		RH_+Suppl_+D2O_SIM_3	0.093395	0.906605	0.093395	0.0931394	0.0136897
RH_Unlab_SIM_1	0.00367647	0.996324	0.00367647				RH_Unlab_SIM_1	0.00950293	0.990497	0.00950293
RH_Unlab_SIM_2	-0.0229003	1.0229	-0.0229003				RH_Unlab_SIM_2	0.0112578	0.988742	0.0112578
RH_Unlab_SIM_3	0.00669562	0.993304	0.00669562	-0.00417606	0.0162858		RH_Unlab_SIM_3	-0.000210712	1.00021	-0.000210712	0.00685001	0.0061774

## Sheet: 13C Extrc
Fatty acid 13C-Glc labelling analysis (extrc parasites 5 h, 10 mM U-13C-Glc)
	Myristic Acid Isotopologues
	M0	M1	M2	M3	M4	M5	M6	M7	M8	M9	M10	M11	M12	M13	M14
Ions, m/z -->	242	243	244	245	246	247	248	249	250	251	252	253	254	255	256
Name	Area	Area	Area	Area	Area	Area	Area	Area	Area	Area	Area	Area	Area	Area	Area
MVA_ARM_13CGlc_1_Split	81048	14633	1564	88	17	10	29	0	6	12	51	33	252	333	2059
MVA_ARM_13CGlc_2_Split	79861	14236	1506	132	40	21	5	0	18	12	13	35	278	389	2077																	Legend
MVA_ARM_13CGlc_3_Split	83431	15288	1658	120	0	10	19	0	9	12	26	26	310	334	2130																	RH	Control strain
MVA_ARM_Unlab_1_Split	77166	14239	1460	52	8	10	23	0	3	0	11	20	12	8	8																	MVA	Parasites expressing the MVA cassette
MVA_ARM_Unlab_2_Split	79877	14728	1432	116	0	16	9	0	19	0	9	38	28	0	0																	NoApi	RHA MVA parasites without and apicoplast
MVA_ARM_Unlab_3_Split	76728	13886	1487	66	17	17	0	0	6	13	8	4	0	5	23																	reg	normal medium
MVA_reg_13CGlc_1_Split	60766	10979	1178	79	0	15	24	8	19	20	38	102	679	646	4100																	ARM	apicoplast rescue medium
MVA_reg_13CGlc_2_Split	70198	12943	1356	80	26	0	23	31	11	15	76	106	774	868	5386																	Unlab	unlabelled (no heavy water)
MVA_reg_13CGlc_3_Split	59144	10707	1175	87	0	14	0	9	7	0	48	29	586	757	4509																	13CGlc	Cells incubated in U-13C-glucose
NoApi_ARM_13CGlc_1_Split	109853	20761	2144	172	39	28	0	11	8	24	13	0	9	5	0																	Split	Sample analyzed in Split mode
NoApi_ARM_13CGlc_2_Split	93160	16979	1734	146	33	3	15	6	10	14	26	6	0	15	0
NoApi_ARM_13CGlc_3_Split	108448	19982	2096	122	32	10	0	24	9	11	14	41	18	27	35
NoApi_ARM_Unlab_1_Split	93624	17346	1785	114	17	0	0	18	17	0	0	0	22	35	0
NoApi_ARM_Unlab_2_Split	105157	19732	2091	154	9	42	0	0	6	38	23	24	22	5	0
NoApi_ARM_Unlab_3_Split	91793	16379	1687	117	0	21	0	6	0	22	13	0	8	20	14
RH_reg_13CGlc_1_Split	42499	7626	658	68	40	29	51	22	18	26	40	47	245	263	1623
RH_reg_13CGlc_2_Split	44004	7660	801	60	16	0	33	34	10	20	51	12	287	379	2034
RH_reg_13CGlc_3_Split	44409	7623	782	50	29	19	7	6	6	7	25	18	289	340	1904
RH_reg_Unlab_1_Split	51185	8928	952	23	7	18	13	21	14	9	0	34	10	8	11
RH_reg_Unlab_2_Split	42164	7373	875	40	14	23	14	4	22	9	1	13	21	8	0
RH_reg_Unlab_3_Split	48543	8449	933	47	0	16	13	8	18	9	0	9	9	13	0
Background corrected Data, Myrsitic acid (Mass Isotopologue Fractions)
Sample Name	M0	M1	M2	M3	M4	M5	M6	M7	M8	M9	M10	M11	M12	M13	M14
MVA_ARM_13CGlc_1_Split	0.957178	0.011706	-0.000113784	-0.000424551	0.000181633	9.03778e-05	0.000324508	-5.64042e-05	7.45873e-05	0.000129703	0.000579234	0.000289887	0.0029171	0.00343592	0.0236874
MVA_ARM_13CGlc_2_Split	0.957538	0.00951989	-0.000165914	0.000165093	0.000365017	0.000183211	2.23835e-05	-7.45466e-06	0.000216412	0.000107538	0.000134021	0.000394938	0.00326427	0.00410765	0.0241548
MVA_ARM_13CGlc_3_Split	0.954449	0.0142438	3.0499e-06	-0.000151102	-7.03653e-05	0.000123997	0.000197708	-3.53309e-05	0.000105315	0.000119893	0.000275462	0.000248855	0.00349956	0.00322722	0.0237629
MVA_ARM_Unlab_1_Split	0.984757	0.0159596	-0.00114746	-0.000736954	0.000145577	0.000112317	0.000272946	-4.80296e-05	4.14721e-05	-6.52124e-06	0.000140797	0.000231593	0.000111719	7.90803e-05	8.65216e-05
MVA_ARM_Unlab_2_Split	0.984936	0.0158238	-0.00210206	0.000192596	-9.62386e-05	0.000207846	7.73589e-05	-1.65147e-05	0.000235449	-3.94633e-05	0.000113546	0.000449824	0.000267608	-5.30006e-05	3.66545e-06
MVA_ARM_Unlab_3_Split	0.987203	0.0124973	-0.000106861	-0.000669705	0.000237262	0.000185706	-3.46741e-05	2.34288e-06	7.71402e-05	0.000154267	7.56242e-05	3.59553e-05	-7.57703e-06	6.48688e-05	0.000285082
MVA_reg_13CGlc_1_Split	0.908364	0.0112265	-4.7248e-05	-0.000220506	-5.00725e-05	0.000232104	0.000320681	6.16619e-05	0.000267772	0.000252383	0.000520808	0.00143235	0.00989959	0.00796492	0.0597747
MVA_reg_13CGlc_2_Split	0.897103	0.0144082	-0.00066757	-0.000314833	0.000305492	-4.97171e-05	0.000297276	0.000346607	7.71187e-05	0.000172303	0.000940423	0.00119323	0.00967402	0.00944241	0.0670721
MVA_reg_13CGlc_3_Split	0.901208	0.0114589	0.00033253	-0.000134168	-7.09325e-05	0.000222715	-3.62877e-05	0.000139478	8.35241e-05	-1.64487e-05	0.000732535	0.000318752	0.00886283	0.0100365	0.0668623
NoApi_ARM_13CGlc_1_Split	0.980004	0.0202579	-0.00129357	9.02051e-05	0.000249351	0.000202535	-3.86663e-05	0.000100781	5.47852e-05	0.000203169	8.06933e-05	-1.71899e-05	8.15057e-05	3.10603e-05	-6.62705e-06
NoApi_ARM_13CGlc_2_Split	0.986118	0.0137451	-0.00107546	0.000169385	0.000241845	-1.54016e-05	0.000156826	3.70421e-05	9.68955e-05	0.000131031	0.000251416	1.87859e-05	-7.70913e-06	0.000159402	-2.67423e-05
NoApi_ARM_13CGlc_3_Split	0.983672	0.0156763	-0.00070114	-0.000362715	0.000263467	4.84978e-05	-1.24088e-05	0.00021861	4.49688e-05	8.84231e-05	0.000111031	0.000351587	0.00010204	0.000221469	0.000277938
NoApi_ARM_Unlab_1_Split	0.983742	0.0166797	-0.00112724	-0.000217259	0.000133404	-2.23508e-05	1.60966e-06	0.000189086	0.000146791	-2.79904e-05	1.91046e-06	-4.71836e-08	0.000231162	0.000328849	-5.93636e-05
NoApi_ARM_Unlab_2_Split	0.980586	0.0189504	-0.000711802	-8.41735e-05	6.30899e-06	0.000387655	-6.54152e-05	4.27493e-06	5.58471e-05	0.000344931	0.000155445	0.000191573	0.00016974	1.44935e-05	-5.65579e-06
NoApi_ARM_Unlab_3_Split	0.989869	0.0100139	-0.000675167	-0.000121988	-6.06844e-05	0.000235029	-3.84817e-05	6.71869e-05	-1.09498e-05	0.000237951	0.000100239	-2.0993e-05	8.77458e-05	0.000201116	0.000115617
RH_reg_13CGlc_1_Split	0.942023	0.010477	-0.00352967	0.000659987	0.000747099	0.000505807	0.00103156	0.000304192	0.000329139	0.000514207	0.000793876	0.000898774	0.00526484	0.00492673	0.0350531
RH_reg_13CGlc_2_Split	0.936536	0.00539201	-0.00011594	-4.92967e-05	0.000268367	-4.8244e-05	0.000705709	0.000605315	9.87381e-05	0.000397593	0.00101593	7.7312e-05	0.00607702	0.00704064	0.0419988
RH_reg_13CGlc_3_Split	0.943647	0.00314868	-0.000292719	-0.000204639	0.000575704	0.000306842	8.72414e-05	0.000106726	0.00010756	0.000128643	0.000507554	0.000294666	0.00608237	0.00619509	0.0393093
RH_reg_Unlab_1_Split	0.992269	0.0060612	0.000211779	-0.00102169	0.00021615	0.000325661	0.000194622	0.00036848	0.000205554	0.000133192	-2.64961e-05	0.000660964	8.28712e-05	0.00012969	0.000189096
RH_reg_Unlab_2_Split	0.989558	0.00647877	0.00226875	-0.000878647	0.000348897	0.000488908	0.000241035	4.44095e-05	0.000503986	0.00012526	-6.4429e-06	0.000303332	0.000441702	0.000108139	-2.62743e-05
RH_reg_Unlab_3_Split	0.992395	0.00569058	0.000890469	-0.00061469	6.47997e-07	0.000332142	0.000210424	0.000122405	0.000343288	0.000123779	-2.69747e-05	0.000185915	0.000152975	0.000236817	-4.27626e-05
Background corrected Data, Myrsitic acid (Mass Isotopologue Percentages, Average and STDEV)
	Average	STDEV	Average	STDEV	Average	STDEV	Average	STDEV	Average	STDEV	Average	STDEV	Average	STDEV	Average	STDEV	Average	STDEV	Average	STDEV	Average	STDEV	Average	STDEV	Average	STDEV	Average	STDEV	Average	STDEV
Sample Name	M0		M1		M2		M3		M4		M5		M6		M7		M8		M9		M10		M11		M12		M13		M14
RH (Unlab, Reg)	99.1407	0.160268	0.607685	0.0394326	0.112367	0.104812	-0.0838343	0.0206473	0.0188565	0.0175756	0.0382237	0.00924363	0.0215361	0.00235972	0.0178431	0.0169144	0.0350943	0.0149363	0.012741	0.000506167	-0.00199712	0.00117183	0.0383404	0.024744	0.0225849	0.0190192	0.0158215	0.00689183	0.00400195	0.0129367
RH (13C-Glc, Reg)	94.0735	0.37263	0.633924	0.375488	-0.131277	0.192192	0.0135351	0.046094	0.053039	0.0242562	0.0254802	0.0280668	0.0608172	0.0479658	0.0338745	0.0251084	0.0178479	0.013055	0.0346814	0.0197734	0.0772453	0.0254864	0.0423584	0.0425635	0.580808	0.0470466	0.605415	0.106398	3.87871	0.350217
RH-MVA-HA (13C-Glc, Reg)	90.2225	0.56992	1.23645	0.177367	-0.0127429	0.0504849	-0.0223169	0.00903619	0.00614957	0.0211564	0.0135034	0.0160068	0.019389	0.0199683	0.0182582	0.0147282	0.0142805	0.0108272	0.0136079	0.0138028	0.0731255	0.020981	0.0981442	0.0586228	0.947881	0.0545245	0.914795	0.106673	6.45697	0.415392
RH-MVA-HA (Unlab, ARM)	98.5632	0.136361	1.47602	0.196093	-0.111879	0.0997908	-0.0404687	0.0518355	0.00955334	0.017229	0.0168623	0.0050003	0.010521	0.015569	-0.00207338	0.00254499	0.011802	0.0103248	0.00360943	0.0103658	0.0109989	0.00327315	0.0239124	0.0207037	0.0123917	0.0137997	0.00303162	0.00725035	0.012509	0.0144618
RH-MVA-HA (13C-Glc, ARM)	95.6389	0.168923	1.18232	0.236413	-0.0092216	0.00865221	-0.0136853	0.029508	0.0158762	0.021859	0.0132529	0.00470012	0.0181533	0.015171	-0.00330632	0.00245534	0.0132105	0.00746113	0.0119045	0.00111069	0.0329572	0.0227485	0.0311227	0.00753436	0.322698	0.0293015	0.359026	0.0460064	2.38684	0.025089
RH-MVA-HA-Apico (Unlab, ARM)	98.4733	0.472017	1.52147	0.464486	-0.083807	0.0251099	-0.014114	0.00685785	0.00263427	0.00985827	0.0200111	0.0207221	-0.00340957	0.0033727	0.00868491	0.00939611	0.00638961	0.00791777	0.0184964	0.0192024	0.00858649	0.00777701	0.00568444	0.0117148	0.0162883	0.00719535	0.0181486	0.0158094	0.00168657	0.00896378
RH-MVA-HA-Apico (13C-Glc, ARM)	98.3265	0.307703	1.65598	0.334505	-0.102339	0.0299625	-0.00343751	0.0287094	0.0251554	0.00109779	0.00785438	0.0112032	0.00352502	0.0106103	0.0118811	0.00921169	0.00655498	0.00275863	0.0140874	0.00580028	0.0147714	0.00910813	0.0117728	0.0203326	0.00586121	0.00583463	0.013731	0.00971075	0.00815229	0.0170398

## Sheet: ValueList_Helper
Sample
Blank
Cal
QC
CC
DoubleBlank
MatrixSpike
MatrixSpikeDup
MatrixBlank
TuneCheck
ResponseCheck
