# Supplementary material for: Dissecting apicoplast functions through continuous cultivation of Toxoplasma gondii devoid of the organelle
Source: Nat Commun. 2025 Mar 1;16:2095. doi: 10.1038/s41467-025-57302-x (PMC11873192; doi:10.1038/s41467-025-57302-x)
Supplement: Supplementary file 7 — Supplementary Data 5. [file 41467_2025_57302_MOESM7_ESM.xlsx]

## Sheet: All Comp
DirectDIA data analysis was performed with Spectronaut (Biognosys) using the Toxoplasma gondii GT1 database (ToxoDB).
Both peptide precursors and proteins FDR were controlled at 1% (Q value < 0.01) and at least 2 unique peptides per protein.
Statistical data analysis was performed with Spectronaut.
Differential Abundance testing was performed between each conditions using an unpaired T-test.
Proteins were considered to have significantly changed in abundance with an Qvalue ≤ 0.05 and an absolute fold change FC≥ |1.5| (log2FC ≥ |0.58|).
Proteomic Data All Comparisons
ProteinGroups	AVG.Log2.Ratio_RH-MVA-ARM / RH-KU80-RegMed	Qvalue_RH-MVA-ARM / RH-KU80-RegMed	AVG.Log2.Ratio_RH-KU80-ARM / RH-KU80-RegMed	Qvalue_RH-KU80-ARM / RH-KU80-RegMed	AVG.Log2.Ratio_ApiNeg-ARM / RH-MVA-ARM	Qvalue_ApiNeg-ARM / RH-MVA-ARM	AVG.Log2.Ratio_RH-MVA-ARM / RH-MVA-RegMed	Qvalue_RH-MVA-ARM / RH-MVA-RegMed	AVG.Log2.Ratio_ApiNeg-ARM / RH-KU80-ARM	Qvalue_ApiNeg-ARM / RH-KU80-ARM	AVG.Log2.Ratio_RH-MVA-RegMed / RH-KU80-ARM	Qvalue_RH-MVA-RegMed / RH-KU80-ARM	AVG.Log2.Ratio_ApiNeg-ARM / RH-MVA-RegMed	Qvalue_ApiNeg-ARM / RH-MVA-RegMed	AVG.Log2.Ratio_ApiNeg-ARM / RH-KU80-RegMed	Qvalue_ApiNeg-ARM / RH-KU80-RegMed	AVG.Log2.Ratio_RH-MVA-ARM / RH-KU80-ARM	Qvalue_RH-MVA-ARM / RH-KU80-ARM	AVG.Log2.Ratio_RH-MVA-RegMed / RH-KU80-RegMed	Qvalue_RH-MVA-RegMed / RH-KU80-RegMed
transcript=TGGT1_264660-t26_1	0.760676	1.32e-144	0.782637	2.76e-134	-0.576121	5.73e-120	0.728244	1.84e-116	-0.598081	3.82e-113	-0.750205	5.98e-112	0.152124	0.0521734	0.184555	4.13e-12	-0.0219603	0.00277521	0.0324317	2.86e-05
transcript=TGGT1_221320-t26_1	0.246331	1.95e-09	0.230905	4.33e-14	-3.76457	3.92e-115	0.193406	2.01e-05	-3.74914	2.41e-109	-0.177981	2.89e-09	-3.57116	7.85e-104	-3.51824	1.02e-102	0.0154255	0.0470769	0.0529246	0.0838235
transcript=TGGT1_275690-t26_1	-0.0577972	0.392428	-0.0213989	0.371837	-2.76882	8.35e-87	-0.161102	0.0124551	-2.80522	2.19e-65	0.124704	0.121226	-2.92993	8.75e-76	-2.82662	2.07e-75	-0.0363983	0.266411	0.103305	0.0406783
transcript=TGGT1_232250-t26_1	0.000122449	0.0127359	-0.0581327	0.0184694	-2.19007	3.58e-66	-0.067673	0.0156014	-2.13182	4.05e-54	0.125928	0.0213551	-2.25775	3.52e-50	-2.18995	4.29e-56	0.0582551	0.467246	0.0677955	0.481654
transcript=TGGT1_310430B-t26_1	0.272991	1.66e-07	0.231824	0.000307074	-2.12903	2.03e-42	0.129799	0.0196544	-2.08786	1.62e-29	-0.088632	0.211561	-1.99923	7.23e-36	-1.85604	9.26e-25	0.0411671	0.283466	0.143192	0.00117308
transcript=TGGT1_215910-t26_1	-0.0927599	2.86e-18	0.0675872	0.134419	-0.425201	6.29e-41	0.0872422	8.3e-05	-0.585548	1.39e-56	-0.247589	0.0201444	-0.337959	9.62e-47	-0.517961	4.11e-78	-0.160347	1.59e-10	-0.180002	9.35e-05
transcript=TGGT1_222300-t26_1	0.283942	0.141859	0.264294	0.0344022	-2.66734	2.93e-37	0.0716939	0.0813036	-2.64769	6.06e-41	-0.0520466	0.0125225	-2.59564	6.15e-35	-2.3834	5.7e-31	0.0196472	0.279585	0.212248	0.431856
transcript=TGGT1_272290-t26_1	-0.13503	0.14119	-0.067859	0.0841648	-2.3102	2.75e-33	-0.248089	0.367037	-2.37737	9.24e-28	0.180917	0.485591	-2.55829	4.18e-26	-2.44523	1.63e-32	-0.0671715	0.366727	0.113058	0.0912426
transcript=TGGT1_213010-t26_1	0.790448	3.85e-16	0.57875	9.23e-13	-2.24406	1.61e-30	0.990382	7.25e-28	-2.03236	4.7e-27	-0.778685	3.18e-23	-1.25368	3.92e-11	-1.45361	2.56e-10	0.211697	0.181748	-0.199934	0.0171042
transcript=TGGT1_321640-t26_1	-0.371566	5.69e-05	-0.294163	0.000506265	-2.54207	7.67e-25	-0.461331	2.3e-08	-2.61947	6.13e-27	0.383929	3.41e-07	-3.0034	9.6e-37	-2.91363	4.32e-37	-0.0774029	0.333239	0.0897656	0.0457623
transcript=TGGT1_222020-t26_1	-0.218736	0.0281789	-0.0823897	0.0285028	-2.5865	8.34e-23	-0.307037	0.0117181	-2.72284	1.29e-23	0.17069	0.0125261	-2.89354	6.29e-17	-2.80523	2.62e-24	-0.136346	0.477454	0.0883005	0.232108
transcript=TGGT1_292020-t26_1	0.532474	2.22e-40	0.414756	8.98e-17	-0.362913	2.2e-22	0.801024	1.51e-56	-0.245196	1.18e-06	-0.683307	8.77e-29	0.438111	1.09e-14	0.169561	3.86e-05	0.117717	0.000375958	-0.268551	0.000166632
transcript=TGGT1_312110-t26_1	0.152878	0.00908607	0.179532	0.0747437	-1.52384	3.09e-21	0.362918	6.41e-07	-1.5505	1.36e-21	-0.389572	9.25e-06	-1.16093	2.84e-10	-1.37097	3.82e-15	-0.0266538	0.173299	-0.21004	0.0136213
transcript=TGGT1_208740-t26_1	2.60166	1.2e-22	2.82801	8.98e-21	-1.8761	3.11e-21	2.72441	2.85e-22	-2.10245	7.35e-20	-2.95077	1.35e-20	0.848312	0.000397499	0.725559	1.22e-06	-0.226353	0.0773615	-0.122752	0.145032
transcript=TGGT1_258690-t26_1	-0.477109	0.417146	-0.621028	0.374105	1.22404	4.9e-21	-0.466819	0.413591	1.36796	2.61e-22	0.610738	0.36595	0.757226	3.76e-19	0.746936	2.16e-18	0.143919	0.227867	-0.0102906	0.48783
transcript=TGGT1_294640-t26_1	1.54883	4.64e-28	1.60705	7.68e-34	-1.08882	6.28e-21	1.4703	2.81e-19	-1.14704	2.92e-25	-1.52852	2.16e-22	0.381481	0.176164	0.460013	3.61e-05	-0.0582171	0.469083	0.0785321	0.0531869
transcript=TGGT1_223840-t26_1	0.098527	0.0103361	0.335363	1.42e-06	0.666091	8.2e-21	0.291757	0.0469457	0.429255	3.53e-15	-0.528593	7.36e-06	0.957847	1.94e-23	0.764618	2.97e-23	-0.236836	0.00456037	-0.19323	0.275072
transcript=TGGT1_289000-t26_1	0.844957	1.51e-09	0.62528	3.38e-08	-3.02718	1.01e-20	0.908152	2.41e-10	-2.80751	4.62e-21	-0.688476	4.23e-09	-2.11903	4.49e-13	-2.18223	7.47e-12	0.219676	0.240141	-0.0631957	0.406159
transcript=TGGT1_251930-t26_1	-0.0940209	0.330241	-0.0322539	0.36134	-2.09831	4.65e-20	-0.204924	0.0423522	-2.16007	8.71e-19	0.143157	0.0561355	-2.30323	8.52e-20	-2.19233	5.42e-21	-0.061767	0.469796	0.110903	0.111222
transcript=TGGT1_206610-t26_1	-0.118686	3.05e-06	-0.17388	1.51e-05	-2.66854	4.83e-19	-0.209816	8.52e-07	-2.61334	2.52e-17	0.26501	5.01e-06	-2.87835	9.79e-26	-2.78722	5.48e-25	0.0551934	0.476275	0.0911301	0.434455
transcript=TGGT1_219750-t26_1	0.315164	0.00154592	0.230568	0.0243003	-1.52258	1.07e-18	0.302818	0.0016199	-1.43799	1.19e-15	-0.218221	0.0181565	-1.21977	2.29e-09	-1.20742	5.73e-14	0.0845967	0.260069	0.0123467	0.378021
transcript=TGGT1_213067-t26_1	1.17829	1.19e-21	1.16412	4.54e-19	-0.914293	1.8e-18	1.07353	2.12e-22	-0.900126	7.98e-16	-1.05936	1.65e-19	0.159234	0.00288282	0.263993	0.00154543	0.0141672	0.405985	0.10476	0.334788
transcript=TGGT1_253030-t26_1	0.459198	7.91e-38	0.0621295	7.65e-29	-1.23491	1.52e-17	1.28445	2.13e-37	-0.837838	3.71e-08	-0.887381	2.11e-28	0.0495424	2e-15	-0.775709	6.99e-16	0.397069	0.000537927	-0.825251	0.456405
transcript=TGGT1_315770-t26_1	-0.0945912	0.254682	-0.366293	0.0364728	-1.60245	2.73e-17	0.356118	5.32e-06	-1.33075	6.6e-12	-0.0844155	0.00762674	-1.24633	2.61e-08	-1.69704	2.68e-14	0.271702	0.102679	-0.450709	9.63e-06
transcript=TGGT1_313580-t26_1	-0.353022	0.013445	-0.133747	0.200527	-1.15279	3.27e-17	-0.203109	0.0164906	-1.37206	1.67e-12	-0.0161667	0.114844	-1.3559	9.83e-12	-1.50581	5.1e-19	-0.219276	0.216607	-0.149913	0.300411
transcript=TGGT1_256840-t26_1	0.255152	0.197055	0.268094	0.306534	-2.34802	5.39e-17	0.418484	0.050103	-2.36096	1.04e-13	-0.431426	0.116689	-1.92953	1.75e-14	-2.09287	4.55e-17	-0.0129419	0.416725	-0.163332	0.241805
transcript=TGGT1_215260-t26_1	-0.102	0.000381812	-0.0521499	0.00436198	0.366035	6.09e-17	-0.150614	7.93e-08	0.316185	2.81e-14	0.100764	2.79e-06	0.215421	0.00836746	0.264035	5.99e-07	-0.0498499	0.327169	0.0486146	0.0318238
transcript=TGGT1_261850-t26_1	0.462194	0.00426438	0.327463	0.354535	-1.85019	6.21e-17	0.551684	1.84e-06	-1.71546	1.65e-09	-0.416953	0.0451737	-1.2985	1.12e-08	-1.38799	5.28e-08	0.134731	0.0127956	-0.0894898	0.144176
transcript=TGGT1_224460-t26_1	0.28568	4.5e-06	0.269745	1.45e-07	-0.472125	4.69e-16	0.284181	3.76e-08	-0.456191	1.25e-17	-0.268247	1e-09	-0.187944	0.00354985	-0.186446	0.000139358	0.0159345	0.234547	0.00149845	0.236095
transcript=TGGT1_262430-t26_1	-0.120167	0.0476677	0.0766714	0.0973322	-2.76206	9.99e-16	-0.192948	0.00241613	-2.9589	9.07e-18	-0.00389074	0.443667	-2.95501	8.3e-12	-2.88223	4.3e-14	-0.196839	0.000133374	0.0727806	0.125493
transcript=TGGT1_313540-t26_1	1.04343	9.58e-17	0.96379	4.17e-09	0.559095	1.04e-14	1.28523	1.95e-30	0.638739	7.7e-18	-1.20558	7.41e-19	1.84432	2.63e-33	1.60253	1.28e-26	0.0796434	0.00450647	-0.241793	0.00151322
transcript=TGGT1_320180-t26_1	0.369296	0.000370013	0.915286	4.01e-08	-0.774578	3.32e-14	0.63602	2.33e-06	-1.32057	3.11e-16	-1.18201	4.74e-10	-0.138558	0.000405583	-0.405283	1.64e-05	-0.54599	0.00171846	-0.266725	0.191518
transcript=TGGT1_231960-t26_1	-0.52019	1.27e-12	-0.421381	4.26e-07	-0.79052	6.76e-14	-0.491392	2.15e-11	-0.88933	2.97e-15	0.392582	2.5e-06	-1.28191	2.76e-29	-1.31071	1.9e-31	-0.0988096	0.0563674	-0.0287987	0.415741
transcript=TGGT1_258380-t26_1	0.324139	0.00217506	0.252761	0.0430271	-1.54433	9.15e-14	0.323159	0.0010966	-1.47296	2.89e-11	-0.251781	0.0250022	-1.22118	5.91e-05	-1.2202	1.68e-05	0.0713785	0.120741	0.000980259	0.425734
transcript=TGGT1_240600-t26_1	-0.0940684	0.000106153	-0.0333247	0.00415715	-1.91932	1.29e-13	-0.239695	4.6e-10	-1.98007	1.33e-15	0.178952	1.66e-07	-2.15902	1.65e-28	-2.01339	4.82e-22	-0.0607437	0.208771	0.145627	0.0163289
transcript=TGGT1_226400-t26_1	0.291282	0.454103	-0.058564	0.478598	-1.96064	2.47e-13	0.363149	0.198393	-1.6108	5.03e-10	-0.0133033	0.184118	-1.59749	2.49e-10	-1.66936	1.65e-13	0.349846	0.448252	-0.0718673	0.166547
transcript=TGGT1_281930-t26_1	1.28434	1.56e-17	1.31855	1.01e-20	-0.908066	3.1e-13	1.29607	5.5e-21	-0.942273	6.04e-16	-1.33028	6.92e-26	0.388005	3.7e-05	0.376276	0.00328734	-0.0342072	0.467596	-0.0117283	0.304188
transcript=TGGT1_265870A-t26_1	-0.369317	0.0186322	-0.437158	0.000876203	0.422926	3.5e-13	-0.643556	9.76e-08	0.490766	7.54e-17	0.711396	2.59e-10	-0.22063	0.187031	0.0536087	0.000287736	0.0678402	0.110154	0.274239	0.0154915
transcript=TGGT1_320220-t26_1	0.790531	7.81e-14	0.580568	8.7e-08	-0.686601	3.98e-13	0.949696	2.61e-14	-0.476638	6.27e-07	-0.739734	1.11e-08	0.263095	0.0581389	0.10393	0.208207	0.209962	0.343718	-0.159165	0.259876
transcript=TGGT1_221870-t26_1	0.785343	1.08e-24	0.61416	4.07e-12	-0.616545	7.39e-13	0.948579	6.21e-42	-0.445361	0.000428866	-0.777396	2.13e-24	0.332034	3.07e-12	0.168798	0.000241317	0.171183	0.000392116	-0.163236	0.00607563
transcript=TGGT1_239680-t26_1	-0.145383	0.0574772	-0.13703	0.0425286	-2.31621	7.77e-13	-0.280756	0.000305116	-2.32456	7.29e-11	0.272402	0.000447424	-2.59696	8.36e-19	-2.46159	1.37e-14	-0.00835329	0.398022	0.135372	0.110173
transcript=TGGT1_253900-t26_1	-0.222685	6.5e-05	-0.266455	1.73e-05	-2.07356	1.37e-12	-0.40766	3.64e-09	-2.02979	6.02e-13	0.45143	5.69e-10	-2.48122	1.69e-22	-2.29625	3.13e-19	0.0437693	0.485962	0.184975	0.0112408
transcript=TGGT1_260190-t26_1	0.512993	2.84e-13	0.756081	1.02e-07	-0.530943	3.38e-12	0.748878	1.09e-13	-0.77403	1.61e-06	-0.991966	4.68e-08	0.217936	0.00340304	-0.0179493	0.00433778	-0.243087	0.48452	-0.235885	0.47859
transcript=TGGT1_203710-t26_1	1.33404	3.01e-13	1.17794	4.28e-11	-1.03016	3.54e-12	1.16997	3.73e-14	-0.874062	7.05e-10	-1.01387	7.4e-12	0.13981	0.0423432	0.303877	0.0799554	0.156102	0.294192	0.164067	0.449873
transcript=TGGT1_216730-t26_1	0.213181	0.229744	0.282952	0.166547	-0.416885	4.97e-12	-0.0341677	0.000271997	-0.486656	1.54e-16	-0.0356038	0.0745501	-0.451053	1.95e-20	-0.203704	5.84e-17	-0.0697715	0.0411088	0.247348	0.00298536
transcript=TGGT1_251590-t26_1	0.0716522	0.414418	0.138648	0.23463	-1.89602	5.39e-12	0.201483	0.437373	-1.96301	2.4e-09	-0.26848	0.260626	-1.69453	4.13e-10	-1.82436	3.59e-11	-0.0669962	0.286575	-0.129831	0.476883
transcript=TGGT1_222240-t26_1	0.560356	6.74e-08	0.560661	0.000159358	-0.409695	7.24e-12	0.443445	4.19e-05	-0.41	4.7e-05	-0.443749	0.00981844	0.0337495	0.223407	0.150661	0.296127	-0.000304559	0.19127	0.116911	0.13793
transcript=TGGT1_267680-t26_1	-1.17334	1.56e-37	-1.20749	5.96e-43	0.454378	9.92e-12	-1.37663	3e-48	0.488534	8.86e-19	1.41079	3.37e-53	-0.922255	2.15e-34	-0.718959	4.73e-22	0.0341564	0.0194574	0.203297	1.08e-05
transcript=TGGT1_201250-t26_1	0.45995	9.65e-10	0.572441	1.48e-08	-0.559416	1.77e-11	0.309738	1.77e-06	-0.671908	7.04e-10	-0.42223	3.93e-06	-0.249678	0.0530652	-0.0994668	0.323716	-0.112491	0.247437	0.150211	0.152141
transcript=TGGT1_243920-t26_1	0.144562	0.133474	0.217641	0.036511	-0.672775	3.42e-11	0.0496978	0.119449	-0.745855	9.05e-13	-0.122777	0.296579	-0.623078	4.41e-15	-0.528214	2.03e-08	-0.0730794	0.300416	0.0948639	0.00502997
transcript=TGGT1_273960-t26_1	-0.164894	0.000906193	-0.138822	0.00275782	-1.66007	4.4e-11	-0.26987	5.44e-05	-1.68614	1.56e-10	0.243798	0.00018651	-1.92994	4.83e-16	-1.82496	5.4e-15	-0.0260719	0.48492	0.104976	0.208053
transcript=TGGT1_216880-t26_1	-0.323474	2.28e-08	-0.275466	3.17e-05	0.321248	4.44e-11	-0.331252	1.7e-11	0.27324	1.13e-07	0.283244	3.64e-08	-0.0100043	0.384843	-0.00222637	0.111726	-0.0480077	0.115911	0.00777797	0.0572688
transcript=TGGT1_225990-t26_1	-0.194694	0.00660703	-0.112185	0.0330717	-3.42524	5.3e-11	-0.359131	4.13e-06	-3.50775	1.18e-11	0.276621	7.38e-05	-3.78437	3.22e-15	-3.61993	4.02e-12	-0.0825094	0.288038	0.164436	0.0991753
transcript=TGGT1_363940-t26_1	0.0680403	0.117354	-0.0265205	0.334204	-0.44995	5.6e-11	-0.0731915	0.0699367	-0.355389	8.3e-11	0.167752	0.289087	-0.523141	7.02e-15	-0.381909	1.96e-12	0.0945609	0.276389	0.141232	0.464428
transcript=TGGT1_227420-t26_1	-0.325862	0.0137693	-0.255556	0.0519861	-2.68014	6.13e-11	-0.400803	0.000161593	-2.75045	1.19e-10	0.330496	0.00120045	-3.08094	7.44e-14	-3.006	8.57e-13	-0.0703062	0.35477	0.0749407	0.103667
transcript=TGGT1_243200-t26_1	0.866893	0.000264459	1.05291	2.12e-07	-0.884062	6.35e-11	0.786735	6.98e-05	-1.07007	7.3e-14	-0.972748	3.91e-08	-0.0973269	0.0175214	-0.0171697	0.00954988	-0.186013	0.0259374	0.0801572	0.424251
transcript=TGGT1_269885B-t26_1	0.556474	4.18e-16	0.51692	9.63e-12	-0.4553	7.26e-11	0.561549	5.42e-21	-0.415746	2.06e-06	-0.521995	6.43e-16	0.106249	1.79e-05	0.101174	0.00129006	0.039554	0.0409475	-0.0050751	0.387835
transcript=TGGT1_286050-t26_1	0.474271	0.000340327	0.486643	0.00182495	-2.57832	9.31e-11	0.682228	2.03e-06	-2.5907	1.03e-08	-0.694601	2.76e-05	-1.89609	2.59e-06	-2.10405	2.64e-06	-0.0123729	0.464574	-0.207958	0.100701
transcript=TGGT1_281440-t26_1	0.401302	1.09e-08	0.260811	4.22e-09	-0.732449	9.98e-11	0.0603657	7.38e-07	-0.591958	1.84e-10	0.0801255	4.46e-08	-0.672084	0.316543	-0.331148	0.21315	0.140491	0.0361821	0.340936	0.445997
transcript=TGGT1_276970-t26_1	-0.150417	0.458583	-0.075237	0.381496	-2.17986	1e-10	-0.216318	0.00251792	-2.25504	1.17e-06	0.141139	0.00751441	-2.39618	5.88e-10	-2.33028	3.95e-08	-0.0751798	0.392773	0.0659017	0.0108718
transcript=TGGT1_224490-t26_1	0.585488	8.42e-13	0.486599	7.07e-06	0.447432	1.3e-10	0.519484	1.73e-13	0.546322	5.67e-15	-0.420595	1.08e-05	0.966916	1.04e-23	1.03292	9.92e-23	0.0988896	0.00126612	0.0660041	0.319122
transcript=TGGT1_290200-t26_1	-0.0123058	0.000218514	-0.140761	1e-08	0.44069	1.6e-10	-0.104705	1.43e-09	0.569145	2.73e-16	0.233161	8.33e-15	0.335984	0.448252	0.428384	0.0166098	0.128455	0.00750521	0.0923996	0.0165116
transcript=TGGT1_222140-t26_1	0.54261	6.64e-06	0.312632	0.000109429	-2.65087	1.62e-10	0.644991	5.23e-07	-2.42089	1.23e-13	-0.415013	4.51e-06	-2.00588	1.83e-07	-2.10826	9.45e-07	0.229978	0.0439072	-0.102381	0.375907
transcript=TGGT1_214750-t26_1	-0.0703946	0.330803	-0.0111237	0.287722	0.35278	2.12e-10	-0.0361779	0.380063	0.29351	5.02e-12	-0.023093	0.393787	0.316603	1.22e-10	0.282386	9.05e-10	-0.0592709	0.468029	-0.0342167	0.21746
transcript=TGGT1_217740-t26_1	-0.40774	0.0430342	-0.386334	0.0366094	-2.5777	2.46e-10	-0.627561	0.0164622	-2.59911	1.5e-09	0.606155	0.0141134	-3.20527	7.8e-13	-2.98545	9.86e-13	-0.0214065	0.443142	0.219821	0.34161
transcript=TGGT1_324600-t26_1	0.329729	9.06e-05	0.372053	0.000840562	-0.252502	3.36e-10	0.456037	2.8e-21	-0.294826	4.8e-07	-0.498362	1.45e-15	0.203535	5.01e-06	0.0772264	0.288901	-0.0423242	0.444926	-0.126309	7.54e-05
transcript=TGGT1_288750-t26_1	0.877221	9.1e-09	0.59594	1.05e-05	-0.946489	3.68e-10	1.144	1.5e-10	-0.665208	5.1e-07	-0.862714	2.11e-07	0.197506	0.39028	-0.069268	0.40706	0.281281	0.0179466	-0.266774	0.313216
transcript=TGGT1_305980-t26_1	-0.370554	1.56e-05	-0.209456	0.0077983	-3.25906	4.01e-10	-0.463043	4.55e-06	-3.42015	4.73e-10	0.301945	0.00525551	-3.7221	2.97e-16	-3.62961	5.91e-15	-0.161098	0.126513	0.0924891	0.486771
transcript=TGGT1_254690-t26_1	0.411691	1.22e-11	0.354641	3.74e-08	-0.288518	7.46e-10	0.655731	2.38e-22	-0.231468	2.64e-06	-0.598681	1.11e-17	0.367214	4.94e-06	0.123173	0.110133	0.05705	0.0904946	-0.244041	0.00991898
transcript=TGGT1_251490-t26_1	0.0963937	0.0614241	0.161084	0.0502578	-0.434454	7.76e-10	0.120628	0.00177947	-0.499145	5.51e-08	-0.185318	0.00272018	-0.313826	0.00536403	-0.33806	0.000140939	-0.0646906	0.377387	-0.024234	0.181884
transcript=TGGT1_320740-t26_1	-1.44644	5.41e-22	-0.569824	4.75e-09	-1.21483	8.21e-10	-0.684642	2.81e-08	-2.09144	1.01e-21	-0.191971	0.0806267	-1.89947	1.85e-15	-2.66127	5.75e-26	-0.876613	9.01e-14	-0.761795	1.25e-10
transcript=TGGT1_253650-t26_1	0.210736	0.148226	0.129764	0.0922157	-2.24848	9.01e-10	0.0571765	0.261705	-2.16751	1.48e-10	0.0237954	0.208899	-2.19131	1.5e-07	-2.03775	1.42e-08	0.0809718	0.445798	0.15356	0.432783
transcript=TGGT1_204310-t26_1	0.431781	2.28e-23	0.103091	4.55e-09	-0.299647	9.56e-10	1.14262	7.3e-45	0.0290428	0.420182	-0.813933	8.02e-23	0.842975	1.32e-26	0.132134	9.48e-10	0.32869	1.16e-07	-0.710841	0.00226
transcript=TGGT1_219700-t26_1	-0.258577	1.65e-14	-0.190666	0.00063431	-0.407164	1.08e-09	-0.415977	8.64e-19	-0.475076	9.41e-17	0.348066	4.84e-06	-0.823142	8.14e-37	-0.665741	9.63e-32	-0.0679113	0.000169883	0.157401	0.171567
transcript=TGGT1_237500-t26_1	0.229086	0.0010029	0.215142	0.0112225	-0.643588	1.28e-09	0.0954493	0.0209368	-0.629643	2.47e-06	-0.0815046	0.0797263	-0.548139	2.77e-05	-0.414502	0.00536942	0.0139447	0.486801	0.133637	0.156006
transcript=TGGT1_301160-t26_1	0.543485	0.000624489	0.7175	0.000162108	-1.33146	1.72e-09	0.435596	0.0324513	-1.50548	2.82e-08	-0.609611	0.00530427	-0.895864	4.78e-07	-0.787975	2.29e-06	-0.174014	0.152621	0.107889	0.121192
transcript=TGGT1_262960-t26_1	-0.727092	5.02e-06	-1.14619	6.05e-07	0.52749	3.28e-09	-0.496778	1.17e-06	0.946588	4.44e-11	0.915876	2.24e-08	0.0307127	0.446934	-0.199602	0.0647313	0.419098	0.0674779	-0.230315	0.0614848
transcript=TGGT1_229420-t26_1	0.161008	0.414981	0.063525	0.363937	-2.5859	3.91e-09	-0.0746413	0.254262	-2.48841	1.85e-06	0.172124	0.223048	-2.66054	4.69e-10	-2.42489	3.48e-08	0.0974829	0.4292	0.235649	0.356301
transcript=TGGT1_264040-t26_1	1.02559	6.72e-11	0.718715	2.14e-05	-0.504962	4.34e-09	1.33512	2.72e-31	-0.198089	0.0114703	-1.02824	1.04e-18	0.830153	1.91e-09	0.520626	0.0189158	0.306873	2.37e-05	-0.309528	0.0326012
transcript=TGGT1_308093-t26_1	3.01273	1.44e-18	3.03541	5.07e-16	-0.54925	5.12e-09	3.21422	4.61e-21	-0.571932	1.83e-07	-3.2369	3.47e-18	2.66497	1.05e-20	2.46348	2.02e-17	-0.0226817	0.428245	-0.201487	0.281845
transcript=TGGT1_263510-t26_1	0.735366	1.18e-09	0.805103	2.26e-10	-0.532538	5.28e-09	0.839535	7.76e-09	-0.602275	8.42e-10	-0.909272	1.41e-09	0.306997	0.0750897	0.202828	0.0721896	-0.0697371	0.234689	-0.104169	0.452224
transcript=TGGT1_209985-t26_1	2.36027	6.15e-28	2.1839	1.97e-18	-0.613805	6.5e-09	2.21544	1.37e-27	-0.437434	0.00566311	-2.03907	9.35e-18	1.60163	2.86e-16	1.74646	1.79e-17	0.176371	0.00487291	0.144832	0.0963568
transcript=TGGT1_242020-t26_1	0.820999	6.37e-24	0.700355	2.77e-14	-0.371448	6.7e-09	0.78865	1.85e-24	-0.250804	0.0106423	-0.668006	4.15e-14	0.417202	3.94e-10	0.449551	2.84e-10	0.120643	0.0025664	0.0323493	0.298125
transcript=TGGT1_209260-t26_1	0.589953	1.13e-05	0.449072	0.0104168	-0.483545	6.77e-09	0.568559	0.000268441	-0.342664	6.45e-05	-0.427678	0.0582619	0.085014	0.0389089	0.106408	0.111054	0.140881	0.0465864	0.0213943	0.319766
transcript=TGGT1_222370-t26_1	3.14531	9.33e-13	2.70853	3.48e-10	-1.87769	8.04e-09	2.71645	3.5e-13	-1.44091	1.67e-06	-2.27967	1.66e-10	0.838761	0.00071835	1.26762	0.000397931	0.436781	0.251733	0.428857	0.440649
transcript=TGGT1_232550-t26_1	1.2677	1.66e-10	1.15492	2.96e-09	-1.00367	8.45e-09	1.16634	2.52e-09	-0.890894	3.33e-07	-1.05357	5.79e-08	0.162672	0.0691997	0.264024	0.00232557	0.112778	0.141413	0.101351	0.261788
transcript=TGGT1_313690-t26_1	0.354119	0.0613542	0.414453	0.051311	-0.804989	9e-09	0.856194	0.0239234	-0.865323	5.92e-09	-0.916528	0.0198462	0.051205	0.000938445	-0.45087	7.2e-07	-0.0603336	0.469261	-0.502075	0.282219
transcript=TGGT1_214840-t26_1	0.184454	0.418817	0.0903516	0.0382853	0.0732561	1.31e-08	0.0941581	0.224311	0.167359	0.000573046	-5.55e-05	0.296416	0.167414	8.57e-05	0.25771	3.62e-08	0.0941026	0.0446138	0.0902961	0.18541
transcript=TGGT1_309930-t26_1	-0.139791	0.208505	0.586627	5.7e-08	-1.32637	1.38e-08	0.507319	3.29e-06	-2.05279	2.05e-13	-1.23374	2.82e-13	-0.819053	0.00214191	-1.46616	1.46e-05	-0.726418	1.36e-07	-0.64711	0.00172828
transcript=TGGT1_289580-t26_1	0.0530743	0.117991	0.0259801	0.465452	-0.351724	1.5e-08	0.226911	1.11e-07	-0.32463	0.000179955	-0.199817	0.000284574	-0.124813	0.425405	-0.29865	0.00369862	0.0270942	0.0725757	-0.173836	0.00340079
transcript=TGGT1_219860-t26_1	-0.241305	3.1e-07	0.0370133	0.121385	-0.47575	1.54e-08	-0.413648	6.37e-15	-0.754068	6.75e-16	0.13533	2.49e-06	-0.889397	3.62e-28	-0.717054	1.38e-21	-0.278318	0.00051505	0.172343	0.000284849
transcript=TGGT1_237220-t26_1	-0.0311809	0.144871	0.0336783	0.231275	-0.405954	1.7e-08	-0.162849	0.0072381	-0.470813	7.23e-12	0.0979903	0.422234	-0.568804	1.02e-12	-0.437135	4.79e-09	-0.0648592	0.0166494	0.131669	0.162319
transcript=TGGT1_248480-t26_1	-0.358231	1.94e-07	-0.430257	3.09e-07	0.278323	2.29e-08	-0.173443	0.00131585	0.35035	3.62e-08	0.245469	0.00104628	0.104881	0.00556594	-0.0799076	0.290426	0.0720263	0.364185	-0.184788	0.0291935
transcript=TGGT1_269290-t26_1	0.692322	1.83e-14	0.421582	0.0868782	-0.0155484	2.35e-08	0.702248	1.66e-45	0.255191	0.0931154	-0.431508	3.72e-11	0.686699	4.74e-15	0.676774	0.00390756	0.27074	5.08e-14	-0.00992555	0.000459546
transcript=TGGT1_240830-t26_1	0.448767	0.00406419	0.206103	0.0566679	-0.67452	2.39e-08	0.301269	0.0103952	-0.431855	5.21e-05	-0.058604	0.118865	-0.373251	0.000751628	-0.225752	0.013645	0.242665	0.302972	0.147499	0.323726
transcript=TGGT1_219300-t26_1	-0.375998	0.000599853	-0.427775	0.000305281	0.523299	2.44e-08	-0.288323	0.00174335	0.575077	2.08e-08	0.3401	0.000893632	0.234977	0.315555	0.147301	0.394925	0.0517774	0.303636	-0.0876754	0.431027
transcript=TGGT1_240890-t26_1	-0.670136	5.92e-56	-0.435771	7.65e-29	0.183369	2.56e-08	-0.469916	4.2e-41	-0.0509963	0.403097	0.235551	8.26e-19	-0.286547	9.77e-20	-0.486767	8.95e-31	-0.234365	3.13e-06	-0.20022	0.025573
transcript=TGGT1_230705-t26_1	0.725483	4.45e-07	0.804652	6.85e-05	-0.942947	2.7e-08	0.585268	0.00154974	-1.02212	1.24e-05	-0.664437	0.013711	-0.357679	0.00913928	-0.217464	0.317797	-0.0791696	0.462296	0.140215	0.0386279
transcript=TGGT1_225800-t26_1	-0.00955817	0.469879	-0.0326191	0.438034	-1.68729	2.72e-08	-0.0911286	0.371651	-1.66423	1.82e-06	0.11419	0.3136	-1.77842	1.29e-08	-1.69685	1.02e-08	0.0230609	0.422131	0.0815704	0.343732
transcript=TGGT1_264200-t26_1	0.07763	0.419585	-0.0611748	0.0659044	-1.21387	3.26e-08	0.0347715	0.423155	-1.07507	3.97e-07	0.104033	0.130155	-1.1791	4.86e-10	-1.13624	1.77e-09	0.138805	0.132727	0.0428584	0.321983
transcript=TGGT1_227910-t26_1	0.571717	0.00119292	0.401228	0.00744248	-0.675838	3.29e-08	0.620159	3.23e-06	-0.505349	8.24e-09	-0.44967	4.13e-06	-0.0556786	0.00633786	-0.104121	0.00577464	0.170489	0.135964	-0.048442	0.191645
transcript=TGGT1_240520-t26_1	-0.400146	0.0841763	-0.198642	0.421685	-2.23548	3.61e-08	0.205941	0.371859	-2.43699	0.00064985	-0.407445	0.232681	-2.02954	0.00121687	-2.63563	9.75e-06	-0.201504	0.253084	-0.606087	0.11817
transcript=TGGT1_284780-t26_1	0.543734	0.000926088	0.0487116	0.369073	-0.583181	3.91e-08	0.529108	3.64e-06	-0.0881592	0.0246587	-0.0340857	0.109167	-0.0540735	0.284619	-0.0394476	0.0745501	0.495022	0.00414046	0.0146259	0.221656
transcript=TGGT1_272370-t26_1	0.653735	5.9e-11	0.517584	3.94e-05	-0.281405	4.04e-08	0.777589	8.05e-21	-0.145254	0.00304982	-0.641438	1.53e-11	0.496184	1.84e-05	0.37233	0.121385	0.136151	0.0285028	-0.123853	0.00759075
transcript=TGGT1_270240-t26_1	0.479199	2.75e-13	0.561216	1.17e-10	-0.582573	4.16e-08	0.257485	2.23e-05	-0.66459	3.2e-06	-0.339502	0.000313922	-0.325088	0.406438	-0.103374	0.0417693	-0.0820173	0.311911	0.221714	0.0521242
transcript=TGGT1_235150-t26_1	-0.076563	0.317583	0.12478	0.399609	-0.606402	4.2e-08	0.149743	0.115069	-0.807745	1.91e-08	-0.351086	0.0119413	-0.456659	4.34e-07	-0.682965	1.23e-05	-0.201343	0.154012	-0.226306	0.0871309
transcript=TGGT1_232050-t26_1	0.576598	8.33e-14	0.232607	0.000153511	-0.403876	4.65e-08	0.91902	4.64e-28	-0.0598845	0.0873187	-0.575029	6.96e-13	0.515144	7.09e-09	0.172722	0.0197134	0.343991	0.000190318	-0.342422	0.00184256
transcript=TGGT1_225125-t26_1	0.756838	6.23e-11	0.266781	0.00430963	-0.0319032	5.42e-08	0.629385	3.43e-19	0.458154	1.87e-22	-0.139327	8.32e-08	0.597481	1.47e-42	0.724935	1.54e-29	0.490057	1.98e-05	0.127454	0.0384779
transcript=TGGT1_249950-t26_1	-0.0406982	0.429561	-0.431228	0.0847399	0.682624	5.42e-08	-0.20999	0.17364	1.07315	4.55e-11	0.600519	0.000545342	0.472635	4.84e-06	0.641926	3.49e-05	0.39053	0.00470112	0.169292	0.208954
transcript=TGGT1_238440-t26_1	1.07932	9.69e-10	1.31621	7.16e-07	-0.562467	6.84e-08	1.78478	3.53e-15	-0.799347	0.000152943	-2.02166	1.55e-08	1.22231	7.11e-10	0.516858	0.000333769	-0.23688	0.351909	-0.705454	0.0745501
transcript=TGGT1_261080-t26_1	0.0719775	3.19e-11	-0.00564884	0.000538037	-0.0309565	8.24e-08	0.335821	4.22e-45	0.0466699	0.0767973	-0.258195	1.22e-28	0.304865	2.34e-17	0.041021	0.053545	0.0776264	4.98e-05	-0.263844	8.72e-08
transcript=TGGT1_311870-t26_1	0.0246343	0.00426886	-0.0857337	0.140312	0.235779	8.71e-08	-0.106013	0.368745	0.346147	4e-10	0.216381	0.262166	0.129766	1.16e-07	0.260414	1.87e-14	0.110368	0.128021	0.130647	0.0299379
transcript=TGGT1_320190-t26_1	-0.638122	3.85e-05	0.340696	0.0359896	-2.03488	8.96e-08	0.284824	0.404533	-3.0137	3.93e-10	-1.26364	8.38e-07	-1.75006	9.28e-08	-2.673	1.02e-10	-0.978818	7.18e-07	-0.922946	2.38e-05
transcript=TGGT1_254330-t26_1	1.84646	1.13e-21	1.5857	4.7e-20	-0.610704	9.38e-08	1.76639	4.12e-23	-0.349936	7.02e-07	-1.50562	3.08e-21	1.15568	3.92e-11	1.23576	2.1e-10	0.260768	0.404525	0.0800767	0.467729
transcript=TGGT1_301210-t26_1	-0.362848	0.0259803	0.157973	0.216858	-0.98435	9.58e-08	0.201559	0.00764288	-1.50517	5.74e-12	-0.72238	4.59e-10	-0.782792	0.000196326	-1.3472	7.65e-05	-0.520822	2.3e-08	-0.564407	0.00241154
transcript=TGGT1_211260-t26_1	0.209701	0.000144349	0.145551	0.0299009	-0.248317	1.1e-07	0.260327	1.15e-05	-0.184168	0.000859448	-0.196177	0.00637253	0.0120094	0.37301	-0.0386165	0.161806	0.0641495	0.155441	-0.050626	0.301194
transcript=TGGT1_231890-t26_1	-0.395746	0.017572	-0.2789	0.0760869	-3.43122	1.11e-07	-0.508361	0.00837744	-3.54807	9.48e-07	0.391515	0.0332068	-3.93958	7e-08	-3.82697	8.64e-10	-0.116847	0.36285	0.112615	0.295303
transcript=TGGT1_258826-t26_1	0.707827	5.02e-12	0.413448	0.00541915	-0.403708	1.2e-07	1.15842	5.25e-30	-0.109329	0.336701	-0.864044	3.36e-12	0.754715	2.95e-10	0.304119	0.0211734	0.294379	1.93e-06	-0.450595	0.00179361
transcript=TGGT1_217910-t26_1	0.564342	3.85e-11	0.712831	5.78e-10	-0.625	1.29e-07	0.441045	1.23e-07	-0.773488	1.7e-06	-0.589534	1.06e-06	-0.183954	0.291829	-0.0606576	0.0220015	-0.148489	0.371319	0.123297	0.137672
transcript=TGGT1_312230-t26_1	-0.138955	6.58e-08	-0.0508892	5.5e-08	0.332673	1.34e-07	-0.594438	2.7e-09	0.244607	1.22e-07	0.506372	2.32e-09	-0.261765	0.199069	0.193718	0.324921	-0.0880659	0.455136	0.455483	0.070298
transcript=TGGT1_214800-t26_1	0.754848	1.61e-05	0.874277	0.000294282	-0.952853	1.53e-07	0.325446	0.000861919	-1.07228	3.18e-06	-0.444875	0.00784878	-0.627407	0.00868351	-0.198005	0.0603793	-0.119429	0.310031	0.429402	0.199216
transcript=TGGT1_292190-t26_1	-0.653478	2.05e-10	-0.683993	1.52e-09	0.500338	1.62e-07	-0.575377	5.58e-09	0.530853	8.93e-07	0.605891	4.75e-08	-0.0750385	0.29222	-0.15314	0.0115736	0.0305143	0.449237	-0.0781016	0.037115
transcript=TGGT1_239820-t26_1	-0.434655	1.84e-12	-0.376356	1.27e-07	0.152748	1.67e-07	-0.610593	2e-15	0.0944487	0.000193593	0.552293	5.98e-12	-0.457845	1.49e-05	-0.281907	0.102402	-0.0582993	0.248708	0.175938	0.000874453
transcript=TGGT1_248770-t26_1	0.453396	0.0242903	0.222868	0.0835007	-3.23442	1.77e-07	0.525688	0.000251218	-3.00389	1.92e-06	-0.29516	0.00373754	-2.70873	1.03e-07	-2.78102	0.000541149	0.230528	0.302839	-0.072292	0.301448
transcript=TGGT1_208560-t26_1	0.57836	5.52e-06	0.531057	0.000440107	-1.74868	2e-07	0.938255	4.58e-10	-1.70137	1.49e-05	-0.890952	2.07e-06	-0.810422	0.264576	-1.17032	0.109985	0.0473032	0.353587	-0.359895	0.223548
transcript=TGGT1_240430-t26_1	0.112474	0.199333	0.150242	0.337687	-2.13037	2.04e-07	0.0424112	0.155384	-2.16813	2.84e-06	-0.0801786	0.273026	-2.08796	9.29e-06	-2.01789	9.16e-08	-0.0377675	0.38393	0.070063	0.408593
transcript=TGGT1_230010-t26_1	0.582715	9.9e-13	0.436818	1.03e-09	-0.328825	2.36e-07	0.397096	5.7e-07	-0.182928	3.87e-05	-0.251199	4.37e-05	0.0682707	0.362595	0.25389	0.0218868	0.145897	0.228292	0.185619	0.106404
transcript=TGGT1_299670-t26_1	-0.79268	0.00152962	-0.805663	0.000604848	0.528938	2.58e-07	-0.774095	0.000312668	0.541921	4.33e-05	0.787078	0.000147705	-0.245157	0.0851447	-0.263742	0.128834	0.0129832	0.155619	-0.0185853	0.481341
transcript=TGGT1_239010-t26_1	-0.0627949	0.466075	0.0969652	0.332313	-0.449911	2.63e-07	-0.0937543	0.151599	-0.609671	4.66e-10	-0.0660057	0.309701	-0.543666	8.68e-13	-0.512706	1.7e-08	-0.15976	0.317239	0.0309595	0.151047
transcript=TGGT1_271178-t26_1	-1.0804	5.04e-07	-0.92541	0.00012485	0.778513	2.7e-07	-1.21765	1.78e-05	0.62352	0.000103009	1.06265	0.00076213	-0.439133	0.289137	-0.301889	0.435251	-0.154993	0.0526905	0.137244	0.34143
transcript=TGGT1_288830-t26_1	0.692928	5.42e-14	0.471746	8.48e-07	-0.410626	3.23e-07	0.825331	2.77e-24	-0.189444	0.0458903	-0.604149	2.73e-14	0.414705	2.19e-10	0.282302	0.00058906	0.221182	0.00214937	-0.132403	0.0351721
transcript=TGGT1_213940-t26_1	-0.671784	0.000269379	-0.572551	0.00052979	0.799833	3.41e-07	-0.808058	2.5e-05	0.7006	1.69e-06	0.708825	5.84e-05	-0.00822503	0.43452	0.128049	0.246159	-0.0992334	0.485567	0.136274	0.32698
transcript=TGGT1_203600-t26_1	-0.438771	0.454607	-0.0571549	0.183465	-0.557067	3.89e-07	-0.589375	0.26492	-0.938683	4.85e-07	0.207758	0.458622	-1.14644	9e-05	-0.995838	0.000139757	-0.381616	0.174932	0.150603	0.258912
transcript=TGGT1_229920-t26_1	0.98328	1.89e-08	0.387507	0.00823379	-0.509905	4.17e-07	1.33934	2.85e-16	0.0858676	0.212428	-0.743569	3.42e-08	0.829436	3.17e-07	0.473374	0.0442624	0.595773	4.36e-05	-0.356062	0.0350685
transcript=TGGT1_223920-t26_1	0.615955	9.94e-47	0.583565	1.19e-38	-0.127804	4.24e-07	0.620529	1.76e-55	-0.0954128	2.94e-06	-0.588139	1.04e-44	0.492726	7.26e-30	0.488152	4.05e-24	0.0323907	0.422147	-0.00457387	0.375132
transcript=TGGT1_310430A-t26_1	0.4552	0.000753826	0.295532	0.00466836	-2.23125	5.26e-07	0.308871	0.291809	-2.07158	1.82e-06	-0.149203	0.46718	-1.92238	8.98e-06	-1.77605	0.00085223	0.159668	0.294284	0.146329	0.0148312
transcript=TGGT1_306190-t26_1	-0.158272	0.192055	0.144184	0.0072381	-0.711211	5.52e-07	0.0728554	0.317847	-1.01367	1.01e-09	-0.375312	0.0107347	-0.638356	0.000487427	-0.869484	4.12e-06	-0.302456	0.000149343	-0.231128	0.437192
transcript=TGGT1_245670-t26_1	0.00361505	0.372342	0.0621743	0.158433	-2.34343	5.56e-07	-0.138446	0.250723	-2.40199	2.14e-08	0.0798872	0.423086	-2.48187	5.59e-08	-2.33981	3.2e-07	-0.0585592	0.306729	0.142061	0.128223
transcript=TGGT1_256990-t26_1	-0.576389	1.14e-33	-0.527717	8.3e-27	0.295703	5.77e-07	-0.627202	8.96e-48	0.24703	0.000387326	0.57853	1.43e-39	-0.3315	9.79e-26	-0.280687	5.47e-15	-0.0486722	0.172042	0.0508132	0.00750934
transcript=TGGT1_320140-t26_1	-0.156307	0.0202067	-0.0718714	0.0711638	-0.713917	6.54e-07	-0.165804	0.0362069	-0.798353	6.18e-07	0.0813679	0.0946029	-0.879721	1.14e-08	-0.870224	8.58e-10	-0.0844359	0.375093	0.00949655	0.478898
transcript=TGGT1_311360-t26_1	0.296034	3.64e-07	0.176786	1.28e-05	-0.263726	6.67e-07	0.224147	6.95e-05	-0.144477	2.98e-05	-0.104899	0.000953209	-0.0395782	0.368066	0.0323089	0.295233	0.119248	0.348255	0.0718871	0.205947
transcript=TGGT1_287270-t26_1	0.166913	0.0132915	0.301212	0.000628007	-2.13982	6.83e-07	0.0632445	0.368603	-2.27412	1.09e-07	-0.197544	0.0538393	-2.07658	1.42e-05	-1.97291	0.000311584	-0.134299	0.0814517	0.103668	0.075027
transcript=TGGT1_214880-t26_1	0.729732	7.24e-12	0.7011	4.42e-10	-0.291907	6.85e-07	0.947132	1.26e-19	-0.263275	1.25e-05	-0.9185	2.59e-16	0.655225	2.18e-08	0.437825	0.00263212	0.0286322	0.487549	-0.2174	0.0228387
transcript=TGGT1_239320-t26_1	0.195731	0.0376893	0.25568	0.0663849	-0.870293	6.89e-07	0.0266875	0.222175	-0.930243	2.75e-05	-0.0866371	0.2486	-0.843606	5.3e-06	-0.674563	0.000281229	-0.0599496	0.448437	0.169043	0.157357
transcript=TGGT1_217480-t26_1	0.0123582	0.402118	0.0487213	0.0769221	0.379233	6.95e-07	0.156154	0.25541	0.34287	3.38e-08	-0.192517	0.314604	0.535387	1.81e-07	0.391591	2.14e-05	-0.0363631	0.104746	-0.143796	0.192805
transcript=TGGT1_286530-t26_1	1.17994	9.14e-07	0.342863	0.100494	-0.692372	7.22e-07	1.5463	1.28e-15	0.144701	0.29386	-0.709224	4.88e-07	0.853925	0.00129689	0.487564	0.263116	0.837073	9.55e-08	-0.366361	0.0685716
transcript=TGGT1_312990-t26_1	0.0951901	0.234096	-0.228434	0.19379	0.408588	7.63e-07	0.275792	0.018255	0.732212	8.62e-10	0.0478315	0.446038	0.684381	8.95e-11	0.503779	3.93e-08	0.323624	0.039238	-0.180602	0.137051
transcript=TGGT1_227410-t26_1	0.529271	7.72e-05	0.521181	0.00471215	-0.805106	8.24e-07	0.896948	5.83e-09	-0.797017	0.00060458	-0.888858	4.75e-06	0.0918416	0.0749626	-0.275835	0.397132	0.00808936	0.0547121	-0.367677	0.25547
transcript=TGGT1_216210-t26_1	-0.156723	0.000143971	-0.095989	0.0298026	0.235016	8.56e-07	-0.199781	1.84e-06	0.174282	0.000675854	0.139046	0.00148751	0.0352356	0.405059	0.0782928	0.0769016	-0.0607344	0.187588	0.0430572	0.128644
transcript=TGGT1_410610-t26_1	2.75889	5.15e-09	2.45631	1.58e-07	-1.02295	9.18e-07	2.57219	1.67e-08	-0.720375	3.59e-05	-2.26962	4.25e-07	1.54925	0.00183716	1.73594	0.00136533	0.302575	0.220135	0.186692	0.42038
transcript=TGGT1_222170-t26_1	0.0550303	0.364575	0.00747672	0.0137865	-0.29753	1.05e-06	-0.0526886	0.254876	-0.249976	0.108121	0.100242	0.000279118	-0.350218	4.16e-07	-0.242499	0.000100107	0.0475536	0.00138192	0.107719	0.162918
transcript=TGGT1_208540-t26_1	0.158181	0.387066	0.00598664	0.251413	0.444868	1.12e-06	0.184136	0.451456	0.597063	5.46e-10	-0.0319418	0.120157	0.629004	1.29e-05	0.603049	1.45e-06	0.152194	0.111104	-0.0259551	0.358054
transcript=TGGT1_232710-t26_1	-0.526718	7.38e-10	-0.479639	9.65e-10	0.311285	1.24e-06	-0.379656	1.41e-10	0.264205	1.28e-06	0.332577	1.77e-10	-0.0683718	0.123436	-0.215434	0.279317	-0.0470792	0.458933	-0.147062	0.294589
transcript=TGGT1_231920-t26_1	-0.922803	4.82e-09	-0.662135	3.85e-05	-0.723744	1.25e-06	-0.859939	5.84e-13	-0.984412	1.87e-10	0.599271	2.8e-08	-1.58368	3.04e-23	-1.64655	9.62e-19	-0.260668	0.0346969	-0.0628643	0.113926
transcript=TGGT1_219130-t26_1	-0.213446	0.371902	-0.146595	0.47064	-0.599411	1.58e-06	-0.149779	0.300185	-0.666263	3.19e-05	0.0829269	0.438058	-0.74919	2.63e-06	-0.812857	9.74e-08	-0.0668517	0.378371	-0.0636679	0.40428
transcript=TGGT1_222220-t26_1	0.137696	0.000172092	0.222411	2.06e-08	-0.312572	1.75e-06	0.114411	0.000220281	-0.397288	1.99e-10	-0.199127	2.29e-08	-0.198161	0.0821123	-0.174877	0.115355	-0.0847156	0.0099915	0.0232843	0.443436
transcript=TGGT1_318525-t26_1	1.63548	2.99e-24	1.64951	2.19e-18	-0.487154	1.8e-06	1.32117	1.28e-25	-0.501182	1.86e-05	-1.3352	1.23e-18	0.834015	9.97e-12	1.14833	3.71e-12	-0.0140278	0.351278	0.314315	0.132402
transcript=TGGT1_270910-t26_1	0.339144	0.0237961	0.215058	0.267148	-1.86406	1.84e-06	0.226695	0.0260883	-1.73997	1.89e-05	-0.102609	0.252619	-1.63736	9.41e-05	-1.52491	7.35e-07	0.124086	0.122929	0.112449	0.455134
transcript=TGGT1_271120-t26_1	0.122223	0.003906	0.189894	0.034067	-0.334802	1.89e-06	0.358447	1.48e-06	-0.402472	0.000764443	-0.426117	0.000437315	0.0236452	0.373186	-0.212578	0.0669651	-0.0676703	0.487619	-0.236223	0.0387533
transcript=TGGT1_201130-t26_1	0.106972	0.000289442	0.113018	0.0527022	-0.326207	1.9e-06	0.14131	0.00121614	-0.332253	0.0057001	-0.147356	0.0803112	-0.184897	0.163291	-0.219235	0.19379	-0.00604574	0.194984	-0.0343378	0.442488
transcript=TGGT1_224060-t26_1	0.55504	3.09e-25	0.473216	2.17e-17	-0.193261	2.3e-06	0.337277	5.47e-19	-0.111436	0.00327956	-0.255452	7.07e-12	0.144016	0.00130926	0.36178	8.25e-07	0.0818246	0.0524823	0.217763	0.0286306
transcript=TGGT1_202780-t26_1	-0.0774018	0.023995	0.0555957	0.247276	-0.528681	2.3e-06	-0.0513366	0.0912486	-0.661678	2.92e-09	-0.0816608	0.424355	-0.580017	7.9e-05	-0.606083	8.25e-12	-0.132997	0.00904342	-0.0260651	0.398393
transcript=TGGT1_225850-t26_1	0.0124811	0.129652	-0.308919	0.00369407	-0.386079	2.31e-06	0.511384	5.26e-08	-0.0646784	0.0327476	-0.189984	0.0115654	0.125305	0.44967	-0.373598	4.15e-05	0.321401	0.00765924	-0.498903	1.32e-05
transcript=TGGT1_289620-t26_1	0.356479	0.00995424	0.179146	0.0250563	0.37628	2.39e-06	0.179004	0.0470436	0.553612	8.79e-07	-0.00167205	0.0952573	0.555284	1.14e-10	0.732758	1.57e-11	0.177332	0.40476	0.177474	0.260564
transcript=TGGT1_309120-t26_1	-0.193913	1.17e-10	-0.381722	5.13e-16	0.487072	2.41e-06	-0.070214	2.22e-08	0.67488	5.17e-10	0.258023	8.92e-13	0.416858	0.320405	0.293159	0.203879	0.187809	0.0612207	-0.123699	0.385901
transcript=TGGT1_320050-t26_1	-0.136916	0.100844	-0.259993	0.0938256	0.214632	2.87e-06	-0.236673	0.0202067	0.337709	4.8e-05	0.35975	0.0190306	-0.0220409	0.168326	0.0777167	0.000304534	0.123077	0.352355	0.0997576	0.119324
transcript=TGGT1_241170-t26_1	-0.349187	1.32e-06	-0.400132	5.24e-06	0.344175	3.13e-06	-0.356545	0.000948689	0.39512	1.13e-05	0.40749	0.00168159	-0.0123702	0.241995	-0.00501184	0.450785	0.0509445	0.361441	0.00735838	0.214937
transcript=TGGT1_294220-t26_1	0.742024	6.41e-12	0.406416	0.00543538	-0.357325	3.23e-06	1.00896	6.16e-36	-0.0217162	0.440207	-0.673346	1.24e-12	0.65163	1.57e-11	0.384699	0.00470386	0.335609	1.85e-07	-0.266931	0.0065323
transcript=TGGT1_236890-t26_1	0.181954	0.0825753	0.280085	0.0212874	-0.492999	3.29e-06	0.223189	0.032793	-0.59113	2.81e-06	-0.32132	0.00761835	-0.26981	0.00744559	-0.311045	0.0050365	-0.098131	0.222112	-0.041235	0.406822
transcript=TGGT1_207990-t26_1	-0.360599	0.00014216	-0.518137	1.84e-06	0.59591	3.31e-06	-0.268859	1.42e-06	0.753447	9.81e-09	0.426397	1.44e-09	0.32705	0.415391	0.235311	0.410213	0.157538	0.0848524	-0.0917398	0.470233
transcript=TGGT1_314810-t26_1	-0.345102	5.9e-08	-0.344955	4.11e-08	0.414841	3.36e-06	-0.265604	8.38e-07	0.414695	2.29e-06	0.265457	6.69e-07	0.149237	0.313781	0.0697395	0.142707	-0.000146353	0.38271	-0.0794979	0.315899
transcript=TGGT1_269990-t26_1	-0.189654	0.192421	-0.0528884	0.394989	-0.220315	3.44e-06	-0.123249	0.192412	-0.35708	9.58e-08	-0.0135157	0.421486	-0.343564	1.15e-06	-0.409969	2.67e-07	-0.136765	0.114427	-0.0664041	0.470341
transcript=TGGT1_227360-t26_1	-0.143733	6.08e-06	-0.429583	1.33e-05	0.443649	3.46e-06	-0.17932	2.96e-09	0.729499	9.84e-06	0.46517	2.61e-08	0.264329	0.103972	0.299916	0.458532	0.28585	0.359452	0.0355871	0.139104
transcript=TGGT1_232620-t26_1	0.0279117	0.214177	0.187531	0.188818	-0.366829	3.54e-06	0.073737	0.136186	-0.526448	1.9e-06	-0.233356	0.113912	-0.293092	0.000183181	-0.338917	0.000163858	-0.159619	0.469653	-0.0458253	0.423965
transcript=TGGT1_253890-t26_1	-1.31214	3.11e-09	-1.02267	0.00018984	-3.01989	3.57e-06	-1.24625	1.51e-09	-3.30936	8.25e-07	0.95678	0.000157693	-4.26614	7.56e-08	-4.33203	1.66e-07	-0.289472	0.00107486	-0.0658863	0.474509
transcript=TGGT1_205470-t26_1	-0.369297	1.66e-10	-0.308514	1.37e-08	0.209856	3.68e-06	-0.445011	3.9e-16	0.149072	5.52e-05	0.384228	1.02e-13	-0.235155	0.000107115	-0.159442	0.0739755	-0.0607831	0.429598	0.0757135	0.0199514
transcript=TGGT1_304990-t26_1	0.662669	1.67e-10	0.185884	0.0560482	-0.385415	3.77e-06	0.292093	3.43e-25	0.0913706	0.301252	0.184693	1.74e-09	-0.0933222	1.48e-10	0.277254	0.0164201	0.476785	4.2e-08	0.370576	0.000759112
transcript=TGGT1_214575-t26_1	-1.46461	7.62e-06	-1.00806	0.000129554	-1.62758	3.98e-06	-1.13416	1.96e-07	-2.08414	6.52e-08	0.677605	2.76e-05	-2.76174	6.01e-09	-3.0922	4.46e-06	-0.456553	0.0101382	-0.330454	0.0945007
transcript=TGGT1_238110-t26_1	0.824938	1.08e-05	0.707611	0.000538268	-0.891585	4.08e-06	0.771056	0.000551224	-0.774257	0.000341524	-0.653728	0.0034671	-0.120529	0.29928	-0.0666465	0.384856	0.117327	0.402546	0.0538823	0.369582
transcript=TGGT1_244000-t26_1	0.659583	0.0476787	0.424181	0.42135	0.491856	4.1e-06	0.263949	0.0499376	0.727257	4.29e-08	-0.0285475	0.475174	0.755805	7.07e-09	1.15144	1.04e-08	0.235401	0.0685653	0.395634	0.431127
transcript=TGGT1_297150-t26_1	0.566062	6.38e-05	0.568287	2.45e-05	-0.551442	4.25e-06	0.880987	8.65e-11	-0.553668	2.3e-06	-0.883212	1.11e-10	0.329545	0.00786064	0.0146191	0.369956	-0.00222518	0.313642	-0.314926	0.100719
transcript=TGGT1_200385-t26_1	1.59349	5.25e-06	2.00616	3.2e-08	-1.51107	4.25e-06	1.56787	5.05e-07	-1.92374	2.04e-08	-1.98054	2.18e-09	0.0568016	0.35176	0.0824168	0.439852	-0.412672	0.0170272	0.0256152	0.255154
transcript=TGGT1_297745-t26_1	-0.497079	1.22e-20	-0.313191	0.222283	-0.193526	4.77e-06	-0.823947	1.74e-48	-0.377413	3.58e-10	0.64006	1.44e-11	-1.01747	3.04e-27	-0.690605	4.2e-08	-0.183888	8.7e-31	0.326868	2.75e-05
transcript=TGGT1_290160-t26_1	0.39738	2.17e-12	0.0848432	0.0225808	-0.118934	4.92e-06	0.818562	1.15e-37	0.193603	0.143615	-0.506025	1.57e-17	0.699628	1.45e-16	0.278446	0.0023421	0.312537	6.41e-11	-0.421182	0.000172194
transcript=TGGT1_236840-t26_1	-0.432609	1.07e-05	-0.346397	6.98e-05	0.423235	5.04e-06	-0.580111	3.25e-08	0.337023	7.52e-05	0.493899	2.43e-07	-0.156876	0.00578999	-0.00937412	0.140236	-0.0862118	0.208895	0.147502	0.180775
transcript=TGGT1_280380-t26_1	-0.232747	9.83e-12	-0.172436	0.000919855	-0.200231	5.16e-06	-0.300317	1.02e-06	-0.260541	1.84e-06	0.240007	0.00126352	-0.500548	6.77e-12	-0.432978	2.7e-24	-0.0603105	0.0620416	0.0675707	0.194434
transcript=TGGT1_273780-t26_1	0.906382	0.0106918	0.613832	0.0443037	0.788611	5.25e-06	0.198898	0.111132	1.08116	7.87e-08	0.0936521	0.302468	0.987509	2.21e-05	1.69499	1.76e-06	0.29255	0.078206	0.707484	0.244493
transcript=TGGT1_296950-t26_1	0.621984	0.000161217	0.41172	0.00151136	-0.463662	5.52e-06	1.06473	2.49e-09	-0.253399	0.000153907	-0.854462	2.16e-07	0.601063	0.0652927	0.158321	0.414724	0.210264	0.395967	-0.442742	0.0527833
transcript=TGGT1_252390-t26_1	0.76915	2.29e-05	0.426104	0.00281235	-0.526139	5.85e-06	1.1106	7.64e-08	-0.183093	0.00303145	-0.767554	1.4e-05	0.584461	0.00480555	0.243011	0.263967	0.343046	0.037887	-0.34145	0.0899726
transcript=TGGT1_287480-t26_1	-0.255161	0.0108738	-0.363765	2.09e-05	-0.0694763	6.49e-06	-0.180284	0.157648	0.039128	0.00793374	0.288888	0.00170966	-0.24976	1.92e-08	-0.324637	8.96e-11	0.108604	0.0468352	-0.0748771	0.128315
transcript=TGGT1_278370-t26_1;transcript=TGGT1_278390-t26_1	-0.0823263	0.422127	-0.293546	0.362356	0.47417	7.17e-06	-0.333293	0.100753	0.68539	0.000102301	0.544513	0.219343	0.140877	0.000458142	0.391844	7.52e-06	0.21122	0.419769	0.250967	0.0687924
transcript=TGGT1_310370-t26_1	0.457529	0.0296619	0.162611	0.379491	-0.454268	7.3e-06	0.945734	1.2e-09	-0.159349	0.291361	-0.650816	0.0127543	0.491466	0.00223269	0.00326149	0.467989	0.294918	0.0335515	-0.488205	0.0906924
transcript=TGGT1_287180-t26_1	0.173046	0.0775073	-0.00414587	0.331855	0.265054	7.85e-06	0.200559	0.0197461	0.442246	5.49e-11	-0.0233673	0.449447	0.465614	4.04e-10	0.438101	4.42e-08	0.177192	0.0106673	-0.0275131	0.377547
transcript=TGGT1_257750-t26_1	0.429604	6.05e-08	0.185168	1.05e-07	-0.638607	1.01e-05	0.233558	3.09e-05	-0.394172	3.85e-05	0.010878	0.000114352	-0.40505	0.393841	-0.209004	0.340241	0.244436	0.273217	0.196046	0.216607
transcript=TGGT1_215170-t26_1	0.585271	0.108033	0.395696	0.250673	-0.88403	1.01e-05	0.434343	0.072655	-0.694455	0.00190679	-0.244767	0.212904	-0.449688	0.039112	-0.298759	0.0502716	0.189576	0.348058	0.150929	0.472992
transcript=TGGT1_239070-t26_1	0.256798	0.0140015	0.252881	0.0165037	-0.336588	1.05e-05	0.219784	0.00183505	-0.332671	5.36e-06	-0.215867	0.00156921	-0.116804	0.0500255	-0.0797898	0.0111999	0.00391689	0.386328	0.037014	0.285004
transcript=TGGT1_260520-t26_1	-0.21795	0.17666	0.0661926	0.0851088	-0.27597	1.06e-05	-0.0072933	0.485579	-0.560113	7.21e-12	-0.27685	0.00471682	-0.283263	3.8e-05	-0.49392	4.4e-07	-0.284143	0.00297746	-0.210657	0.18842
transcript=TGGT1_289940-t26_1	-0.00174397	0.375569	-0.00730857	0.210146	-0.623184	1.12e-05	-0.092459	0.277002	-0.61762	7.92e-07	0.0980236	0.440432	-0.715643	7.89e-08	-0.624928	2.32e-05	0.00556459	0.339659	0.090715	0.147344
transcript=TGGT1_321680-t26_1	-0.279276	0.0774769	-0.312759	0.360513	0.239497	1.15e-05	-0.389182	0.00312634	0.27298	0.00700897	0.422665	0.203162	-0.149685	0.0689121	-0.0397796	0.00110478	0.0334834	0.0549655	0.109906	0.0826492
transcript=TGGT1_269660-t26_1	0.503215	9.73e-05	0.378749	0.0378966	-0.310223	1.3e-05	0.361902	3.43e-09	-0.185756	0.0620077	-0.237435	0.000578141	0.0516792	0.0376894	0.192993	0.295348	0.124467	0.0173884	0.141313	0.307881
transcript=TGGT1_202200-t26_1	0.749835	2.54e-23	0.894692	3.04e-20	-0.29909	1.34e-05	1.01303	9.23e-45	-0.443947	4.54e-07	-1.15788	6.91e-33	0.713936	9.69e-29	0.450745	2.29e-11	-0.144857	0.0478805	-0.263191	0.000365983
transcript=TGGT1_246540-t26_1	0.751707	3.75e-06	0.34567	0.034804	-0.656504	1.38e-05	1.07736	3.82e-20	-0.250467	0.1306	-0.671326	1.52e-09	0.420859	6.15e-06	0.095203	0.250787	0.406037	0.00229498	-0.325656	0.00411629
transcript=TGGT1_290620-t26_1	-0.0494316	0.0664189	0.0244929	0.000513446	-0.1334	1.42e-05	-0.372436	0.316637	-0.207324	3.45e-07	0.298511	0.00816102	-0.505836	0.000407271	-0.182831	0.0126176	-0.0739245	0.0232811	0.323004	0.198582
transcript=TGGT1_258030-t26_1	-0.710232	7.47e-12	-0.821177	2.61e-13	0.508493	1.47e-05	-0.726515	5.31e-14	0.619438	4.68e-07	0.83746	1.85e-15	-0.218023	2.71e-06	-0.201739	0.000154861	0.110945	0.252362	0.0162832	0.2312
transcript=TGGT1_293470-t26_1	0.204339	0.000802794	0.368682	4.37e-05	-0.131379	1.51e-05	0.449374	1.96e-11	-0.295722	3.92e-07	-0.613717	4.34e-14	0.317995	0.0691882	0.0729596	0.251711	-0.164343	0.273264	-0.245036	0.00729463
transcript=TGGT1_203170-t26_1	1.19899	3.13e-07	1.0959	4.12e-08	-0.867232	1.66e-05	1.12652	8.47e-07	-0.764143	2.52e-06	-1.02343	1.11e-07	0.259285	0.258069	0.33176	0.136339	0.103089	0.330192	0.0724747	0.324276
transcript=TGGT1_289650-t26_1	-0.281711	2.42e-12	-0.213254	1.08e-09	0.000811255	1.68e-05	-0.321721	4.7e-15	-0.0676461	0.000434423	0.253263	3.26e-12	-0.320909	0.00149424	-0.2809	0.0268296	-0.0684573	0.285123	0.0400092	0.186967
transcript=TGGT1_262140-t26_1	-0.321024	0.0696449	-0.420507	0.0590566	0.234525	1.68e-05	-0.402532	0.000192191	0.334009	7.43e-05	0.502016	0.000364896	-0.168007	0.457412	-0.0864986	0.233044	0.0994834	0.379392	0.0815083	0.225139
transcript=TGGT1_321570-t26_1	0.0308127	0.270876	0.0668022	0.259617	-1.23575	1.75e-05	0.0232748	0.187904	-1.27174	2.93e-05	-0.0592643	0.18179	-1.21248	0.000653475	-1.20494	0.000200045	-0.0359895	0.445704	0.00753786	0.393817
transcript=TGGT1_240650-t26_1	-0.054761	0.000121549	-0.0336003	0.0691402	-0.231804	1.81e-05	-0.0989999	7.86e-06	-0.252965	7.52e-08	0.0778392	0.00489105	-0.330804	4.02e-14	-0.286565	9.34e-16	-0.0211607	0.0781712	0.0442389	0.10661
transcript=TGGT1_297245-t26_1	0.128721	0.443355	0.0507869	0.464522	-1.31989	2.1e-05	0.447832	0.00466656	-1.24196	0.00399174	-0.369898	0.105347	-0.872062	0.00146834	-1.19117	0.0166956	0.0779343	0.384843	-0.319111	0.158178
transcript=TGGT1_227650-t26_1	0.0456782	0.416639	0.0736858	0.417416	-0.450022	2.16e-05	-0.06852	0.281573	-0.47803	3.9e-06	0.0405125	0.448845	-0.518542	6.13e-07	-0.404344	8.08e-06	-0.0280076	0.338163	0.114198	0.367172
transcript=TGGT1_247195-t26_1	0.259249	3.41e-07	0.195799	3.67e-07	-0.168316	2.22e-05	0.586021	4.77e-24	-0.104866	1.76e-05	-0.522571	1.3e-20	0.417705	3.75e-07	0.0909331	0.181748	0.0634496	0.335365	-0.326772	0.000719951
transcript=TGGT1_219240-t26_1	-0.00453311	0.135704	-0.141593	0.0459842	-1.29015	2.25e-05	-0.214645	0.0068735	-1.15309	4.12e-05	0.351705	0.00131717	-1.5048	5.22e-07	-1.29469	2.1e-05	0.13706	0.279878	0.210112	0.138658
transcript=TGGT1_252210-t26_1	0.605159	2.47e-14	0.64045	4.87e-12	-0.249988	2.47e-05	0.638567	1.81e-08	-0.285279	1.77e-05	-0.673858	2.82e-08	0.388579	0.0230695	0.35517	0.000278955	-0.0352912	0.186548	-0.0334085	0.282875
transcript=TGGT1_315280-t26_1	0.0901774	0.0164586	0.235125	0.026224	-0.31892	2.5e-05	-0.0704959	0.468449	-0.463868	0.000718458	-0.0744519	0.392075	-0.389416	0.0232321	-0.228742	0.117183	-0.144948	0.380841	0.160673	0.134747
transcript=TGGT1_259260-t26_1	0.12359	0.108613	-0.195973	0.409331	-0.651041	2.6e-05	0.458696	9.1e-09	-0.331478	0.0153834	-0.139133	4.05e-05	-0.192345	0.151752	-0.527451	0.035956	0.319563	0.0145415	-0.335106	0.0014936
transcript=TGGT1_253940-t26_1	0.202815	0.108625	0.205587	0.20496	-0.749286	2.66e-05	0.537354	0.0345431	-0.752057	0.00119483	-0.540125	0.079829	-0.211932	0.11085	-0.54647	0.00914191	-0.00277146	0.44647	-0.334538	0.271084
transcript=TGGT1_231280-t26_1	0.663681	4.31e-06	0.644533	1.17e-05	-0.664704	2.78e-05	0.436398	0.000106528	-0.645556	6.38e-05	-0.417251	0.00030787	-0.228305	0.090153	-0.00102285	0.460161	0.0191476	0.42108	0.227282	0.0451076
transcript=TGGT1_263040-t26_1	-0.445055	9.61e-06	-0.436234	0.000172696	0.353139	2.78e-05	-0.366837	7.92e-05	0.344318	0.000200262	0.358016	0.000384021	-0.0136977	0.418837	-0.0919155	0.275135	-0.00882089	0.316131	-0.0782178	0.215182
transcript=TGGT1_261570-t26_1	-0.709496	3.25e-05	-0.666698	0.00204251	0.390009	2.95e-05	-0.689457	6.1e-08	0.347211	0.000845222	0.646659	2.55e-05	-0.299449	0.237084	-0.319487	0.332512	-0.042798	0.467413	-0.0200383	0.0846277
transcript=TGGT1_266060-t26_1	-0.48882	0.0333995	-0.0782381	0.282289	0.519859	3.12e-05	-0.610536	0.00265221	0.109277	0.00404834	0.199954	0.0766936	-0.0906771	0.157544	0.0310388	0.0280599	-0.410582	0.146266	0.121716	0.233483
transcript=TGGT1_293430-t26_1	-0.428307	1.43e-05	-0.267159	0.00103752	-0.332615	3.2e-05	-0.258986	0.003906	-0.493762	7.98e-07	0.0978388	0.0718787	-0.591601	2.84e-09	-0.760922	4.97e-12	-0.161147	0.156281	-0.169321	0.0827921
transcript=TGGT1_242070-t26_1	0.235296	0.000223674	0.246974	0.0266718	-0.25012	3.25e-05	0.484966	1.95e-16	-0.261799	0.0173856	-0.496644	3.14e-11	0.234845	9.41e-06	-0.0148246	0.423372	-0.0116785	0.0585335	-0.24967	0.00122489
transcript=TGGT1_214970-t26_1	-0.184255	0.0459308	-0.00234582	0.396634	-0.415929	3.28e-05	-0.347972	0.00591875	-0.597838	2.67e-09	0.166063	0.413591	-0.763901	5.89e-12	-0.600184	2.88e-09	-0.181909	0.0255296	0.163717	0.297433
transcript=TGGT1_293510-t26_1	-0.00461639	0.199141	0.0550763	0.0747937	0.31692	3.36e-05	-0.0452355	0.17914	0.257227	0.0723536	-0.0144572	0.0606794	0.271685	0.000945402	0.312304	0.00155466	-0.0596927	0.00445082	0.0406191	0.487561
transcript=TGGT1_246130-t26_1	-0.714573	3.96e-39	-0.615117	4.82e-30	0.124071	3.39e-05	-0.689505	5.2e-38	0.0246151	0.259647	0.590049	1.3e-28	-0.565434	2.11e-28	-0.590502	7.5e-30	-0.0994564	0.00567733	-0.0250681	0.284291
transcript=TGGT1_285230-t26_1	-0.350551	1.9e-10	-0.589919	6.44e-15	0.301599	3.6e-05	-0.255449	3.56e-07	0.540966	1.4e-09	0.494817	7.36e-11	0.0461496	0.0660629	-0.0489526	0.0290574	0.239368	0.000803566	-0.0951021	0.485046
transcript=TGGT1_271100-t26_1	-0.000231822	0.0307702	0.00367456	0.0477829	0.228782	3.73e-05	-0.127709	0.00165922	0.224876	0.000123672	0.123803	0.00246774	0.101073	0.381088	0.22855	0.0585115	-0.00390638	0.467729	0.127477	0.0763204
transcript=TGGT1_211440-t26_1	0.275595	0.0350801	0.352	0.0312984	-1.13477	3.74e-05	0.397032	2.82e-06	-1.21118	9.32e-05	-0.473437	2.01e-05	-0.73774	0.0684562	-0.859178	0.0106647	-0.0764045	0.394205	-0.121437	0.0445085
transcript=TGGT1_270380-t26_1	-0.154357	4.75e-06	-0.280908	6.74e-08	0.292579	3.82e-05	-0.158287	0.000370379	0.419131	2.08e-06	0.284838	1.09e-05	0.134293	0.144596	0.138223	0.375093	0.126552	0.256581	0.00392985	0.201959
transcript=TGGT1_311410-t26_1	-0.886292	8.96e-05	-0.416245	0.00181975	0.57035	3.88e-05	-0.831869	9.77e-08	0.100302	0.00101605	0.361821	6.37e-06	-0.261519	0.230111	-0.315943	0.48422	-0.470047	0.188829	-0.0544239	0.234137
transcript=TGGT1_201880-t26_1	0.73715	0.0228087	0.437374	0.144564	-1.09444	3.94e-05	0.916269	0.000256434	-0.794665	0.00102273	-0.616493	0.00606478	-0.178172	0.308232	-0.357291	0.172759	0.299776	0.109901	-0.179119	0.278013
transcript=TGGT1_356400-t26_1	1.97313	1.61e-11	1.88787	0.000282565	-0.468437	4.12e-05	1.88161	1.61e-09	-0.383176	0.234448	-1.79634	0.00108925	1.41317	0.00097986	1.50469	0.000110338	0.085261	0.0113984	0.0915258	0.328941
transcript=TGGT1_312280-t26_1	-0.180322	0.00476873	-0.210983	2.93e-08	0.327679	4.13e-05	-0.112306	0.00467699	0.35834	7.4e-12	0.142967	1.66e-07	0.215373	0.234269	0.147356	0.129535	0.030661	0.0138353	-0.0680169	0.414919
transcript=TGGT1_214600-t26_1	0.149512	0.00718804	0.131986	0.165193	-0.36925	4.2e-05	0.346737	2.82e-05	-0.351724	0.0179179	-0.329211	0.0130933	-0.0225127	0.441548	-0.219738	0.15858	0.0175262	0.193453	-0.197225	0.125984
transcript=TGGT1_300260-t26_1	-0.355578	1.94e-13	-0.278627	0.00027144	0.140686	4.27e-05	-0.409108	7.02e-15	0.0637347	0.318159	0.332157	3.99e-06	-0.268422	2.93e-05	-0.214892	0.00174988	-0.0769515	0.00130975	0.0535299	0.12287
transcript=TGGT1_224280-t26_1	0.242585	4.14e-08	0.231454	4.61e-08	-0.156516	4.29e-05	0.194283	0.000116326	-0.145385	2.98e-05	-0.183153	7.57e-05	0.0377677	0.446406	0.0860692	0.0996583	0.0111303	0.394584	0.0483015	0.0772109
transcript=TGGT1_244650-t26_1	-0.420068	2.21e-09	-0.500673	1.54e-09	0.322913	4.39e-05	-0.340019	4.42e-08	0.403518	1.92e-05	0.420624	2.75e-08	-0.0171059	0.0512055	-0.0971549	0.00648261	0.0806053	0.335961	-0.080049	0.242672
transcript=TGGT1_226980-t26_1	-0.389558	0.00191278	-0.515937	0.122456	0.246565	4.4e-05	-0.539605	0.000134486	0.372944	0.00985076	0.665984	0.0119946	-0.29304	0.457716	-0.142993	0.15763	0.126379	0.0734103	0.150047	0.150259
transcript=TGGT1_308580-t26_1	-0.32755	0.000333576	-0.196364	0.0666363	0.254215	4.55e-05	-0.327685	1.49e-06	0.12303	0.025012	0.196499	0.00260697	-0.0734694	0.244133	-0.0733343	0.383811	-0.131185	0.0565026	0.000135133	0.152374
transcript=TGGT1_221922-t26_1	-0.395595	0.0699902	-0.599986	0.132635	-2.05039	4.72e-05	-0.447477	0.180208	-1.846	7.56e-05	0.651868	0.25973	-2.49787	0.00121447	-2.44598	6.22e-05	0.204391	0.39561	0.0518819	0.414593
transcript=TGGT1_312090-t26_1	-0.568831	2.05e-09	-0.573166	4.25e-09	0.404006	4.75e-05	-0.605663	1.65e-09	0.408342	7.76e-05	0.609999	2.43e-09	-0.201656	0.000126273	-0.164824	0.00169107	0.00433569	0.450619	0.0368322	0.149791
transcript=TGGT1_270220-t26_1	0.395079	0.000164865	0.0791375	0.280071	-0.185607	4.84e-05	0.702279	1.51e-28	0.130335	0.484665	-0.386337	1.68e-14	0.516672	9.51e-14	0.209472	0.280444	0.315942	2.58e-05	-0.3072	3.27e-06
transcript=TGGT1_225930-t26_1	-0.265244	2.6e-10	-0.154717	7.08e-05	0.0698798	4.87e-05	-0.477349	1.79e-07	-0.0406471	0.0577827	0.366822	0.000120988	-0.407469	0.00954972	-0.195364	0.0459211	-0.110527	0.0129845	0.212105	0.151098
transcript=TGGT1_307650-t26_1	1.07283	5.43e-05	1.11351	0.000962278	-0.432178	5.14e-05	1.17529	2.34e-06	-0.472857	0.0117123	-1.21597	0.00018055	0.743109	0.00395713	0.64065	0.0241055	-0.040679	0.332313	-0.102459	0.471484
transcript=TGGT1_228150-t26_1	-0.256383	0.00131322	-0.306237	0.0151247	0.192576	5.2e-05	-0.173945	0.000522297	0.242431	0.000865576	0.2238	0.00329832	0.018631	0.487061	-0.0638062	0.0969409	0.0498544	0.437276	-0.0824372	0.139323
transcript=TGGT1_306390-t26_1	0.478029	0.00219135	0.10519	0.31618	-0.636236	5.25e-05	0.261037	0.0272714	-0.263397	0.197801	0.111801	0.327838	-0.375198	0.0111819	-0.158207	0.374722	0.372838	0.0324391	0.216991	0.096836
transcript=TGGT1_218300-t26_1	-0.456012	1.36e-06	-0.496025	7.06e-07	0.297958	5.27e-05	-0.425466	8.58e-09	0.337971	2.37e-05	0.465479	4.41e-09	-0.127508	0.0243908	-0.158054	0.0726366	0.040013	0.402393	-0.0305461	0.437197
transcript=TGGT1_310670-t26_1	-0.0892137	0.00517337	0.00226198	0.0873376	0.112052	5.49e-05	-0.0659849	4.06e-08	0.0205767	0.00728548	-0.0254908	2.88e-05	0.0460675	0.05456	0.0228386	0.222432	-0.0914757	0.207919	-0.0232288	0.00768702
transcript=TGGT1_264020-t26_1	-0.326837	4.75e-09	-0.365945	8.24e-07	0.240748	5.8e-05	-0.247956	9.14e-08	0.279856	0.00353927	0.287064	6.16e-05	-0.00720848	0.248033	-0.0860889	0.00907464	0.039108	0.23191	-0.0788804	0.0357121
transcript=TGGT1_201520-t26_1	1.14229	2.24e-17	0.584337	1.04e-06	-0.330397	6.08e-05	0.764934	1.93e-11	0.227559	0.30938	-0.206978	0.0157185	0.434537	0.00119262	0.811896	7.64e-09	0.557956	1.08e-05	0.377359	0.000923865
transcript=TGGT1_291600-t26_1	1.08193	3.74e-10	1.19723	2.37e-11	-0.649195	6.17e-05	1.07083	4.86e-11	-0.764488	1.46e-06	-1.18613	3.36e-12	0.421638	0.00384063	0.432739	0.00688862	-0.115293	0.129458	0.0111013	0.481084
transcript=TGGT1_301400-t26_1	0.752078	5.98e-09	0.784074	1.58e-09	-0.298619	6.3e-05	1.12242	1.79e-08	-0.330615	9.38e-06	-1.15442	4.71e-09	0.823803	0.00169155	0.453459	0.000682724	-0.0319963	0.29855	-0.370344	0.464106
transcript=TGGT1_230690-t26_1	0.297333	0.00153854	0.0908173	0.0582251	-0.281106	6.48e-05	0.493074	1.36e-07	-0.0745903	0.00595001	-0.286558	3.43e-05	0.211968	0.170311	0.016227	0.264531	0.206516	0.0833297	-0.195741	0.0380752
transcript=TGGT1_267050-t26_1	-0.737348	3.51e-10	-0.408811	7.29e-06	0.24169	6.49e-05	-0.713692	1.44e-10	-0.0868475	0.107525	0.385154	9.17e-07	-0.472002	4.66e-05	-0.495658	0.000466476	-0.328537	0.0224796	-0.0236566	0.228455
transcript=TGGT1_278890-t26_1	1.0572	1.61e-10	0.967893	4.44e-08	-0.393926	6.67e-05	1.15847	4.06e-10	-0.304621	0.00275562	-1.06916	8.72e-08	0.764541	0.00261382	0.663273	0.00221357	0.0893048	0.237972	-0.101268	0.47939
transcript=TGGT1_273445-t26_1	0.0194879	0.289834	-0.11298	0.273594	-2.84048	6.81e-05	-0.214026	0.0261683	-2.70802	0.000463225	0.346494	0.0316173	-3.05451	0.000244767	-2.821	0.00109182	0.132468	0.445635	0.233514	0.143891
transcript=TGGT1_301170-t26_1	1.29786	0.00080862	1.06646	1.84e-06	-2.81531	6.91e-05	1.09788	0.00349039	-2.58391	3.96e-08	-0.866487	2.93e-05	-1.71743	3.23e-06	-1.51745	3.8e-06	0.231394	0.465755	0.199978	0.186806
transcript=TGGT1_213040-t26_1	0.103144	0.270552	-0.0509095	0.267204	0.364767	7.28e-05	0.21503	0.0501674	0.51882	1.44e-09	-0.0609767	0.433249	0.579797	2.11e-09	0.467911	6.93e-05	0.154053	0.0353882	-0.111886	0.30764
transcript=TGGT1_290720-t26_1	0.50053	0.00266894	0.172322	0.465176	-0.506742	7.31e-05	0.629045	2.25e-19	-0.178535	0.353656	-0.300837	4.16e-06	0.122302	2.64e-07	-0.00621255	0.423952	0.328208	8.48e-06	-0.128515	0.00122386
transcript=TGGT1_272640-t26_1	-0.349067	4.48e-06	-0.463634	1.14e-08	0.16981	7.47e-05	-0.392897	1.2e-14	0.284377	1.82e-07	0.507464	7.55e-18	-0.223087	9.36e-05	-0.179257	0.250073	0.114566	0.0739231	0.0438301	0.00420131
transcript=TGGT1_250770-t26_1	-0.0512974	0.0799813	-0.00976915	0.00589	0.146641	7.65e-05	-0.171739	4.17e-05	0.105112	1.11e-06	0.130211	6.63e-07	-0.0250988	0.420113	0.0953432	0.0117267	-0.0415282	0.188588	0.120442	0.00667541
transcript=TGGT1_219520-t26_1	0.0418356	0.261076	0.0667281	0.409322	0.226582	7.7e-05	-0.00380994	0.429038	0.20169	0.00306428	-0.0210826	0.442237	0.222772	0.000943012	0.268418	0.00557378	-0.0248926	0.375225	0.0456455	0.348165
transcript=TGGT1_229650-t26_1	-0.474101	1.54e-07	-0.391004	0.00789002	0.450706	7.99e-05	-0.557236	4.67e-08	0.367609	0.0807868	0.474139	0.000143707	-0.10653	0.00631814	-0.023395	0.186225	-0.0830971	0.103832	0.0831347	0.0412436
transcript=TGGT1_224210-t26_1	0.208958	0.216876	0.153624	0.0880161	-0.65804	8.2e-05	0.110874	0.487775	-0.602706	0.000729555	-0.0555403	0.265607	-0.547166	0.00631182	-0.449082	0.0177802	0.055334	0.217862	0.098084	0.281632
transcript=TGGT1_247050-t26_1	0.893225	2.22e-06	0.61658	0.00829896	-0.741861	8.24e-05	1.15598	2.96e-12	-0.465216	0.0884107	-0.879332	1.57e-07	0.414116	0.000316736	0.151363	0.200005	0.276645	0.0101276	-0.262753	0.0130079
transcript=TGGT1_226580-t26_1	0.86064	1.27e-05	0.459427	0.0103983	0.33812	8.28e-05	1.13534	8.53e-12	0.739333	7.16e-07	-0.734132	3.25e-07	1.47346	8.44e-12	1.19876	2.01e-08	0.401212	0.0080292	-0.274704	0.0407469
transcript=TGGT1_301150-t26_1	1.56056	8.61e-05	0.962525	8.83e-06	-1.482	8.35e-05	1.37221	9.9e-05	-0.883968	1.03e-05	-0.774175	3.94e-05	-0.109793	0.417457	0.0785567	0.00656587	0.598031	0.0135219	0.18835	0.0293499
transcript=TGGT1_210690-t26_1	-0.238855	0.335909	-0.29586	0.275295	0.398017	8.8e-05	-0.0968568	0.404736	0.455023	0.000127226	0.153862	0.349934	0.30116	0.00877274	0.159162	0.00239252	0.0570056	0.40699	-0.141998	0.464536
transcript=TGGT1_295710-t26_1	-0.44899	1.66e-26	-0.208942	1.05e-06	0.0571806	8.95e-05	-0.348638	4.4e-33	-0.182868	0.461827	0.10859	1.71e-11	-0.291458	1.5e-16	-0.39181	2.08e-10	-0.240048	0.00186969	-0.100352	0.00887719
transcript=TGGT1_263700-t26_1	-0.365365	2.62e-05	-0.400343	8.23e-07	0.440115	9.17e-05	-0.255407	0.00202422	0.475094	3.66e-06	0.290386	9.59e-05	0.184708	0.244646	0.0747508	0.473293	0.0349789	0.124781	-0.109958	0.217518
transcript=TGGT1_247690-t26_1	0.382233	0.000245364	0.393994	0.000139957	-0.372228	9.31e-05	0.650416	7.53e-09	-0.383989	6.91e-05	-0.662176	1.88e-08	0.278187	0.0388	0.0100051	0.459633	-0.0117608	0.30411	-0.268182	0.0696817
transcript=TGGT1_255690-t26_1	-0.149925	0.352074	-0.213605	0.478869	-3.37466	9.73e-05	0.194062	0.462176	-3.31098	0.0100703	-0.130382	0.384902	-3.18059	0.0143791	-3.52458	0.00149241	0.0636801	0.39207	-0.343987	0.357967
transcript=TGGT1_262690-t26_1	-0.236626	0.00102419	-0.469658	3.06e-06	0.176137	9.91e-05	-0.119752	0.216563	0.409169	6.62e-07	0.352784	0.00546094	0.0563853	0.00134538	-0.0604884	0.164686	0.233032	0.0530519	-0.116874	0.0151472
transcript=TGGT1_308810B-t26_1	0.474797	2.76e-13	0.429085	6.25e-09	-0.0515291	0.000104732	0.788152	2.45e-16	-0.00581679	0.0123598	-0.74244	1.34e-11	0.736623	4.72e-06	0.423268	0.000508567	0.0457123	0.158858	-0.313355	0.16098
transcript=TGGT1_263430-t26_1	-0.309077	0.000172223	-0.153825	0.0114369	0.423278	0.000105673	-0.355189	1.19e-05	0.268026	0.0102265	0.199936	0.00781106	0.0680893	0.345336	0.114201	0.463925	-0.155253	0.0396822	0.0461116	0.320558
transcript=TGGT1_204120-t26_1	0.0133404	0.417457	0.0803314	0.193693	0.404046	0.00010655	-0.0314716	0.316116	0.337055	0.076928	-0.0355195	0.318343	0.372575	0.0137344	0.417387	0.000827038	-0.0669911	0.128865	0.0448119	0.39007
transcript=TGGT1_288720-t26_1	-0.330582	0.118351	-0.585295	0.000386946	0.271171	0.000108766	-0.349332	0.0165252	0.525885	3.59e-08	0.604046	8.48e-06	-0.078161	0.0930597	-0.0594106	0.0334984	0.254713	0.00117951	0.0187504	0.314577
transcript=TGGT1_268430-t26_1	0.407729	0.00055059	0.137729	0.0130125	-0.741868	0.000109035	0.188032	0.0121623	-0.471868	0.00137785	0.0819671	0.157509	-0.553836	0.0107477	-0.334139	0.09512	0.27	0.126116	0.219696	0.125132
transcript=TGGT1_297780-t26_1	-0.474668	0.000569148	-0.152806	0.131382	-2.49709	0.000112078	-0.305631	0.176926	-2.81896	1.03e-06	-0.0162306	0.23195	-2.80272	0.000169209	-2.97176	8.04e-08	-0.321862	0.0140318	-0.169037	0.0469473
transcript=TGGT1_237230-t26_1	-0.329028	0.00260964	-0.0460265	0.46752	-0.597295	0.00011222	-0.210208	0.323167	-0.880296	3.65e-11	-0.072793	0.00697234	-0.807503	0.000107481	-0.926323	2.09e-08	-0.283001	0.000192382	-0.11882	0.0240735
transcript=TGGT1_268880-t26_1	1.63399	3.1e-06	1.50025	0.000154468	-0.867932	0.000113144	1.31962	6.39e-07	-0.734194	0.0233269	-1.18588	8.57e-05	0.451688	0.00212971	0.76606	0.00491777	0.133738	0.0884938	0.314372	0.453811
transcript=TGGT1_243570-t26_1	-0.259101	0.00475673	-0.373531	0.0023845	0.619986	0.000114417	-0.293391	9.7e-05	0.734416	4.24e-05	0.40782	4.18e-05	0.326595	0.274904	0.360885	0.480768	0.11443	0.318335	0.0342899	0.324325
transcript=TGGT1_308000-t26_1	0.762151	1.21e-14	0.502501	1.51e-05	-0.273538	0.000115754	0.913834	7.71e-20	-0.0138887	0.414198	-0.654185	1.68e-09	0.640296	9.89e-09	0.488612	2.82e-05	0.25965	4.02e-06	-0.151684	0.0919445
transcript=TGGT1_300340-t26_1	-0.531024	3.48e-05	-0.300197	0.0225381	0.426942	0.00011592	-0.520733	2.68e-06	0.196115	0.100254	0.289907	0.0149836	-0.0937911	0.314358	-0.104082	0.225014	-0.230827	0.00164225	-0.0102907	0.367959
transcript=TGGT1_238040A-t26_1	0.615213	5.7e-07	0.21291	0.30858	-0.205678	0.000117756	0.834685	9.32e-30	0.196625	0.0348369	-0.432382	3.25e-10	0.629007	1.66e-15	0.409535	0.0292206	0.402303	1.97e-09	-0.219472	0.000296251
transcript=TGGT1_310010-t26_1	0.380028	2.32e-09	0.36823	3.09e-06	-0.383686	0.000119476	0.287627	1.89e-10	-0.371888	0.0166611	-0.27583	3.24e-07	-0.0960586	0.000856023	-0.00365787	0.00527582	0.0117979	0.11377	0.0924007	0.303293
transcript=TGGT1_215680-t26_1	-0.169408	0.026534	-0.187402	0.059878	-0.32766	0.000119622	-0.0817889	0.0655318	-0.309666	0.0189842	0.0997832	0.102247	-0.409449	9.48e-05	-0.497068	1.08e-05	0.0179943	0.453738	-0.0876192	0.430967
transcript=TGGT1_293590-t26_1	-0.528492	0.000501279	-0.50408	0.000320676	-3.09138	0.000119967	-0.678253	0.000238681	-3.11579	0.00132668	0.653842	0.000149759	-3.76963	1.78e-07	-3.61987	3.42e-07	-0.0244114	0.320404	0.149761	0.427109
transcript=TGGT1_309820-t26_1	-0.112393	0.0686075	-0.255142	0.0100184	0.245745	0.000121051	-0.134941	0.139597	0.388494	1.72e-05	0.27769	0.0443944	0.110804	0.027211	0.133352	0.0103361	0.142749	0.192466	0.0225474	0.480236
transcript=TGGT1_211670-t26_1	-0.0396464	0.4492	-0.222386	0.463172	0.539154	0.000122899	0.0780746	0.321513	0.721894	0.000237351	0.104666	0.306673	0.617229	7.87e-06	0.499508	0.00296913	0.18274	0.473335	-0.117721	0.328107
transcript=TGGT1_262990-t26_1	-0.3264	0.31162	-0.129861	0.416524	-1.24036	0.000123672	-0.393622	0.201622	-1.4369	0.000258559	0.197083	0.371902	-1.63398	4.61e-05	-1.56676	0.00320861	-0.196539	0.156191	0.0672227	0.481656
transcript=TGGT1_244560-t26_1	0.0746706	0.326189	0.281988	0.223681	-0.0700742	0.000125436	-0.0369521	0.000259432	-0.277392	0.000278604	-0.170365	0.00361132	-0.107026	5e-11	0.0045964	0.00416243	-0.207317	0.364013	0.111623	6.97e-05
transcript=TGGT1_229350-t26_1	-0.166642	0.0777416	-0.142971	0.0857074	-0.205029	0.000125436	-0.347328	0.200221	-0.228699	0.000134388	0.323658	0.21636	-0.552358	0.0140839	-0.371671	0.0326709	-0.02367	0.471301	0.180687	0.361097
transcript=TGGT1_232440-t26_1	-0.0288312	0.330939	0.0156552	0.279534	0.175788	0.000125656	-0.0305034	0.206465	0.131302	0.0265745	-0.013983	0.423646	0.145285	0.0185294	0.146957	0.00270063	-0.0444864	0.120975	0.00167221	0.36716
transcript=TGGT1_286260-t26_1	0.658661	0.0269271	0.674507	0.000278778	0.330441	0.000128093	0.461624	3.01e-05	0.314594	0.0443246	-0.477471	8.28e-09	0.792065	9.86e-13	0.989102	5.26e-07	-0.0158467	0.0421311	0.197036	0.189569
transcript=TGGT1_209160-t26_1	-0.306169	8.54e-08	-0.201139	4.11e-08	0.25304	0.000128235	-0.276107	3.93e-12	0.14801	4.62e-05	0.171077	3.26e-12	-0.0230676	1.69e-05	-0.0531286	0.0216858	-0.10503	0.311848	-0.0300611	0.035958
transcript=TGGT1_228470-t26_1	-0.12414	0.00102532	-0.248719	5.69e-06	0.462312	0.000130572	-0.0209195	1.15e-05	0.586891	1.88e-06	0.145498	6.07e-08	0.441393	0.432101	0.338172	0.177612	0.124579	0.146618	-0.103221	0.104166
transcript=TGGT1_201270-t26_1	-0.14888	0.000122355	-0.0947007	0.000717403	-2.12941	0.000139563	-0.368362	4.46e-05	-2.18359	2.72e-05	0.314182	0.000300353	-2.49777	4.29e-09	-2.27829	1.34e-08	-0.0541792	0.310031	0.219482	0.466581
transcript=TGGT1_312490-t26_1	-0.884501	0.00029968	-0.910304	8.65e-05	0.871591	0.00014216	-0.366578	0.016378	0.897393	6.38e-05	0.39238	0.00777453	0.505013	0.03345	-0.0129108	0.245256	0.0258025	0.473237	-0.517924	0.107572
transcript=TGGT1_226250-t26_1	-0.169656	0.0284344	-0.230867	0.000494093	0.0778339	0.000144714	-0.105797	0.0110997	0.139044	1.15e-06	0.167008	0.00028578	-0.027963	0.227412	-0.0918221	0.0467109	0.0612105	0.107207	-0.0638591	0.285666
transcript=TGGT1_274070-t26_1	-0.450278	2.11e-09	-0.521918	3.65e-07	0.18024	0.000144848	-0.443989	5.37e-11	0.25188	0.00539661	0.515628	2.38e-08	-0.263749	0.000853752	-0.270038	0.00373754	0.0716392	0.278787	-0.00628942	0.420198
transcript=TGGT1_205250-t26_1	0.463342	6.39e-13	0.535093	1.91e-08	-0.17218	0.000144963	0.578976	1.55e-11	-0.243931	0.000417637	-0.650727	1.94e-08	0.406797	0.000764619	0.291163	0.000574247	-0.0717511	0.202136	-0.115634	0.400345
transcript=TGGT1_315740-t26_1	-0.555208	0.000670796	-0.73513	3.59e-05	-0.410397	0.00014747	-0.740621	3.14e-06	-0.230475	0.0248981	0.920544	1.14e-07	-1.15102	3.59e-11	-0.965605	3.8e-08	0.179923	0.142526	0.185413	0.19292
transcript=TGGT1_245460-t26_1	-0.120824	0.0973202	-0.248989	0.00196082	0.282885	0.000148253	-0.0898156	0.269694	0.41105	7.4e-08	0.21798	0.0110379	0.193069	0.00957654	0.162061	0.0748803	0.128165	0.0214274	-0.0310085	0.293893
transcript=TGGT1_310130-t26_1	0.514764	0.00750521	0.240898	0.0443814	-0.61414	0.00014984	0.744811	0.00108177	-0.340274	0.00139665	-0.470944	0.00816732	0.13067	0.29526	-0.0993757	0.051457	0.273867	0.306202	-0.230046	0.19699
transcript=TGGT1_213392-t26_1	0.384852	4.18e-30	0.413257	7.13e-25	-0.0960804	0.000157997	0.230958	4.53e-08	-0.124486	0.00130057	-0.259364	1.18e-06	0.134878	0.0338137	0.288771	4.79e-17	-0.0284053	0.414757	0.153893	1.36e-07
transcript=TGGT1_258970-t26_1	0.440462	1.2e-07	-0.0938073	0.200502	-0.271122	0.000159798	0.80559	1.29e-38	0.263147	0.000208884	-0.27132	9.05e-08	0.534468	2.58e-15	0.16934	0.0500196	0.53427	1.68e-17	-0.365128	4.84e-06
transcript=TGGT1_313270-t26_1	0.019699	0.0183514	0.075865	0.15318	0.274716	0.000162098	-0.0454673	0.45021	0.21855	4.56e-06	-0.0106987	0.19049	0.229249	0.000393418	0.294415	1.22e-09	-0.056166	0.224975	0.0651663	0.013823
transcript=TGGT1_258950-t26_1	0.949144	2.45e-15	0.560485	5.97e-05	-0.506325	0.000162287	1.52301	1.88e-24	-0.117666	0.452358	-1.13435	4.8e-11	1.01668	7.84e-10	0.442819	9.89e-05	0.388659	4.08e-05	-0.573863	0.00623961
transcript=TGGT1_275568-t26_1	0.507997	3.44e-06	0.280281	0.0495205	-0.360653	0.000163201	0.848063	8.25e-20	-0.132937	0.401445	-0.620347	1.8e-12	0.48741	1.75e-06	0.147345	0.128886	0.227716	4.98e-06	-0.340066	0.00780166
transcript=TGGT1_278975-t26_1	0.907678	9.38e-07	0.533966	6.91e-05	-0.469807	0.0001636	0.958013	2.19e-06	-0.0960956	0.0302204	-0.584301	0.000140271	0.488205	0.00862198	0.437871	0.0045527	0.373712	0.0178236	-0.0503348	0.394989
transcript=TGGT1_265000-t26_1	0.0522314	0.461661	-0.204196	0.202703	0.22266	0.000164357	-0.0547176	0.214986	0.479087	1.25e-05	0.311145	0.0657785	0.167942	0.0126224	0.274891	0.000121631	0.256427	0.242088	0.106949	0.230858
transcript=TGGT1_254620-t26_1	-0.429034	0.0327496	-0.287518	0.179992	0.367719	0.000175475	-0.523211	0.0954291	0.226203	0.0508696	0.381695	0.226157	-0.155492	0.251873	-0.0613144	0.224999	-0.141516	0.442726	0.0941776	0.469086
transcript=TGGT1_237180-t26_1	0.367944	0.00232148	0.315361	0.00240518	-0.267055	0.000178039	0.360894	0.0381332	-0.214472	0.000892826	-0.308311	0.014491	0.0938393	0.187594	0.100889	0.486036	0.0525826	0.187094	0.00704997	0.234628
transcript=TGGT1_294940-t26_1	1.16627	3.83e-05	1.03689	0.00115317	-1.12691	0.00018124	1.53579	4.23e-06	-0.99753	0.00688167	-1.40641	0.000272284	0.408881	0.0373995	0.0393573	0.13011	0.129379	0.15089	-0.369524	0.320558
transcript=TGGT1_242625-t26_1	0.0408695	0.444494	0.0212411	0.295842	0.363706	0.000189438	0.0296147	0.481053	0.383334	0.0103226	-0.00998631	0.265607	0.39332	0.000742866	0.404575	0.00084991	0.0196284	0.233168	0.0112548	0.456956
transcript=TGGT1_306660-t26_1	-0.0923625	0.167468	-0.159164	0.000316456	-0.0363271	0.000192902	0.0389621	0.11204	0.0304746	0.282787	0.0278397	0.000171206	0.00263497	2.52e-06	-0.12869	4.46e-06	0.0668017	0.00639613	-0.131325	0.412115
transcript=TGGT1_212410-t26_1	-1.08939	4.5e-08	-1.00515	1.58e-07	0.432312	0.00019347	-1.08516	1.31e-10	0.348076	0.00346192	1.00092	6.59e-10	-0.652847	5.24e-08	-0.657074	5.22e-06	-0.0842363	0.126926	-0.00422721	0.416402
transcript=TGGT1_227030-t26_1	-0.955635	1.14e-15	-0.88372	2.11e-13	0.447504	0.000194585	-0.940568	3.91e-17	0.375589	0.00845238	0.868653	1.42e-14	-0.493064	9.67e-10	-0.508131	4.47e-09	-0.071915	0.190945	-0.0150672	0.433947
transcript=TGGT1_313130-t26_1	0.222035	0.00127457	-0.021666	0.00503316	0.284988	0.000195254	0.115779	0.0574337	0.528689	0.000127311	0.127922	0.122357	0.400768	2.83e-09	0.507023	3.27e-11	0.243701	0.416468	0.106256	0.0434723
transcript=TGGT1_265010-t26_1	-0.837215	9.84e-26	-0.65543	7.53e-19	0.194916	0.000197	-0.679438	1.26e-26	0.0131314	0.371831	0.497653	1.05e-19	-0.484522	3.97e-20	-0.642299	3.52e-19	-0.181785	0.00219135	-0.157777	0.433585
transcript=TGGT1_312640-t26_1	0.195815	0.140727	0.272286	0.0301648	0.38105	0.000200737	0.247324	0.0025487	0.304579	0.00158506	-0.323795	0.000204716	0.628373	1.48e-07	0.576864	1.71e-05	-0.076471	0.229934	-0.0515086	0.0789755
transcript=TGGT1_258640-t26_1	0.330214	0.0477274	0.148819	0.172079	-1.57092	0.000203312	0.0782736	0.329615	-1.38953	0.00141572	0.103122	0.468404	-1.49265	0.000991972	-1.24071	0.00333127	0.181396	0.369361	0.251941	0.170255
transcript=TGGT1_261070-t26_1	-0.152237	0.27209	-0.241265	0.298467	-1.61645	0.000210035	0.336677	0.297253	-1.52742	0.0289441	-0.24765	0.376319	-1.27977	0.0349517	-1.76869	0.0103428	0.0890275	0.46563	-0.488914	0.182726
transcript=TGGT1_234370-t26_1	1.17705	3.46e-05	1.69941	5.5e-05	-0.73066	0.000213826	1.53359	2.5e-05	-1.25302	0.000170446	-2.05595	7.16e-05	0.802925	0.0066075	0.446389	0.0606602	-0.522361	0.00950508	-0.356536	0.10384
transcript=TGGT1_295990-t26_1	-0.201593	0.228842	-0.305766	0.0843375	-1.41895	0.00021592	-0.25452	0.121427	-1.31478	0.00113591	0.358693	0.042993	-1.67347	3.56e-05	-1.62054	2.07e-05	0.104173	0.293293	0.052927	0.333417
transcript=TGGT1_235700-t26_1	0.320096	7.04e-07	0.505026	8.48e-12	0.319036	0.000216051	0.717969	5.66e-16	0.134106	0.0370474	-0.902899	7.48e-22	1.03701	8.01e-25	0.639132	9.03e-16	-0.18493	0.0556098	-0.397873	2.48e-06
transcript=TGGT1_260470-t26_1	0.615624	0.00181061	0.54913	0.0100627	-0.214868	0.000221669	0.668295	2.8e-10	-0.148374	0.00496282	-0.601801	1.45e-06	0.453428	0.0291403	0.400756	0.401557	0.0664938	0.34793	-0.0526711	0.155518
transcript=TGGT1_244200-t26_1	-0.0242199	0.00112803	-0.162698	0.000755072	0.0625507	0.000223113	0.0180714	0.0222814	0.201029	0.00015461	0.120407	0.0184624	0.0806221	0.0812694	0.0383308	0.192467	0.138478	0.484616	-0.0422913	0.288143
transcript=TGGT1_301180-t26_1	-1.63898	0.00526748	-1.16048	0.0878614	-2.20104	0.000232446	-1.29054	0.0197143	-2.67955	0.0324591	0.812036	0.0922438	-3.49158	0.0187363	-3.84003	0.00359188	-0.478503	0.128295	-0.348443	0.387066
transcript=TGGT1_300380-t26_1	0.523054	0.0416696	0.316764	0.203145	-0.45709	0.000232909	1.1428	3.19e-09	-0.2508	0.0196818	-0.936506	4.07e-06	0.685706	0.00417926	0.0659644	0.293224	0.20629	0.170962	-0.619742	0.00674473
transcript=TGGT1_289100-t26_1	-0.00523643	4.01e-06	-0.133068	0.0408735	0.127981	0.000234642	-0.119827	9.4e-07	0.255812	0.257343	0.247658	0.0127552	0.00815432	0.0605172	0.122744	0.152587	0.127832	0.00743193	0.11459	0.328976
transcript=TGGT1_318390-t26_1	0.516769	0.0367582	0.601592	0.147007	-0.826237	0.000241244	0.573042	0.0200067	-0.911061	0.0102631	-0.657865	0.105955	-0.253196	0.0917659	-0.309469	0.0607871	-0.0848238	0.409065	-0.056273	0.426896
transcript=TGGT1_319930-t26_1	0.313295	0.000251313	0.338321	0.000943726	0.174839	0.000261862	0.217362	0.0184805	0.149814	0.000255736	-0.242388	0.0365954	0.392201	6.14e-09	0.488134	7.52e-13	-0.0250256	0.442198	0.0959333	0.147835
transcript=TGGT1_207170-t26_1	0.487365	0.0114739	0.4183	0.0394586	-0.847139	0.000266585	0.466457	0.0118718	-0.778074	0.000626274	-0.397393	0.0465305	-0.380682	0.0386368	-0.359774	0.0267956	0.0690646	0.192644	0.0209077	0.477926
transcript=TGGT1_273120-t26_1	-0.203707	0.293258	-0.386286	0.39207	-0.48162	0.000277663	-0.2659	0.00775038	-0.299041	0.00229725	0.448479	0.0338911	-0.74752	1.91e-06	-0.685326	0.000789168	0.182579	0.417323	0.0621931	0.0730545
transcript=TGGT1_228080-t26_1	-0.365734	6.48e-06	-0.166402	0.0364826	0.179311	0.000284574	-0.338009	0.00166602	-0.0200221	0.260166	0.138676	0.162082	-0.158698	0.326773	-0.186424	0.139593	-0.199333	0.00831174	-0.0277258	0.375712
transcript=TGGT1_294430-t26_1	-0.507034	0.0002026	-0.471861	0.000885593	0.445466	0.000287331	-0.453017	0.000569148	0.410293	0.00087971	0.417844	0.00281484	-0.0075515	0.268767	-0.0615682	0.400959	-0.035173	0.257062	-0.0540167	0.355875
transcript=TGGT1_260600-t26_1	0.346186	0.090241	0.170409	0.461958	0.19184	0.000288321	0.378879	0.260205	0.367616	5.55e-07	-0.203102	0.374806	0.570719	0.000116869	0.538026	9.29e-07	0.175776	0.0970217	-0.0326929	0.352903
transcript=TGGT1_262760-t26_1	-0.364168	7.99e-08	-0.176718	0.000908312	0.210233	0.000299076	-0.362193	4.26e-10	0.0227837	0.146962	0.174744	3.25e-05	-0.15196	0.000819431	-0.153934	0.0152279	-0.18745	0.0478032	-0.00197433	0.25664
transcript=TGGT1_232150-t26_1	-0.325022	7.27e-08	-0.21812	1.77e-06	-0.238923	0.000301021	-0.338479	9.17e-12	-0.345825	5.12e-07	0.231577	3.43e-10	-0.577403	3.46e-26	-0.563945	2.9e-18	-0.106902	0.203202	0.0134577	0.284679
transcript=TGGT1_207440-t26_1	-0.207681	0.00160362	-0.273351	2.49e-06	0.156566	0.000304682	-0.189619	0.0148159	0.222236	9.35e-06	0.255289	0.000141965	-0.0330526	0.035681	-0.0511145	0.0909795	0.0656702	0.25298	-0.0180618	0.275829
transcript=TGGT1_268790-t26_1	0.233562	0.194424	0.520212	0.00120125	-0.597419	0.000307403	0.393566	0.0307635	-0.884069	5.81e-08	-0.680216	7.66e-05	-0.203854	0.141789	-0.363857	0.00190846	-0.28665	0.0349517	-0.160003	0.142543
transcript=TGGT1_292080-t26_1	-0.304925	1.44e-23	-0.355849	5.08e-19	0.130073	0.000307884	-0.441607	2.48e-33	0.180997	0.0204508	0.492531	1.85e-27	-0.311534	2.11e-19	-0.174852	1.38e-12	0.0509237	0.165457	0.136681	0.147161
transcript=TGGT1_223125-t26_1	-0.128623	0.255507	-0.0742832	0.143042	-1.31477	0.000314369	-0.224297	0.236005	-1.36911	0.000547508	0.169958	0.148226	-1.53907	0.00156533	-1.44339	0.000118753	-0.0543394	0.362956	0.0956748	0.421878
transcript=TGGT1_257170-t26_1	0.609616	0.00579079	0.470474	0.0643178	-2.25025	0.000316656	0.937552	0.000588469	-2.11111	0.00165944	-0.79841	0.00672837	-1.3127	0.169217	-1.64064	0.066789	0.139142	0.120033	-0.327936	0.245008
transcript=TGGT1_213800-t26_1	-0.391246	5.44e-07	-0.3007	3.09e-05	0.221793	0.000328151	-0.488357	0.000240561	0.131246	0.00177011	0.39781	0.000429641	-0.266564	0.105673	-0.169453	0.342502	-0.0905466	0.45774	0.0971105	0.141889
transcript=TGGT1_320490-t26_1	0.396286	8.13e-10	0.381521	6.01e-10	-0.113624	0.000338264	0.386514	2.66e-10	-0.0988594	7.31e-05	-0.371749	1.56e-10	0.27289	0.00165162	0.282662	0.00449772	0.0147651	0.287155	0.00977166	0.373464
transcript=TGGT1_299970-t26_1	0.0640285	0.391694	0.153239	0.179467	-0.559706	0.000341876	0.527617	0.000265708	-0.648916	0.00149424	-0.616827	0.00221599	-0.032089	0.269587	-0.495677	0.00529744	-0.0892106	0.192038	-0.463588	0.00905343
transcript=TGGT1_271740-t26_1	0.272434	0.424921	0.117913	0.480055	0.0904584	0.000345239	0.163025	0.250118	0.244979	0.000458581	-0.00850359	0.32514	0.253483	3.19e-05	0.362892	0.000488312	0.154521	0.435237	0.109409	0.338771
transcript=TGGT1_235690-t26_1	0.816888	1.28e-06	1.07799	5.18e-09	-0.332994	0.000346392	0.913319	2.65e-10	-0.594094	4.69e-08	-1.17442	2.82e-13	0.580325	1.05e-07	0.483894	0.000694369	-0.2611	0.00266233	-0.0964308	0.332841
transcript=TGGT1_253380-t26_1	0.591801	2.57e-07	0.663758	3.35e-07	-0.312974	0.000346536	0.383192	4.92e-05	-0.38493	0.00021959	-0.455148	3.67e-05	0.0702179	0.238423	0.278827	0.0233499	-0.0719561	0.241037	0.20861	0.157063
transcript=TGGT1_234610-t26_1	0.403259	0.00122647	0.156521	0.00799736	-0.169514	0.000369319	0.0502217	0.00046953	0.0772239	0.00430054	0.196516	0.00541666	-0.119292	0.451766	0.233745	0.488259	0.246737	0.39676	0.353037	0.455144
transcript=TGGT1_297810-t26_1	0.555424	1.97e-07	0.421929	3.28e-09	-0.511994	0.000373287	0.26174	0.0242126	-0.378498	0.000125417	-0.128245	0.0161151	-0.250253	0.0872839	0.0434309	0.21055	0.133495	0.468404	0.293684	0.00180634
transcript=TGGT1_253170-t26_1	0.537345	0.0447382	0.285872	0.349374	-0.345716	0.000377307	1.05573	5.01e-14	-0.0942428	0.190987	-0.804257	1.16e-05	0.710015	0.000743031	0.19163	0.44388	0.251473	0.012202	-0.518385	0.0291209
transcript=TGGT1_314890-t26_1	-0.0974431	0.119197	-0.0208645	0.0629867	-0.857756	0.000379898	-0.186721	0.347436	-0.934335	0.000488155	0.110143	0.217862	-1.04448	0.00174805	-0.955199	0.0058537	-0.0765786	0.339346	0.0892784	0.254263
transcript=TGGT1_247020-t26_1	-0.919541	0.00116627	-0.871284	0.00120129	0.838742	0.000387292	-0.780466	0.00381124	0.790485	4.58e-05	0.732209	0.00266443	0.0582762	0.459384	-0.080799	0.180303	-0.0482571	0.449565	-0.139075	0.236742
transcript=TGGT1_273110-t26_1	0.0783468	0.166943	0.497971	7.74e-08	-0.417144	0.000395985	0.206306	0.00290515	-0.836768	4.55e-11	-0.62593	7.65e-10	-0.210838	0.368046	-0.338797	0.00845963	-0.419624	3.58e-06	-0.127959	0.0378076
transcript=TGGT1_318760-t26_1	0.0685195	0.0982862	0.19662	0.13317	-0.522596	0.000396706	0.0674281	0.0641067	-0.650696	0.00283991	-0.195529	0.0963963	-0.455168	0.0536312	-0.454076	0.0336178	-0.1281	0.475479	0.0010914	0.428792
transcript=TGGT1_218780-t26_1	-1.04536	3.7e-22	-0.972819	2.24e-17	0.221708	0.000396984	-1.03476	7.31e-23	0.14917	0.0488576	0.962223	3.34e-18	-0.813054	4.73e-12	-0.823649	3.79e-11	-0.0725383	0.0488367	-0.0105958	0.355993
transcript=TGGT1_309910-t26_1	0.955365	3.52e-07	0.832872	0.000210598	-0.10297	0.000408108	1.12765	0.000243282	0.0195234	0.0796945	-1.00516	0.0119141	1.02468	0.105003	0.852395	0.0176378	0.122493	0.0259333	-0.172288	0.434129
transcript=TGGT1_240700-t26_1	-0.148011	0.144032	-0.0348221	0.145675	0.360501	0.000408857	-0.262702	0.00357287	0.247312	9.06e-05	0.149513	0.00151162	0.0977993	0.340903	0.21249	0.0437626	-0.113189	0.437373	0.114691	0.121385
transcript=TGGT1_297650-t26_1	0.179394	0.366852	-0.0550851	0.33059	0.0534735	0.000414571	0.517023	1.55e-06	0.287952	5.32e-06	-0.282544	0.000510502	0.570496	7.11e-14	0.232867	0.000768136	0.234479	0.149704	-0.337629	0.000599617
transcript=TGGT1_285830-t26_1	-0.639627	0.27444	-0.370286	0.108289	0.051811	0.000416596	-0.0510098	0.327349	-0.217531	3.8e-05	-0.218332	0.142163	0.000801184	0.000536109	-0.587816	0.00118305	-0.269342	0.332442	-0.588618	0.430729
transcript=TGGT1_314480-t26_1	0.352393	0.0425957	0.363234	0.329916	0.368401	0.000418979	0.473911	0.00465683	0.35756	0.000320433	-0.484752	0.131134	0.842312	1.36e-07	0.720794	1.78e-06	-0.0108409	0.220948	-0.121517	0.232553
transcript=TGGT1_269710-t26_1	-0.146425	0.000174539	-0.171204	0.00614887	0.188557	0.000421818	-0.212605	0.000154096	0.213337	0.0101612	0.237384	0.00340634	-0.0240476	0.336727	0.0421326	0.462296	0.0247795	0.270013	0.0661801	0.363492
transcript=TGGT1_281580-t26_1	0.129594	0.40748	0.246874	0.0115469	-0.33705	0.000423318	0.470006	0.120087	-0.45433	4.42e-10	-0.587286	1.16e-05	0.132957	0.0457623	-0.207456	0.00142674	-0.11728	0.000921046	-0.340413	0.108736
transcript=TGGT1_320170-t26_1	0.231883	0.0556384	0.43422	0.0334548	-0.452469	0.000431236	0.47075	0.0541686	-0.654807	0.00113251	-0.673088	0.0307702	0.0182804	0.280542	-0.220587	0.12824	-0.202338	0.265607	-0.238867	0.397955
transcript=TGGT1_228130-t26_1	-0.508984	2.51e-07	-0.291959	0.0142386	-0.719862	0.000437032	-0.267443	0.000392092	-0.936887	2.21e-07	0.0504176	0.183866	-0.987305	2.45e-08	-1.22885	7e-13	-0.217025	0.00792959	-0.241541	0.187291
transcript=TGGT1_245560-t26_1	0.205357	0.146473	0.165172	0.070004	-0.37469	0.000437242	0.132633	0.131128	-0.334505	8.66e-05	-0.0924477	0.059215	-0.242058	0.0157636	-0.169333	0.0159222	0.0401852	0.380673	0.0727243	0.478288
transcript=TGGT1_239752-t26_1	-0.0815276	0.298676	0.131364	0.00077781	-0.124286	0.000441403	0.0729935	0.457381	-0.337178	9.04e-13	-0.285885	0.000276514	-0.0512929	0.00724882	-0.205814	3.15e-05	-0.212892	5.15e-05	-0.154521	0.295842
transcript=TGGT1_270150-t26_1	0.501074	7.58e-09	0.428211	6.04e-10	0.189913	0.0004489	0.593226	8.48e-13	0.262777	0.00365662	-0.520363	7.48e-14	0.78314	1.23e-16	0.690988	2.31e-13	0.0728637	0.284291	-0.092152	0.135769
transcript=TGGT1_316900-t26_1	-0.133726	0.0239066	-0.107249	0.487259	0.330844	0.000452929	-0.23954	0.0161109	0.304367	0.120815	0.213063	0.403739	0.0913043	0.165767	0.197118	0.0749481	-0.026477	0.06388	0.105814	0.381459
transcript=TGGT1_294200-t26_1	0.00626005	0.000426271	0.200188	4.84e-08	0.141908	0.000452951	-0.0475097	0.0337769	-0.0520194	0.217209	-0.146418	5.9e-05	0.0943984	5.55e-07	0.148168	6.13e-11	-0.193927	0.0154651	0.0537697	0.222826
transcript=TGGT1_240060-t26_1	0.659718	5.18e-11	0.637185	2.84e-09	-0.337942	0.000460358	0.894809	8.88e-18	-0.315409	0.000480725	-0.872276	2.27e-14	0.556867	3.78e-08	0.321776	0.00127095	0.0225331	0.303833	-0.235091	0.0172096
transcript=TGGT1_220350-t26_1	0.302013	0.0271581	0.171641	0.233274	-3.26425	0.00047732	0.281842	0.0546138	-3.13388	2.94e-06	-0.151469	0.385006	-2.98241	4.48e-06	-2.96224	0.000166431	0.130373	0.0838566	0.0201713	0.331229
transcript=TGGT1_255320-t26_1	-0.917105	2.64e-06	-0.913124	5.6e-07	0.493845	0.000483535	-0.767491	4.63e-05	0.489865	3.61e-05	0.76351	1.13e-05	-0.273646	0.0238233	-0.42326	0.00135028	-0.00398073	0.405492	-0.149614	0.219465
transcript=TGGT1_294550-t26_1	1.51995	0.333139	-0.357234	2.45e-05	-0.189301	0.000502862	1.52165	0.402315	1.68788	4.68e-13	0.355534	7.48e-05	1.33235	0.000301429	1.33065	0.000867951	1.87718	0.00153076	-0.0017	0.417323
transcript=TGGT1_229140-t26_1	-0.991988	6.11e-18	-0.435987	8.5e-06	-3.99104	0.000506896	-0.533898	4.32e-07	-4.54704	1.2e-07	-0.0221026	0.426968	-4.52494	7.23e-08	-4.98303	1.41e-11	-0.556	4.62e-07	-0.45809	1.21e-06
transcript=TGGT1_253750-t26_1	1.02307	2.62e-100	0.765518	1.98e-65	-0.157536	0.000527556	0.983027	1.02e-84	0.100018	0.474554	-0.725472	2.29e-53	0.825491	5.26e-65	0.865536	3.91e-80	0.257555	0.00115371	0.0400455	0.0494366
transcript=TGGT1_294010-t26_1	-0.236775	0.0523191	-0.242634	0.436963	0.238493	0.000534053	-0.299996	0.00895501	0.244352	0.0962639	0.305855	0.204862	-0.0615032	0.400345	0.00171827	0.130551	0.00585874	0.0881773	0.0632215	0.252619
transcript=TGGT1_251780-t26_1	0.0584004	0.102873	0.0948959	0.115667	0.0509352	0.00055059	-0.0570998	0.387101	0.0144397	0.00329832	0.0206043	0.363661	-0.00616459	0.000311148	0.109336	1.08e-06	-0.0364955	0.454777	0.1155	0.216523
transcript=TGGT1_289880-t26_1	0.151877	0.00272467	0.115302	0.000921501	-0.33643	0.000554257	0.387238	1.6e-05	-0.299856	0.000197351	-0.350664	6.27e-06	0.0508079	0.247573	-0.184553	0.384842	0.0365747	0.317119	-0.235361	0.149572
transcript=TGGT1_270865-t26_1	0.316152	0.0132885	0.250422	0.249285	-0.207045	0.000564117	0.0301296	8.83e-05	-0.141315	9.46e-06	0.0356004	0.0242748	-0.176916	6.48e-13	0.109107	8.2e-09	0.06573	0.127551	0.286023	0.120073
transcript=TGGT1_306310-t26_1	1.00145	7.95e-05	0.91266	0.00154349	-1.0351	0.000569148	0.847907	0.00191783	-0.946307	0.00670937	-0.759117	0.0137471	-0.18719	0.437373	-0.0336468	0.38122	0.0887901	0.421494	0.153543	0.324325
transcript=TGGT1_319720-t26_1	-0.203218	3.19e-08	-0.177577	1.4e-05	0.302361	0.000580411	-0.475511	1.54e-12	0.27672	0.0199652	0.44987	1.43e-09	-0.17315	5.47e-05	0.0991433	0.0335983	-0.0256404	0.208866	0.272293	0.0293465
transcript=TGGT1_250690-t26_1	0.995893	1.93e-09	0.994679	3.32e-09	-0.40252	0.000590879	0.968067	4.16e-10	-0.401306	0.000278778	-0.966853	6.23e-10	0.565546	0.000567044	0.593372	0.00129027	0.00121399	0.354344	0.027826	0.424858
transcript=TGGT1_299070-t26_1	-0.291014	0.00197473	-0.323039	0.00211334	-0.24941	0.000591112	-0.371191	3.47e-07	-0.217386	0.0116396	0.403216	1.42e-06	-0.620601	5.54e-16	-0.540425	4.6e-10	0.0320247	0.384638	0.0801766	0.0474951
transcript=TGGT1_266450-t26_1	0.180883	0.1064	0.205698	0.348379	-0.0234969	0.000591112	0.0800897	0.00962581	-0.0483119	0.0653908	-0.104905	0.256852	0.0565928	0.267931	0.157386	0.0286898	-0.0248149	0.030028	0.100793	0.148049
transcript=TGGT1_236560-t26_1	-0.0894119	0.0706608	-0.137029	0.413153	0.0640655	0.000596798	-0.0891317	0.0201936	0.111682	2.01e-06	0.136748	0.22744	-0.0250662	9.47e-08	-0.0253463	3.89e-07	0.0476166	0.121951	-0.000280116	0.303884
transcript=TGGT1_289970-t26_1	-0.242128	0.46956	-0.257765	0.252362	0.52277	0.000604791	-0.400577	0.315239	0.538407	0.000121429	0.416214	0.155085	0.122193	0.0559009	0.280642	0.00654753	0.0156363	0.189206	0.158449	0.356397
transcript=TGGT1_268370-t26_1	-0.00567732	0.0833335	0.0617664	0.0443473	0.0396632	0.000611285	-0.117332	0.299235	-0.0277805	0.00512847	0.0498888	0.196045	-0.0776693	8.23e-05	0.0339859	1.15e-06	-0.0674437	0.373392	0.111655	0.248987
transcript=TGGT1_269420-t26_1	0.514049	0.0281259	0.757461	6.32e-05	-0.915518	0.000624978	0.813591	0.00119292	-1.15893	2.01e-06	-1.057	1.91e-06	-0.101927	0.291742	-0.40147	0.0266431	-0.243413	0.0411272	-0.299542	0.0506357
transcript=TGGT1_242330-t26_1	-0.525315	5.88e-06	-0.486559	2.36e-06	0.250552	0.000647772	-0.501432	5.17e-05	0.211796	0.000238746	0.462676	2e-05	-0.250879	0.236717	-0.274763	0.107878	-0.0387561	0.333755	-0.0238837	0.342598
transcript=TGGT1_202190-t26_1	0.056428	0.013752	0.175325	0.414151	0.0927192	0.000648567	-0.085934	0.0150006	-0.0261783	0.320218	-0.0329635	0.404238	0.0067852	0.448003	0.149147	0.199435	-0.118898	0.0135727	0.142362	0.328474
transcript=TGGT1_239590-t26_1	0.478004	0.0234324	0.0368638	0.295564	0.0730052	0.00065799	0.457883	0.481893	0.514146	7.17e-07	-0.0167428	0.229263	0.530888	0.021794	0.551009	1.02e-07	0.44114	0.0806944	0.020121	0.133937
transcript=TGGT1_291960-t26_1	-0.0437637	0.475685	-0.144732	0.32163	-0.150831	0.000666661	-0.0630354	0.250476	-0.049863	0.0596158	0.164003	0.157502	-0.213867	0.00496461	-0.194595	0.000998305	0.100968	0.309948	0.0192717	0.238573
transcript=TGGT1_294980-t26_1	0.374706	0.000273967	0.222745	0.000202964	0.211956	0.000675226	0.302381	0.0447993	0.363917	7.18e-05	-0.15042	0.0588837	0.514337	3.76e-07	0.586662	6.56e-13	0.151961	0.419819	0.0723254	0.117377
transcript=TGGT1_258090-t26_1	0.106335	0.36567	0.0413461	0.202654	0.499292	0.000678915	0.0849766	0.207423	0.56428	0.000202897	-0.019988	0.101448	0.584268	0.0256082	0.605626	0.00441915	0.0649885	0.297017	0.0213581	0.33781
transcript=TGGT1_226870A-t26_1	0.347984	0.00867754	0.260383	0.0166424	-0.411353	0.000691742	0.415773	0.00116881	-0.323752	0.00111192	-0.328173	0.00194095	0.00442068	0.376724	-0.063369	0.277364	0.0876008	0.34489	-0.0677897	0.374543
transcript=TGGT1_278740-t26_1	0.477445	0.0324045	0.199403	0.355664	-0.381142	0.00070606	0.896117	2.26e-07	-0.1031	0.415391	-0.618075	0.0113823	0.514974	0.0027469	0.096303	0.396392	0.278042	0.0202486	-0.418671	0.147062
transcript=TGGT1_216670-t26_1	0.0756899	0.244244	-0.142076	0.0439513	0.147395	0.000726861	0.135371	0.275734	0.36516	2.32e-07	0.0823943	0.00574364	0.282766	0.0762694	0.223084	7.69e-05	0.217766	0.00531022	-0.0596816	0.13207
transcript=TGGT1_313830-t26_1	0.197873	0.0716444	0.110265	0.469631	0.456946	0.000731775	0.314172	0.0105096	0.544554	9.62e-07	-0.226564	0.255194	0.771118	1.34e-07	0.654819	2.39e-06	0.0876076	0.056253	-0.116299	0.240346
transcript=TGGT1_224340-t26_1	1.14575	3.55e-06	0.979495	1.4e-05	0.412865	0.000740772	1.29688	3.51e-05	0.579123	0.000390977	-1.13062	6.56e-05	1.70975	7.16e-07	1.55862	1.04e-07	0.166258	0.376535	-0.151126	0.298898
transcript=TGGT1_204080-t26_1	-0.0599334	0.0025066	0.0795239	0.000194074	-0.330411	0.000750354	-0.110303	0.00849261	-0.469868	5.17e-05	-0.0291544	0.00081313	-0.440714	0.339403	-0.390344	0.444816	-0.139457	0.232043	0.0503694	0.396898
transcript=TGGT1_257160-t26_1	0.73438	0.000423318	0.577229	0.00171856	-0.690123	0.00077081	0.599587	0.0030872	-0.532972	0.00343402	-0.442435	0.0153834	-0.0905364	0.362326	0.0442572	0.416402	0.157152	0.137345	0.134794	0.288539
transcript=TGGT1_321590-t26_1	-0.0774419	0.362148	-0.191634	0.215112	-0.886456	0.000776843	0.596095	0.000387817	-0.772264	0.00764782	-0.481903	0.00473957	-0.290361	0.452235	-0.963898	0.0261093	0.114192	0.210367	-0.673537	0.0262732
transcript=TGGT1_278070-t26_1;transcript=TGGT1_408760-t26_1	-0.904206	0.0107178	-0.573413	0.0408633	-1.11254	0.000796987	-0.938413	0.0085583	-1.44333	0.00307562	0.60762	0.0326384	-2.05095	0.00193358	-2.01675	0.00232089	-0.330793	0.0731272	0.0342074	0.446587
transcript=TGGT1_247700-t26_1	-0.575978	0.274963	-0.35116	0.45958	0.515942	0.000814553	-0.484298	0.331902	0.291124	6.22e-05	0.25948	0.430199	0.0316441	0.000527556	-0.0600364	9.27e-05	-0.224818	0.241037	-0.0916804	0.458467
transcript=TGGT1_202572-t26_1	0.873204	0.000129203	0.230872	0.244386	-0.573942	0.000825362	1.32209	1.63e-13	0.0683903	0.478145	-0.679753	0.00180916	0.748144	1.22e-05	0.299262	0.183097	0.642332	0.00649279	-0.448882	0.0195698
transcript=TGGT1_293170-t26_1	1.02422	0.000430681	1.05248	0.00233196	-0.779421	0.000825498	0.811771	0.000392092	-0.807674	0.00176469	-0.840024	0.00208118	0.0323495	0.0809314	0.244803	0.0990997	-0.028253	0.23185	0.212454	0.430893
transcript=TGGT1_261030-t26_1	0.210232	0.0746091	0.0124419	0.104989	-1.07513	0.00083334	0.256494	0.0229961	-0.877344	0.00248796	-0.0587039	0.0387308	-0.81864	0.181878	-0.864902	0.0468057	0.19779	0.48482	-0.0462621	0.294521
transcript=TGGT1_232650-t26_1	0.192351	0.16163	0.0875123	0.0121746	0.284801	0.000836182	0.0335505	0.340472	0.38964	0.0807588	0.071288	0.267768	0.318352	0.0136845	0.477152	1.41e-05	0.104839	0.109938	0.1588	0.0931257
transcript=TGGT1_211410-t26_1	-0.326038	1.39e-06	-0.409242	5.45e-13	0.234959	0.000845947	-0.354687	2.9e-10	0.318163	6.32e-09	0.437891	1.98e-17	-0.119728	0.00421794	-0.0910792	0.13435	0.0832044	0.00335195	0.028649	0.0950942
transcript=TGGT1_288350-t26_1	-0.170015	0.108243	-0.200266	0.00165264	0.468056	0.000883194	-0.0648296	0.21209	0.498307	1.11e-05	0.0950803	0.00876916	0.403226	0.0111081	0.298041	0.0213598	0.0302507	0.0588415	-0.105186	0.388909
transcript=TGGT1_233838-t26_1	-0.367904	0.0934127	-0.203965	0.44367	-3.80104	0.000900453	-0.380413	0.00386719	-3.96498	0.0128713	0.216474	0.345915	-4.18145	2.02e-07	-4.16894	5.61e-05	-0.163939	0.185505	0.0125089	0.140483
transcript=TGGT1_298610-t26_1	-0.192117	1.46e-11	-0.189191	0.00231151	-0.0322036	0.000901841	-0.200097	3.68e-07	-0.0351291	0.339987	0.197171	0.00748987	-0.2323	0.0237658	-0.22432	0.0119493	-0.00292544	0.00954891	0.00797991	0.400759
transcript=TGGT1_278530-t26_1	-0.555173	0.000773572	-0.648715	0.000164606	0.554554	0.000930337	-0.604181	0.000418221	0.648097	0.000315759	0.697724	0.000101588	-0.0496271	0.329783	-0.000618732	0.199868	0.0935427	0.298887	0.0490083	0.33923
transcript=TGGT1_315940-t26_1	0.70887	0.000998739	0.435369	0.135107	-0.356633	0.000932917	1.12436	1.12e-10	-0.0831312	0.32877	-0.850856	3.31e-05	0.767725	1.22e-05	0.352237	0.219899	0.273502	0.0131228	-0.415487	0.0581687
transcript=TGGT1_222270-t26_1	-0.0903876	0.0291744	0.102084	0.000876467	-1.89749	0.000944229	-0.172615	0.0853805	-2.08996	6.21e-05	-0.0198562	0.00606751	-2.0701	0.0517057	-1.98788	0.0343367	-0.192471	0.101448	0.0822274	0.464383
transcript=TGGT1_254060-t26_1	0.0827023	0.284485	0.162645	0.298141	-0.629418	0.00094612	-0.0208925	0.446497	-0.70936	0.0106531	-0.0590499	0.415845	-0.65031	0.00100311	-0.546716	0.00546094	-0.0799424	0.448674	0.103595	0.325946
transcript=TGGT1_251770-t26_1	1.02852	4.75e-13	0.776556	1.08e-06	-0.284305	0.000967544	1.31523	2.69e-19	-0.0323438	0.377897	-1.06327	1.07e-10	1.03093	4.22e-11	0.744212	1.59e-06	0.251961	0.00672804	-0.286718	0.105667
transcript=TGGT1_247460-t26_1	0.174628	0.297253	0.0458673	0.0972706	-0.147309	0.000970081	-0.0751914	0.000159001	-0.0185488	0.21356	0.203952	8.48e-08	-0.2225	6.94e-10	0.0273185	0.0087285	0.12876	0.0236312	0.249819	1.75e-05
transcript=TGGT1_275650-t26_1	0.314698	2.51e-08	0.162178	0.000735494	0.0333507	0.000986427	0.352544	1.2e-14	0.185871	0.0784822	-0.200025	6.89e-06	0.385895	9.14e-25	0.348049	8.08e-17	0.15252	0.427535	-0.0378465	0.0512084
transcript=TGGT1_289150-t26_1	0.755074	1.07e-16	0.763775	6.24e-16	-0.395347	0.00099757	0.836123	5.51e-26	-0.404048	0.000351599	-0.844824	8.33e-24	0.440776	6.43e-09	0.359727	5.17e-05	-0.0087011	0.317652	-0.0810485	0.0528275
transcript=TGGT1_209190-t26_1	0.0178981	0.433059	-0.119263	0.252671	0.365316	0.00100862	0.578799	0.00481787	0.502477	0.000275092	-0.441638	0.0854685	0.944115	2.31e-06	0.383214	0.0183044	0.137161	0.211836	-0.560901	0.0338543
transcript=TGGT1_236650-t26_1	-0.102514	0.00239237	-0.382515	1.53e-06	0.319853	0.00102162	-0.0469012	0.000606344	0.599855	4.26e-07	0.326903	1.75e-06	0.272952	0.175504	0.21734	0.461286	0.280002	0.0129333	-0.0556125	0.160132
transcript=TGGT1_300220-t26_1	0.358572	3.71e-12	0.351816	7.98e-16	-0.176567	0.00102522	0.205786	4.75e-13	-0.169812	0.000114352	-0.19903	1.72e-17	0.0292189	7.3e-10	0.182004	3.78e-09	0.00675595	0.375071	0.152786	0.394794
transcript=TGGT1_287160-t26_1	1.40268	1.95e-05	1.33169	4.9e-05	-0.829486	0.00102541	1.13674	0.000199897	-0.758496	0.00197357	-1.06574	0.00040404	0.307249	0.216037	0.57319	0.143365	0.0709901	0.404945	0.265941	0.453889
transcript=TGGT1_246080-t26_1	-0.359773	3.44e-08	-0.123762	0.00189075	-0.157109	0.00103601	-0.286549	2.65e-05	-0.393121	1.34e-06	0.0505375	0.0416638	-0.443658	2.51e-10	-0.516883	4.6e-14	-0.236012	0.0215448	-0.0732242	0.221611
transcript=TGGT1_290290-t26_1	-0.306855	1.11e-19	-0.226595	3.9e-16	0.162847	0.00104666	-0.426776	3.66e-30	0.0825866	0.00587276	0.346515	5.47e-26	-0.263929	3.83e-16	-0.144008	6.31e-08	-0.0802602	0.428457	0.119921	0.00195293
transcript=TGGT1_230940-t26_1	0.182595	3.3e-05	0.0698251	0.017554	0.155252	0.00108018	0.0574844	0.19627	0.268021	9.67e-05	0.0552853	0.481097	0.212736	0.000179294	0.337847	1.48e-10	0.11277	0.173614	0.12511	0.0210416
transcript=TGGT1_232350-t26_1	-0.460088	6.51e-22	-0.244938	9.68e-16	-0.0184951	0.0010983	-0.54586	4.67e-25	-0.233645	0.088227	0.33071	5.1e-19	-0.564355	5.77e-16	-0.478583	1.11e-12	-0.21515	0.132568	0.0857721	0.106471
transcript=TGGT1_276890-t26_1	0.290043	0.00155472	-0.211956	0.206646	-0.300782	0.001108	0.650381	2.22e-16	0.201217	0.0314295	-0.148383	0.00759445	0.349599	7.18e-06	-0.0107396	0.329841	0.501999	9.26e-09	-0.360339	0.00440806
transcript=TGGT1_320450-t26_1	-0.596796	1.69e-06	-0.665805	1.1e-06	0.423756	0.00111869	-0.449155	0.000183798	0.492765	0.00114348	0.518165	0.000195756	-0.0253993	0.144432	-0.17304	0.0378076	0.0690095	0.421486	-0.147641	0.386841
transcript=TGGT1_268740-t26_1	0.188987	0.209321	0.380479	0.299261	0.829736	0.00113251	0.193344	0.278524	0.638244	0.000409726	-0.384836	0.373731	1.02308	3.42e-05	1.01872	1.54e-05	-0.191492	0.409302	-0.00435657	0.412583
transcript=TGGT1_289380-t26_1	-0.00597985	0.332364	0.169336	0.00129827	-0.399641	0.00113393	0.126031	0.358342	-0.574956	3.26e-11	-0.301346	0.00218539	-0.27361	0.00184195	-0.405621	0.000591003	-0.175316	4.94e-05	-0.132011	0.479961
transcript=TGGT1_261970-t26_1	1.53624	8.77e-07	1.64071	0.00156194	-1.76702	0.00119634	2.09133	1.7e-05	-1.87149	0.00611512	-2.1958	0.00271712	0.324311	0.356397	-0.23078	0.267944	-0.104473	0.343095	-0.555091	0.334976
transcript=TGGT1_263300-t26_1	-0.0769818	0.429074	-0.266994	0.0293817	0.222667	0.00121794	0.208276	0.00317251	0.41268	1.28e-07	-0.0182631	0.420562	0.430943	9.79e-08	0.145686	0.00405397	0.190013	0.00283827	-0.285258	0.0386616
transcript=TGGT1_209250-t26_1	0.746044	0.00567023	1.2512	0.00183911	-0.478487	0.00123965	1.19196	2.14e-05	-0.983647	0.00057681	-1.69712	4.76e-05	0.713474	0.0851712	0.267557	0.482042	-0.50516	0.117186	-0.445917	0.123871
transcript=TGGT1_288530-t26_1	0.0864497	0.0103695	-0.0536854	0.161679	0.268379	0.00126509	0.155233	0.00802733	0.408514	8.14e-06	-0.0150983	0.142233	0.423612	3.14e-07	0.354829	4.55e-07	0.140135	0.093717	-0.0687836	0.47189
transcript=TGGT1_217555-t26_1	-0.324134	0.263112	-0.0582476	0.43369	1.15327	0.001306	-0.338504	0.284652	0.887383	0.00270063	0.0726178	0.425199	0.814766	0.0216476	0.829136	0.00526927	-0.265886	0.314722	0.0143702	0.471889
transcript=TGGT1_263570-t26_1	0.712281	0.0196767	0.821937	0.000237237	-1.39001	0.0013073	0.273027	0.0794135	-1.49967	3.9e-06	-0.382683	0.000808962	-1.11699	0.0318357	-0.677731	0.181464	-0.109656	0.105482	0.439254	0.269829
transcript=TGGT1_254390-t26_1	-0.0105963	0.378371	0.0450179	0.297255	-0.226821	0.00132204	0.0701607	0.0735021	-0.282436	9.75e-05	-0.125775	0.0191469	-0.156661	0.0404656	-0.237418	0.00239913	-0.0556142	0.441673	-0.0807569	0.127059
transcript=TGGT1_244470-t26_1	0.562262	0.000307763	0.403994	0.109087	-0.223732	0.00132217	1.12312	2.45e-09	-0.065464	0.347927	-0.964853	7.6e-05	0.899389	0.00021097	0.33853	0.195586	0.158268	0.00831174	-0.560859	0.0253897
transcript=TGGT1_260320-t26_1	0.194396	0.000124934	0.00798136	0.286756	0.0574831	0.00132616	0.258956	0.000809152	0.243897	1.38e-06	-0.0725416	0.293941	0.316439	4.11e-07	0.251879	7.44e-08	0.186414	0.0037661	-0.0645602	0.47064
transcript=TGGT1_221330-t26_1	0.0325235	0.388059	-0.278427	0.305825	-1.71719	0.00139466	0.54626	0.0499688	-1.40624	0.000559156	-0.235309	0.19598	-1.17093	0.0378076	-1.68466	0.0157755	0.310951	0.0997795	-0.513737	0.143681
transcript=TGGT1_234440-t26_1	-1.90096	9.68e-07	-1.37443	6.29e-06	-0.913478	0.00140032	-1.63405	1.03e-07	-1.44002	6.05e-05	1.10752	2.36e-06	-2.54753	1.47e-08	-2.81444	2.34e-07	-0.526539	0.00839606	-0.266909	0.0288385
transcript=TGGT1_283830-t26_1	-0.364293	0.360078	-0.324718	0.218748	-0.273437	0.00140329	-0.329883	0.417365	-0.313012	0.0875639	0.290307	0.0678896	-0.60332	0.000388033	-0.63773	0.00597079	-0.0395752	0.114445	-0.0344102	0.276155
transcript=TGGT1_261450-t26_1	-1.11623	2.13e-10	-0.328602	1.26e-05	0.548178	0.00140662	-1.21952	1.26e-11	-0.239447	0.218835	0.43189	2.09e-07	-0.671338	2.81e-07	-0.568049	2.12e-05	-0.787626	0.158433	0.103289	0.110719
transcript=TGGT1_218070-t26_1	0.0219698	0.213182	-0.230957	0.03936	0.18296	0.00141579	0.156307	0.0720918	0.435886	1.06e-08	0.0966189	0.0937017	0.339267	2.1e-05	0.204929	0.000286828	0.252926	0.000433005	-0.134338	0.345313
transcript=TGGT1_273660-t26_1	-0.847084	1.99e-21	-0.539247	1.01e-10	0.442015	0.0014803	-0.691235	2.21e-05	0.134179	0.235032	0.383398	0.00113178	-0.249219	0.00627054	-0.405068	3.98e-10	-0.307836	0.0628456	-0.155849	0.318764
transcript=TGGT1_292200-t26_1	0.146329	0.00393616	0.112958	0.0127504	-0.278171	0.00150617	0.113829	0.0147444	-0.244801	0.00759808	-0.0804584	0.0226061	-0.164342	0.347947	-0.131842	0.408147	0.0333707	0.296957	0.0324998	0.429167
transcript=TGGT1_271270-t26_1	1.02448	5.65e-15	0.709579	1.3e-09	-0.343962	0.00150834	1.4142	1.75e-22	-0.0290613	0.15099	-1.0993	6.57e-16	1.07024	4.59e-11	0.680518	3.07e-06	0.314901	0.0399513	-0.389717	0.0387899
transcript=TGGT1_253880-t26_1	0.314119	0.0284584	0.0881509	0.325027	-0.475351	0.00150981	0.87992	3.11e-16	-0.249383	0.344958	-0.653952	2.46e-07	0.404569	5.23e-05	-0.161232	0.422641	0.225968	0.00171846	-0.565801	0.0260118
transcript=TGGT1_226730-t26_1	-0.129177	0.00230968	-0.12291	0.0669636	-0.181497	0.00152212	-0.126518	0.000225274	-0.187765	0.000148111	0.120251	0.0143907	-0.308016	1.95e-12	-0.310674	2.59e-11	-0.00626718	0.23013	-0.00265855	0.25754
transcript=TGGT1_309140-t26_1	-0.164045	0.000394411	-0.432856	0.00220286	-0.137921	0.00153344	-0.0437384	0.174569	0.13089	0.000992823	0.31255	0.270013	-0.181659	3.84e-05	-0.301966	1.25e-10	0.268811	0.407721	-0.120306	0.0227718
transcript=TGGT1_251460-t26_1	-0.106449	0.00364701	-0.0999181	0.00507283	-0.217033	0.00154284	0.0612695	0.0364591	-0.223564	0.00443162	-0.0678004	0.0237188	-0.155763	0.196614	-0.323482	0.478805	-0.00653088	0.211393	-0.167719	0.228051
transcript=TGGT1_263870-t26_1	-0.0840133	0.486029	-0.142753	0.469803	0.0905019	0.00156269	-0.156612	0.00306215	0.149242	0.00501219	0.215352	0.0120822	-0.0661097	0.295409	0.00648866	0.00149764	0.0587399	0.46752	0.0725983	0.00249414
transcript=TGGT1_263050-t26_1	-0.309302	0.000609915	-0.359572	0.000519917	0.210807	0.0015663	-0.268027	0.00485364	0.261078	0.00131845	0.318297	0.00407728	-0.0572195	0.328607	-0.0984947	0.277213	0.0502705	0.455751	-0.0412752	0.461078
transcript=TGGT1_215470-t26_1	-0.224238	1.63e-06	-0.197748	9.6e-05	0.273311	0.00157805	-0.167336	6.57e-06	0.246821	0.0123842	0.140845	0.000175301	0.105976	0.114921	0.049073	0.12528	-0.0264907	0.402509	-0.0569026	0.448206
transcript=TGGT1_205000-t26_1	-0.536479	0.146213	-0.522522	0.0179472	0.485771	0.00157862	-0.615111	0.0445394	0.471814	3.81e-05	0.601154	0.0050948	-0.129339	0.406938	-0.0507076	0.0997646	-0.013957	0.14507	0.0786318	0.250554
transcript=TGGT1_310150-t26_1	0.619327	1.97e-20	0.470369	6.03e-14	-0.251959	0.00158996	0.738009	2.12e-26	-0.103001	0.143393	-0.589051	4.99e-19	0.486049	4.46e-12	0.367368	1.15e-08	0.148958	0.0415946	-0.118682	0.204509
transcript=TGGT1_223970-t26_1	-0.320138	0.120979	0.0835237	0.444378	-2.02557	0.00162414	-0.382837	0.0469615	-2.42924	0.000330971	-0.0208246	0.430641	-2.40841	0.00105635	-2.34571	0.00342762	-0.403662	0.0431858	0.062699	0.394584
transcript=TGGT1_286120-t26_1	-0.495475	2.96e-09	-0.296158	0.000220804	0.164937	0.00165483	-0.489791	1.04e-07	-0.0343806	0.204968	0.290474	0.00168304	-0.324854	0.0266338	-0.330538	0.00583722	-0.199317	0.0473551	-0.00568411	0.347923
transcript=TGGT1_205040-t26_1	0.706463	1.44e-11	0.479035	0.000650692	-0.0915262	0.00171112	1.2179	6.31e-21	0.135901	0.259874	-0.990475	3.92e-11	1.12638	9.98e-11	0.614937	0.000195254	0.227427	8.09e-06	-0.51144	0.00707904
transcript=TGGT1_257990-t26_1	-0.011981	0.000955406	0.101329	0.427109	-0.167837	0.00176507	-0.0197075	0.00448272	-0.281146	3.68e-10	-0.0936023	0.287845	-0.187544	1.75e-08	-0.179818	1.62e-09	-0.11331	0.000375312	0.00772645	0.358536
transcript=TGGT1_246982-t26_1	0.442286	1.21e-06	0.259268	0.00690586	-0.202464	0.00178988	0.344099	3.34e-10	-0.0194454	0.266317	-0.161081	7.75e-05	0.141635	0.00072566	0.239823	0.0350446	0.183018	0.0289562	0.0981874	0.204919
transcript=TGGT1_262920-t26_1	0.291168	0.00037746	0.264328	0.0152588	-0.169759	0.00179638	0.278845	7.94e-10	-0.142919	0.15619	-0.252006	2.09e-05	0.109086	5.96e-06	0.121409	0.0525783	0.0268397	0.164937	0.0123229	0.25536
transcript=TGGT1_260260-t26_1	-0.221604	0.179922	-0.32448	0.00322542	0.389178	0.00180064	-0.343951	0.00197357	0.492054	1.47e-06	0.446827	3.11e-06	0.0452271	0.450413	0.167574	0.0458717	0.102876	0.0486952	0.122347	0.0410478
transcript=TGGT1_258240-t26_1	-0.474135	2.45e-10	-0.377934	2.33e-06	0.202723	0.00180647	-0.489987	5.36e-11	0.106522	0.0910128	0.393786	9.88e-08	-0.287264	0.000104588	-0.271412	0.00433797	-0.0962011	0.0711341	0.015852	0.0890811
transcript=TGGT1_222160-t26_1	-0.847654	2.87e-27	-0.693464	4.5e-13	0.178121	0.0018158	-0.86785	1.73e-24	0.0239312	0.393373	0.713661	4.17e-13	-0.68973	3.3e-16	-0.669533	3.44e-17	-0.15419	0.00358767	0.020197	0.269781
transcript=TGGT1_285660B-t26_1	0.0471374	0.383632	-0.152752	0.331054	0.172595	0.00181858	-0.0193821	0.288068	0.372484	0.00065215	0.219271	0.234285	0.153213	0.0266363	0.219732	0.0104748	0.199889	0.444981	0.0665195	0.40664
transcript=TGGT1_305920-t26_1	0.174135	0.198346	-0.346906	0.366181	0.458187	0.00183716	0.262365	0.194544	0.979229	2.6e-05	0.258677	0.33006	0.720552	0.000104494	0.632322	0.00021037	0.521042	0.083793	-0.0882298	0.469962
transcript=TGGT1_268870-t26_1	0.00550623	0.0833682	-0.0212761	0.383896	-0.15343	0.00184301	-0.130645	5.12e-05	-0.126648	4.44e-05	0.157427	0.0992137	-0.284075	5.52e-11	-0.147924	2.01e-05	0.0267824	0.0554187	0.136151	0.0263095
transcript=TGGT1_283740-t26_1	0.561425	2.18e-06	0.585618	2.71e-07	-0.240312	0.00188066	0.686392	1.31e-05	-0.264504	0.000890153	-0.710585	2.32e-06	0.446081	0.0436323	0.321114	0.0164557	-0.0241928	0.378096	-0.124967	0.401417
transcript=TGGT1_213520-t26_1	0.16579	0.00186244	0.0453189	0.00301837	-0.372988	0.00189151	-0.033397	0.0187304	-0.252517	0.00299493	0.153868	0.016442	-0.406385	0.358141	-0.207198	0.481825	0.120471	0.364187	0.199187	0.351278
transcript=TGGT1_259090-t26_1	0.217079	0.00895617	0.242848	0.0239334	-0.278114	0.00189852	0.36268	6.22e-06	-0.303883	0.00614887	-0.388449	0.000283815	0.0845666	0.446539	-0.0610349	0.343141	-0.0257689	0.454166	-0.145602	0.24135
transcript=TGGT1_254880-t26_1	0.461981	0.00379615	0.439591	0.0185202	0.130768	0.00190097	0.721806	2.5e-15	0.153158	3.2e-05	-0.699415	9.94e-16	0.852573	2.69e-19	0.592749	1e-06	0.0223908	0.194344	-0.259824	0.00278516
transcript=TGGT1_297960B-t26_1	0.0568362	0.450673	0.241802	0.0207365	-0.0978228	0.00194095	0.0431058	0.373041	-0.282789	2.1e-06	-0.228072	0.00774731	-0.054717	0.0320812	-0.0409866	0.00379933	-0.184966	0.00961869	0.0137304	0.345089
transcript=TGGT1_257960-t26_1	-0.190951	4.38e-07	-0.257652	4.29e-07	0.146384	0.00196707	-0.349286	3.18e-10	0.213084	0.001534	0.415987	3.56e-10	-0.202903	0.000200306	-0.0445678	0.0368645	0.0667008	0.441426	0.158335	0.0470169
transcript=TGGT1_297900-t26_1	0.110697	0.138841	0.176087	0.192044	-0.294637	0.00196707	0.165157	0.05261	-0.360026	0.0262917	-0.230547	0.0984912	-0.12948	0.336666	-0.18394	0.116573	-0.0653897	0.452358	-0.0544598	0.316534
transcript=TGGT1_265870B-t26_1	-0.3638	0.000246907	-0.445841	3.8e-05	0.200357	0.00199432	-0.696727	5.9e-07	0.282397	0.000595701	0.778768	1.5e-07	-0.49637	0.0314562	-0.163443	0.487864	0.0820402	0.345462	0.332927	0.0162496
transcript=TGGT1_248700-t26_1	0.237739	1.37e-05	0.294334	5.38e-08	-0.311509	0.0020042	0.249641	1.69e-06	-0.368104	2.67e-05	-0.306237	4.83e-09	-0.0618676	0.102308	-0.0737698	0.189596	-0.0565954	0.14416	-0.0119022	0.375548
transcript=TGGT1_252870-t26_1	1.27023	2.79e-05	1.31169	7.24e-06	0.466369	0.00200706	1.18591	3.67e-05	0.424908	0.0027208	-1.22737	6.58e-06	1.65228	1.3e-06	1.7366	3.67e-07	-0.0414611	0.393165	0.0843263	0.415996
transcript=TGGT1_260370-t26_1	-0.127811	0.00143747	-0.00689219	0.147885	-0.345074	0.00208957	-0.0775568	0.000786187	-0.465993	0.000127226	-0.0433624	0.0425483	-0.422631	8.51e-06	-0.472886	3.12e-06	-0.120919	0.0459813	-0.0502546	0.224039
transcript=TGGT1_310900-t26_1	0.139346	0.344958	0.12663	0.26163	-0.111586	0.00214007	0.0118724	0.453814	-0.0988691	0.000940602	0.000844462	0.37306	-0.0997135	0.00602675	0.0277605	0.0173146	0.0127168	0.406933	0.127474	0.391978
transcript=TGGT1_321530-t26_1	0.299148	0.000139458	0.36625	0.0076514	-0.151593	0.00214126	0.239475	0.000126113	-0.218695	0.0380499	-0.306577	0.00594159	0.0878821	0.0773174	0.147555	0.115216	-0.0671018	0.444211	0.0596725	0.404915
transcript=TGGT1_319560-t26_1	-0.0202672	0.0104155	0.0865621	0.012913	0.0136526	0.00214814	-0.210859	0.363492	-0.0931768	0.00149509	0.10403	0.386328	-0.197207	0.00745499	-0.00661464	2.68e-06	-0.106829	0.457013	0.190592	0.133234
transcript=TGGT1_248360-t26_1	-0.853604	8.84e-11	-0.199952	0.128558	0.301586	0.00218862	-0.410798	3.11e-05	-0.352065	8.4e-05	-0.242853	0.00020794	-0.109212	0.292958	-0.552018	3.85e-06	-0.653651	3.74e-10	-0.442806	8.07e-06
transcript=TGGT1_294400-t26_1					-0.567845	0.00220814	1.76283	0.00512418	-0.400046	0.00304011	-1.59503	0.00540809	1.19498	0.0785983			0.167799	0.451693
transcript=TGGT1_234450-t26_1	-0.96039	0.000115683	-0.744925	7.67e-06	0.322128	0.00221777	-0.920652	0.00046073	0.106662	0.000172441	0.705186	5.56e-05	-0.598524	0.186301	-0.638263	0.175895	-0.215466	0.31828	-0.0397386	0.471448
transcript=TGGT1_226240-t26_1	-0.475482	0.0961926	-0.164372	0.309529	0.708171	0.00224803	-0.329445	0.267944	0.397062	0.00815062	0.0183355	0.463646	0.378726	0.0773101	0.23269	0.158603	-0.31111	0.151228	-0.146037	0.334472
transcript=TGGT1_247350-t26_1	0.363253	0.00714727	0.177363	0.119047	-0.524922	0.00225626	0.736035	1.05e-12	-0.339031	0.0789947	-0.550145	8.05e-08	0.211113	0.00121498	-0.161669	0.466731	0.18589	0.111589	-0.372782	0.00316896
transcript=TGGT1_270620-t26_1	-0.21185	0.0548744	-0.294	0.0435536	0.325472	0.00226819	0.141341	0.229881	0.407621	0.00179638	-0.0591916	0.204734	0.466813	0.263893	0.113621	0.239712	0.0821496	0.427757	-0.353192	0.441906
transcript=TGGT1_208580-t26_1	-0.326535	0.000106528	-0.315209	0.00141523	-0.412655	0.00227612	-0.436341	0.000291374	-0.423981	0.00310117	0.425016	0.00101189	-0.848996	8.91e-06	-0.73919	3.06e-06	-0.0113255	0.395478	0.109807	0.123977
transcript=TGGT1_320480-t26_1	0.225751	3.4e-05	0.208118	0.0302995	-0.0756259	0.00229643	0.373505	7.09e-06	-0.0579923	0.09097	-0.355871	0.00441241	0.297879	0.073859	0.150126	0.32291	0.0176335	0.29993	-0.147753	0.139331
transcript=TGGT1_228180-t26_1	0.302933	0.272718	-0.315585	0.260577	-1.27037	0.00230968	0.80321	0.0136847	-0.651854	0.170949	-0.184693	0.366409	-0.467162	0.150467	-0.967439	0.0349185	0.618518	0.0798075	-0.500278	0.117686
transcript=TGGT1_309265-t26_1	0.143413	0.00480611	-0.0511624	0.14733	-0.259786	0.00233319	0.479457	8.15e-08	-0.06521	0.109781	-0.284881	0.000116413	0.219671	0.0385085	-0.116372	0.45744	0.194576	0.0577033	-0.336044	0.0337396
transcript=TGGT1_258770-t26_1	0.804603	1.63e-07	0.446339	0.0548744	-0.0742141	0.00238178	1.21573	1.36e-27	0.28405	0.229019	-0.857464	6.02e-16	1.14151	2.58e-14	0.730389	0.0136785	0.358264	9.23e-06	-0.411124	2.2e-05
transcript=TGGT1_253820-t26_1	0.456595	3.54e-12	0.313387	3e-07	-0.19832	0.00240326	0.40637	7.36e-10	-0.055112	0.115872	-0.263162	1.53e-05	0.20805	0.0012053	0.258275	3.11e-05	0.143208	0.139748	0.0502254	0.205979
transcript=TGGT1_263170-t26_1	0.734697	2.78e-05	0.715815	4.16e-05	-0.272183	0.00240532	0.490224	0.000211116	-0.253301	0.0028015	-0.471342	0.000272284	0.218041	0.0402739	0.462513	0.00311174	0.0188819	0.434351	0.244472	0.155539
transcript=TGGT1_226590-t26_1	1.01595	0.0022372	0.616557	0.23547	-0.30424	0.00242859	1.74642	8.75e-07	0.0951565	0.409856	-1.34702	0.00130926	1.44218	0.00676774	0.711714	0.303392	0.399396	0.00427066	-0.730464	0.162142
transcript=TGGT1_314042-t26_1	0.116048	0.291118	-0.121863	0.0582505	0.0715405	0.00245742	0.329739	0.2708	0.309451	7.24e-05	-0.0918279	0.446689	0.401279	0.00283395	0.187588	0.0351337	0.237911	0.145132	-0.213691	0.144871
transcript=TGGT1_216020-t26_1	-0.0493373	0.319879	-0.162909	0.029014	-0.132951	0.00252839	0.163033	0.139748	-0.0193795	0.315121	-0.0494616	0.338414	0.0300821	0.152023	-0.182289	0.00366224	0.113572	0.0432133	-0.212371	0.0864831
transcript=TGGT1_265260-t26_1	-0.214873	0.185727	-0.0940339	0.453438	-0.298725	0.0025968	-0.180455	0.0876331	-0.419564	0.000291179	0.0596158	0.32074	-0.47918	1.04e-05	-0.513598	5.33e-05	-0.120839	0.242429	-0.0344181	0.351924
transcript=TGGT1_306060-t26_1	0.415294	2.69e-11	0.339766	6.33e-13	-0.155005	0.00263598	0.791532	9.64e-38	-0.0794769	0.00218951	-0.716005	3.72e-49	0.636528	3.06e-35	0.260289	6.07e-06	0.0755279	0.390881	-0.376238	8.13e-10
transcript=TGGT1_305900-t26_1	0.949068	0.0104919	1.0413	0.00573065	0.604263	0.00264064	1.20104	0.000472276	0.51203	0.00403197	-1.29327	0.000194425	1.8053	1.55e-06	1.55333	0.000134842	-0.0922329	0.388059	-0.251973	0.372452
transcript=TGGT1_308840-t26_1	-0.217474	0.165489	-0.126617	0.388066	-0.294159	0.00264064	0.00207697	0.0920107	-0.385016	1.67e-06	-0.0929337	0.000923865	-0.292082	0.155071	-0.511633	0.00025562	-0.0908567	0.0555246	-0.219551	0.0122069
transcript=TGGT1_225450-t26_1	0.193744	0.0615006	0.214051	0.0397613	-0.123822	0.00269395	0.192029	0.110928	-0.144129	0.00245145	-0.212337	0.0727585	0.0682073	0.25392	0.0699216	0.23597	-0.0203074	0.347242	0.00171428	0.476396
transcript=TGGT1_306020-t26_1	0.111864	0.211575	0.0465758	0.446993	-0.118987	0.00269899	0.511324	5.19e-08	-0.053699	0.07243	-0.446036	3.74e-06	0.392337	0.00196649	-0.00712314	0.257763	0.0652879	0.0763645	-0.39946	0.00563159
transcript=TGGT1_295620-t26_1	0.565177	0.000107794	0.679852	3.72e-07	-0.336099	0.00270429	0.72647	0.000373669	-0.450774	1.1e-05	-0.841144	4.44e-06	0.390371	0.110287	0.229078	0.115779	-0.114675	0.102963	-0.161292	0.397373
transcript=TGGT1_305040-t26_1	-0.60926	4.95e-23	-0.462505	1.5e-16	0.135318	0.00270684	-0.61885	6.58e-31	-0.0114367	0.326236	0.472095	1.61e-22	-0.483532	2.55e-22	-0.473942	5.15e-16	-0.146755	0.0281229	0.00958984	0.267329
transcript=TGGT1_223950-t26_1	0.755121	0.00290493	0.957656	0.0375082	-0.551267	0.00272783	1.24432	0.00117789	-0.753801	0.0397978	-1.44686	0.0187142	0.693058	0.0358127	0.203855	0.0457559	-0.202534	0.312525	-0.489203	0.473335
transcript=TGGT1_249860-t26_1	0.225332	0.450664	0.205166	0.140672	0.265694	0.00272917	0.168683	0.292068	0.28586	0.120057	-0.148517	0.292633	0.434377	0.0187565	0.491026	0.00711271	0.0201657	0.128886	0.056649	0.28263
transcript=TGGT1_243460-t26_1	-0.0469169	0.000927037	0.033101	0.251228	-0.212153	0.00277521	0.0107089	0.0188416	-0.292171	5.07e-06	-0.0907268	0.394284	-0.201444	1.88e-06	-0.25907	1.77e-10	-0.0800179	0.0409421	-0.0576258	0.377216
transcript=TGGT1_268690-t26_1	0.847927	0.000835311	0.616373	0.0166749	-0.910763	0.00281554	0.598044	0.00527202	-0.679209	0.028147	-0.36649	0.0627425	-0.312719	0.186193	-0.0628353	0.474314	0.231554	0.351278	0.249883	0.0705715
transcript=TGGT1_285860-t26_1	0.495669	0.00853199	0.516917	0.00528356	-0.387515	0.00283726	0.516556	0.00335882	-0.408763	0.00168696	-0.537804	0.00183839	0.129041	0.407286	0.108154	0.486282	-0.0212478	0.29979	-0.0208873	0.414501
transcript=TGGT1_219710-t26_1	0.199282	0.0120384	0.180186	0.000100245	-0.229077	0.00289855	0.196152	0.0478032	-0.20998	1.39e-05	-0.177056	0.00116376	-0.0329247	0.229066	-0.0297946	0.340903	0.0190964	0.134564	0.0031301	0.373109
transcript=TGGT1_293000-t26_1	0.207493	0.0274196	0.202657	0.00974799	-0.131031	0.00291899	0.215299	0.45417	-0.126194	0.0011412	-0.210462	0.369075	0.0842677	0.00537814	0.0764626	0.221475	0.00483696	0.317556	-0.0078051	0.0348504
transcript=TGGT1_216560-t26_1	0.0496538	0.308876	-0.0279197	0.411268	0.645976	0.00294503	0.360631	0.0112854	0.72355	0.00615016	-0.283058	0.0909105	1.00661	5.24e-05	0.69563	0.00542534	0.0775736	0.404854	-0.310978	0.186486
transcript=TGGT1_313240-t26_1	0.222387	1.75e-16	0.128948	4.89e-15	-0.00534225	0.00297664	0.316175	1.18e-17	0.088097	0.00585729	-0.222735	4.83e-16	0.310832	4.6e-26	0.217045	1.17e-24	0.0934393	0.477494	-0.0937878	0.445606
transcript=TGGT1_261960-t26_1	0.70842	6.67e-08	0.634864	9.85e-07	-0.230205	0.0029942	0.660655	1.12e-10	-0.156649	0.00929017	-0.587099	4.36e-09	0.43045	0.00202422	0.478215	0.0270317	0.0735564	0.420644	0.047765	0.228851
transcript=TGGT1_214250-t26_1	0.853673	0.00436759	0.388321	0.136984	-0.751798	0.00299949	1.15295	1.35e-06	-0.286446	0.15427	-0.687601	0.00186033	0.401155	0.0196997	0.101875	0.435583	0.465352	0.0868019	-0.29928	0.0598566
transcript=TGGT1_269690-t26_1	-0.22147	0.000322564	-0.0896099	0.224661	-0.305441	0.00300944	-0.285791	0.000276805	-0.437302	1.61e-07	0.15393	0.0726773	-0.591232	1.16e-08	-0.526912	1.98e-11	-0.13186	0.0150603	0.0643204	0.21476
transcript=TGGT1_304680-t26_1	-0.937335	7.27e-19	-0.818036	2.25e-15	0.232183	0.00313793	-0.937909	2.11e-17	0.112884	0.0681777	0.818609	1.13e-14	-0.705725	1.02e-12	-0.705151	3.1e-13	-0.119299	0.274786	0.000573783	0.279017
transcript=TGGT1_292130-t26_1	-0.219877	0.000504862	-0.278573	3.49e-07	0.340954	0.00313814	-0.165925	0.00335516	0.39965	3.79e-05	0.22462	9.59e-05	0.175029	0.407088	0.121077	0.47217	0.0586959	0.158963	-0.0539524	0.38038
transcript=TGGT1_253330-t26_1	8.92064	0.0958953	7.51966	0.00156111	-3.84676	0.00315289			-2.44578	4.38e-08					5.07388	0.151268	1.40098	0.189642
transcript=TGGT1_213350-t26_1	-0.337075	0.000332688	-0.323511	0.0028958	0.169009	0.00318732	-0.293811	0.0141761	0.155445	0.0197465	0.280247	0.0523576	-0.124802	0.460161	-0.168066	0.296149	-0.0135644	0.298088	-0.0432638	0.288442
transcript=TGGT1_231000-t26_1	0.108747	0.246434	0.010762	0.377378	-0.142489	0.0032342	0.441692	0.000143339	-0.0445039	0.337463	-0.343708	0.117038	0.299204	0.171182	-0.0337419	0.214216	0.0979848	0.0964822	-0.332946	0.063261
transcript=TGGT1_263580-t26_1	-0.46761	1.08e-08	-0.285099	6.52e-08	0.260069	0.00329832	-0.502082	1.63e-07	0.0775574	0.0090701	0.31957	1.36e-07	-0.242013	0.000193448	-0.207541	0.000432876	-0.182512	0.46265	0.0344715	0.189126
transcript=TGGT1_254660-t26_1	0.372334	0.00631182	0.347378	0.0288023	-0.449651	0.00329832	0.430296	0.000142026	-0.424696	0.0220015	-0.405341	0.0064973	-0.0193547	0.400155	-0.0773173	0.460161	0.0249553	0.453811	-0.0579626	0.36671
transcript=TGGT1_232520-t26_1	-0.012011	0.123804	-0.0971926	0.0993935	0.385529	0.00329832	0.12081	0.443528	0.47071	0.00230873	-0.0356282	0.488195	0.506338	0.011522	0.373518	0.239253	0.0851816	0.424636	-0.132821	0.137584
transcript=TGGT1_247760-t26_1	-0.453487	6.29e-16	-0.468513	5.12e-13	0.164103	0.00333386	-0.485642	2.43e-16	0.179129	0.0207365	0.500667	9.33e-14	-0.321538	2.39e-08	-0.289384	2.81e-07	0.0150256	0.362152	0.0321545	0.230874
transcript=TGGT1_279330-t26_1	0.323574	0.00209877	0.0805369	0.461661	0.419684	0.00333954	0.522222	0.0032268	0.662722	1.18e-08	-0.279184	0.344682	0.941906	8.61e-08	0.743259	9.2e-08	0.243037	0.000622354	-0.198647	0.393936
transcript=TGGT1_292140-t26_1	2.00262	0.00065045	1.76083	0.0040189	-1.46049	0.00336238	1.37349	0.0175736	-1.2187	0.0184588	-1.1317	0.0635038	-0.0869932	0.404178	0.542136	0.204481	0.241788	0.300592	0.629129	0.202723
transcript=TGGT1_257710-t26_1	-0.0292264	0.265263	0.0538376	0.449166	0.211777	0.00337738	-0.0288041	0.117545	0.128713	0.0739798	-0.0542599	0.292686	0.182973	0.325807	0.18255	0.160699	-0.0830639	0.278873	-0.000422291	0.356226
transcript=TGGT1_306000-t26_1	0.0795889	0.00290799	-0.128536	0.0123259	0.0677358	0.00338064	0.0350992	3.49e-07	0.275861	0.0336735	0.173026	8.57e-06	0.102835	0.0115017	0.147325	0.148641	0.208125	0.217796	0.0444896	0.411313
transcript=TGGT1_235350-t26_1	-0.298684	0.0122732	-0.256681	0.0954515	0.248597	0.00341292	-0.404172	0.0047379	0.206594	0.0647518	0.36217	0.0832057	-0.155575	0.457412	-0.0500865	0.479337	-0.0420026	0.298191	0.105489	0.472518
transcript=TGGT1_221490-t26_1	-0.273461	1.18e-06	-0.159198	0.00218406	0.245829	0.00342762	-0.114889	3.42e-05	0.131566	0.344118	0.000625926	0.0230435	0.13094	0.0351317	-0.0276318	0.00267397	-0.114263	0.0457325	-0.158572	0.235862
transcript=TGGT1_267440-t26_1	0.26986	0.072441	0.158988	0.197907	-0.348662	0.00344993	0.183635	0.232612	-0.23779	0.0163494	-0.0727638	0.394594	-0.165027	0.0508039	-0.078802	0.114989	0.110872	0.318347	0.0862245	0.323301
transcript=TGGT1_311500-t26_1	-0.0752403	0.46371	0.0376236	0.195876	0.172153	0.00348616	-0.112825	0.155131	0.0592889	0.0740219	-3.91e-05	0.391622	0.059328	0.189779	0.0969126	0.00232095	-0.112864	0.222461	0.0375846	0.135872
transcript=TGGT1_236040-t26_1	-0.533362	0.0822293	-0.445595	0.221767	0.211124	0.00362518	-0.438888	0.000510009	0.123357	0.0296901	0.351121	0.00305405	-0.227763	0.114244	-0.322238	0.110488	-0.087767	0.425254	-0.0944741	0.0129116
transcript=TGGT1_235140-t26_1	-0.448235	1.77e-10	-0.43185	6.47e-13	0.148788	0.00363467	-0.598309	2.34e-15	0.132403	0.000383888	0.581925	5.21e-18	-0.449522	3.76e-06	-0.299447	0.00411467	-0.0163848	0.285004	0.150075	0.0221122
transcript=TGGT1_266435-t26_1	-0.0729044	3.28e-05	-0.185688	3.27e-06	0.0639326	0.00363467	-0.119448	2.96e-08	0.176716	0.000337299	0.232231	3.91e-09	-0.0555151	0.00865006	-0.0089718	0.06087	0.112784	0.190636	0.0465433	0.403182
transcript=TGGT1_319920-t26_1	0.364309	0.00974369	0.409787	0.00561025	0.158873	0.00364701	0.415086	0.110722	0.113395	0.00193976	-0.460564	0.103927	0.573959	0.000106253	0.523182	9.54e-07	-0.0454776	0.471448	-0.050777	0.284992
transcript=TGGT1_301390-t26_1	-0.0977853	0.28016	-0.0212378	0.256261	0.144408	0.00369503	-0.182174	0.0213608	0.0678609	0.00745037	0.105626	0.0316373	-0.0377652	0.285713	0.0466231	0.0174172	-0.0765475	0.432315	0.0843883	0.0798075
transcript=TGGT1_211680-t26_1	0.00160961	0.0971622	-0.0221172	0.427679	-0.154975	0.00375407	-0.178633	0.25973	-0.131248	0.0790581	0.20236	0.042273	-0.333608	0.000733188	-0.153366	0.112415	0.0237268	0.147774	0.180243	0.0242873
transcript=TGGT1_263720-t26_1	-0.223326	0.159965	-0.0685861	0.409365	0.404415	0.00376099	-0.139501	0.309902	0.249675	0.139104	-0.015239	0.304398	0.264914	0.0530849	0.181089	0.0876915	-0.15474	0.090442	-0.0838251	0.387697
transcript=TGGT1_233120-t26_1	0.665765	9.6e-42	0.54001	4.92e-29	-0.32612	0.00377464	0.656979	3.56e-34	-0.200365	0.403358	-0.531224	6.22e-22	0.330858	4.87e-23	0.339645	3.48e-30	0.125755	0.00123299	0.00878668	0.046021
transcript=TGGT1_239420-t26_1	0.636418	0.0435774	0.606428	0.0454824	-0.632039	0.0037824	0.805982	0.0146484	-0.602049	0.0105862	-0.775992	0.0200251	0.173943	0.48833	0.00437899	0.474644	0.0299904	0.412583	-0.169564	0.476275
transcript=TGGT1_254300-t26_1	-0.029536	0.459351	-0.106782	0.436333	0.163559	0.00383024	-0.0214601	0.327007	0.240805	0.00275782	0.0987063	0.351937	0.142099	0.000604985	0.134023	0.00653694	0.0772462	0.466709	-0.00807587	0.296844
transcript=TGGT1_259240-t26_1	-0.0475255	0.378614	-0.105364	0.488305	0.405505	0.00386097	-0.14194	0.126731	0.463343	0.00172391	0.199778	0.0529436	0.263565	0.0319552	0.357979	0.00222665	0.0578384	0.357729	0.0944143	0.0808775
transcript=TGGT1_268340-t26_1	0.487359	0.00464588	0.42833	0.00668441	-0.39757	0.00400777	0.39497	0.0252883	-0.338541	0.00604875	-0.335941	0.0360406	-0.00260003	0.262507	0.089789	0.408936	0.0590296	0.442666	0.092389	0.208402
transcript=TGGT1_307850-t26_1	-0.397167	2.78e-13	-0.237765	0.00376917	0.158064	0.00401812	-0.450427	1.83e-12	-0.00133797	0.257516	0.291025	0.00213527	-0.292363	1.61e-05	-0.239103	2.1e-05	-0.159402	0.000899442	0.0532599	0.378127
transcript=TGGT1_236870-t26_1	-0.205445	0.000827038	-0.220047	0.000136842	-0.187533	0.00405425	-0.2668	5.8e-05	-0.172931	0.00786273	0.281403	1.35e-05	-0.454333	4.16e-07	-0.392978	1.41e-06	0.0146025	0.308775	0.0613552	0.069621
transcript=TGGT1_311400-t26_1	-0.0762831	7.49e-06	-0.238439	2.13e-05	-0.00191187	0.00405781	-0.203247	1.37e-08	0.160244	0.00839384	0.365403	4.28e-08	-0.205159	0.00652215	-0.078195	0.17696	0.162156	0.400828	0.126964	0.0616988
transcript=TGGT1_252430-t26_1	0.363724	1.89e-07	0.319225	3.36e-07	-0.555474	0.00406197	0.377564	8.39e-06	-0.510975	0.00530218	-0.333065	1.29e-05	-0.17791	0.0577343	-0.19175	0.0109209	0.0444994	0.471785	-0.0138397	0.338101
transcript=TGGT1_262560-t26_1	0.419302	0.108588	0.639876	0.00923939	1.10766	0.00407264	0.740335	0.108296	0.88709	0.0823148	-0.960909	0.0107598	1.848	0.000459194	1.52697	0.000592491	-0.220573	0.09846	-0.321033	0.417513
transcript=TGGT1_313430-t26_1	0.449302	0.000373856	0.0250005	0.395546	-0.207034	0.00409317	0.73302	8.91e-14	0.217268	0.060696	-0.308718	0.00217506	0.525986	1.41e-06	0.242268	0.186514	0.424302	3.3e-06	-0.283718	0.00744559
transcript=TGGT1_275430-t26_1	0.648794	0.0127645	0.852904	0.0180402	-0.608797	0.00412488	0.624299	0.00457149	-0.812907	0.0171601	-0.828409	0.0149836	0.0155015	0.321926	0.0399968	0.385597	-0.20411	0.185086	0.0244954	0.467849
transcript=TGGT1_314422-t26_1	0.215295	0.00456265	0.180953	0.184966	-0.615199	0.00416803	-0.0618665	0.0624248	-0.580858	0.190516	0.0962079	0.403555	-0.677066	0.298928	-0.399905	0.472931	0.0343413	0.107327	0.277161	0.290368
transcript=TGGT1_232390-t26_1	0.344781	0.00298614	0.0271041	0.444593	0.150013	0.00420327	0.382572	5.82e-07	0.46769	1.92e-06	-0.0648946	0.067815	0.532584	5.25e-09	0.494794	1.93e-05	0.317677	0.000581111	-0.0377904	0.143409
transcript=TGGT1_205330-t26_1	-0.184578	0.354482	-0.0174846	0.469839	-0.653794	0.00421879	-0.0215822	0.324389	-0.820888	0.00176436	-0.145511	0.159872	-0.675377	0.00305869	-0.838372	0.00165327	-0.167093	0.335608	-0.162996	0.169915
transcript=TGGT1_238050-t26_1	-0.0502343	2.12e-06	-0.238456	1.14e-08	-0.0206612	0.00423762	0.0587997	1.02e-06	0.16756	0.000122116	0.129422	6.56e-09	0.0381386	0.0333098	-0.0708955	0.058911	0.188221	0.1947	-0.109034	0.407102
transcript=TGGT1_212980-t26_1	0.626144	0.00278487	0.885497	0.00368753	-0.608039	0.00426266	0.984392	0.000111987	-0.867392	0.00543538	-1.24374	0.000534451	0.376353	0.120577	0.0181045	0.408916	-0.259353	0.369547	-0.358248	0.216144
transcript=TGGT1_223020-t26_1	-0.599319	4.84e-20	-0.576386	7.78e-18	0.213084	0.00430925	-0.638304	1.38e-20	0.190151	0.0309916	0.615371	3.14e-18	-0.42522	1.8e-14	-0.386235	3.3e-14	-0.0229329	0.339563	0.0389848	0.443263
transcript=TGGT1_306670-t26_1	0.684071	0.00522376	0.245075	0.290418	-0.363498	0.00435079	1.22296	1.61e-12	0.0754983	0.376803	-0.783962	0.000289442	0.85946	0.010486	0.320573	0.403268	0.438996	0.00464604	-0.538887	0.070799
transcript=TGGT1_260310-t26_1	0.304538	0.202435	0.266274	0.459004	0.0859725	0.00435922	-0.0529367	0.00102279	0.124236	0.133313	0.0912005	0.107327	0.0330357	0.476742	0.390511	0.120372	0.0382637	0.152111	0.357475	0.0979238
transcript=TGGT1_270120-t26_1	0.335408	0.275856	0.47563	0.0584656	0.464613	0.00436252	0.263423	0.380491	0.32439	0.0535237	-0.403645	0.287309	0.728035	0.0129914	0.800021	0.000993191	-0.140222	0.17122	0.0719852	0.184242
transcript=TGGT1_306195-t26_1	-0.840418	4.54e-07	-0.612779	4.12e-06	0.304409	0.00438571	-1.04172	1.24e-09	0.0767689	0.01302	0.814081	1.34e-08	-0.737312	0.000129843	-0.53601	0.0164978	-0.22764	0.433315	0.201303	0.059443
transcript=TGGT1_233110-t26_1	-0.235198	1.86e-07	-0.199386	3.6e-05	0.137441	0.0043984	-0.162162	4.92e-06	0.101629	0.0465556	0.126351	0.000153664	-0.0247219	0.0178296	-0.0977574	0.0141855	-0.0358118	0.32697	-0.0730355	0.4087
transcript=TGGT1_239530-t26_1	0.0667248	0.110075	0.156289	0.373329	-0.326113	0.00441938	-0.0370487	0.437373	-0.415678	0.076952	-0.0525159	0.189972	-0.363162	0.00224423	-0.259388	0.127299	-0.0895646	0.242088	0.103774	0.0755329
transcript=TGGT1_305030-t26_1	-0.254214	1.34e-05	-0.312543	1.37e-05	0.15696	0.0044332	-0.343595	9.81e-09	0.215289	0.00178254	0.401925	1.97e-08	-0.186635	0.00263193	-0.0972537	0.152375	0.0583295	0.272653	0.0893817	0.0421793
transcript=TGGT1_254940-t26_1	-0.00677254	0.124033	-0.0212984	0.284629	-0.0266981	0.00447374	-0.00302242	0.0496644	-0.0121722	0.00200168	0.0175483	0.153008	-0.0297205	1.23e-05	-0.0334706	5.27e-05	0.0145259	0.34949	-0.00375012	0.332636
transcript=TGGT1_293350-t26_1	1.20715	8.15e-07	0.568653	0.0369732	-0.432143	0.00450337	1.44147	8.82e-10	0.206357	0.358057	-0.802974	0.00240218	1.00933	0.000685139	0.77501	0.0140255	0.6385	0.000872157	-0.23432	0.239677
transcript=TGGT1_238010-t26_1	-0.521496	1.42e-06	-0.539697	1.45e-06	0.479071	0.00464819	-0.608053	5.88e-10	0.497272	0.0032916	0.626254	9.17e-10	-0.128982	6.1e-05	-0.0424251	0.0178616	0.0182017	0.400009	0.086557	0.0561109
transcript=TGGT1_260870-t26_1	0.642389	0.000569914	0.626192	0.00434511	0.533645	0.00465373	0.386863	0.00594627	0.549841	0.00908509	-0.370666	0.0195698	0.920507	6.66e-05	1.17603	1.34e-05	0.0161966	0.473834	0.255526	0.384611
transcript=TGGT1_262040-t26_1	-0.0902009	3.44e-07	-0.066541	2.56e-05	0.0730273	0.00471147	-0.0903456	1.28e-08	0.0493674	0.0925446	0.0666856	1.19e-06	-0.0173182	0.000112461	-0.0171736	0.00174805	-0.02366	0.164118	0.000144632	0.275956
transcript=TGGT1_249730-t26_1	-0.0444021	7.69e-09	-0.172759	9.58e-06	-0.341578	0.00476398	0.137569	0.000273248	-0.213221	4.97e-07	-0.00921229	0.0394454	-0.204009	1.59e-09	-0.38598	1.75e-15	0.128357	0.0298126	-0.181971	0.0388098
transcript=TGGT1_245680-t26_1	-0.368088	5.09e-05	-0.505228	4.9e-05	0.35481	0.00497396	-0.345349	0.000424064	0.49195	0.00261013	0.482489	0.000252589	0.00946038	0.423252	-0.0132786	0.467246	0.13714	0.321252	-0.0227389	0.432846
transcript=TGGT1_247040-t26_1	0.986047	0.00377543	0.578653	0.000987032	-0.728365	0.00505233	1.07876	0.000891307	-0.320971	0.00108554	-0.671363	0.00016214	0.350392	0.146806	0.257682	0.299249	0.407394	0.415646	-0.09271	0.385311
transcript=TGGT1_274130-t26_1	-0.137029	2.28e-05	-0.0336178	0.0014147	-0.241232	0.00505786	-0.142724	3.55e-05	-0.344644	1.65e-05	0.0393123	0.00183581	-0.383956	5.59e-11	-0.378261	1.46e-11	-0.103411	0.128886	0.00569448	0.470869
transcript=TGGT1_225160-t26_1	0.102295	0.0993516	0.288786	0.0146767	-0.0915653	0.00518282	0.422907	0.0539648	-0.278056	0.00037746	-0.609398	0.00905311	0.331342	0.420182	0.0107302	0.189648	-0.186491	0.204784	-0.320612	0.332012
transcript=TGGT1_248830-t26_1	-0.399669	0.0679945	-0.487889	0.093758	0.0922768	0.00520832	-0.190475	0.0357035	0.180497	0.0112772	0.278695	0.0532015	-0.0981978	0.348877	-0.307392	0.219253	0.0882201	0.486723	-0.209194	0.384275
transcript=TGGT1_225940-t26_1	0.0852507	0.144637	0.176267	0.0859462	-0.334555	0.00527202	0.418214	0.00214526	-0.425572	0.0025543	-0.509231	0.0012242	0.0836593	0.418142	-0.249304	0.209448	-0.0910168	0.359027	-0.332963	0.238505
transcript=TGGT1_219210-t26_1	0.228359	0.403539	0.166878	0.436527	0.122464	0.00527688	0.0901836	0.31861	0.183946	0.0146767	-0.0287023	0.315446	0.212648	0.0952376	0.350823	0.00928312	0.0614813	0.465797	0.138175	0.261664
transcript=TGGT1_260160-t26_1	-0.403917	0.235275	-0.0370861	0.440064	1.00592	0.00533571	0.400574	0.0441779	0.639088	0.0161407	-0.767405	0.0712973	1.40649	0.000807882	0.602002	0.0103124	-0.366831	0.358486	-0.804491	0.0133769
transcript=TGGT1_297940-t26_1	0.0443757	0.391899	0.00750047	0.436245	-2.68142	0.00538185	-0.134043	0.409947	-2.64454	0.0142306	0.170918	0.448027	-2.81546	0.0220215	-2.63704	0.0217586	0.0368752	0.463172	0.178418	0.479548
transcript=TGGT1_205340-t26_1	-0.418089	8.5e-06	-0.23301	0.000209791	0.330703	0.00551042	-0.628751	2.31e-09	0.145624	0.0463392	0.443672	1.21e-07	-0.298048	6.87e-05	-0.0873862	0.0291744	-0.185079	0.302963	0.210662	0.0505302
transcript=TGGT1_242840-t26_1	0.716256	0.0306931	0.150838	0.412183	-0.602825	0.00552296	1.07681	3.81e-06	-0.0374068	0.323254	-0.511387	0.00397705	0.47398	0.0870077	0.113431	0.449775	0.565418	0.00641186	-0.360549	0.130788
transcript=TGGT1_259010-t26_1	0.285206	0.00263591	0.166424	0.0418798	-0.266448	0.00562592	0.305385	5.07e-06	-0.147666	0.0912308	-0.186603	0.000716945	0.0389372	0.0380868	0.0187578	0.31032	0.118782	0.201905	-0.0201794	0.204251
transcript=TGGT1_211150-t26_1	0.208355	4.18e-05	0.247113	0.00028207	-0.12851	0.00565334	0.225825	0.000395453	-0.167268	0.029485	-0.264583	0.00278503	0.0973151	0.2997	0.0798452	0.06541	-0.0387582	0.265365	-0.0174699	0.158474
transcript=TGGT1_263420-t26_1	-0.468121	2.94e-05	-0.410821	0.0151543	0.150812	0.00566702	-0.544042	3.17e-05	0.0935117	0.20676	0.486741	0.00508672	-0.393229	0.0359082	-0.317309	0.112159	-0.0573005	0.0992473	0.0759203	0.24752
transcript=TGGT1_230880-t26_1	-0.344203	4.3e-05	-0.209866	0.00135028	-0.483591	0.00570978	-0.26859	0.00213527	-0.617928	0.00525551	0.134253	0.0122378	-0.752181	8.25e-07	-0.827794	2.59e-10	-0.134337	0.352831	-0.0756128	0.389488
transcript=TGGT1_285500-t26_1	0.385748	0.0385839	0.466789	0.00323019	-0.258646	0.00572881	0.668378	2.3e-05	-0.339687	0.000280098	-0.749419	3.63e-07	0.409732	0.132104	0.127102	0.318411	-0.0810405	0.195308	-0.28263	0.0471125
transcript=TGGT1_286080-t26_1	0.127144	0.000485027	0.163511	0.0172571	0.0230946	0.00574736	0.0690538	0.0811502	-0.0132727	0.0810111	-0.105421	0.273497	0.0921484	0.277869	0.150238	0.26288	-0.0363672	0.27968	0.0580899	0.104849
transcript=TGGT1_278660-t26_1	0.111808	0.0180196	0.130742	0.0885867	-0.129655	0.00575618	0.31424	1.9e-06	-0.148589	0.0505302	-0.333174	0.000109855	0.184585	0.0278757	-0.0178473	0.484528	-0.0189339	0.282847	-0.202433	0.061808
transcript=TGGT1_214320-t26_1	0.26646	0.0032134	0.130878	0.0131597	0.138704	0.00575924	0.52291	2.8e-08	0.274286	0.000182527	-0.387328	1.49e-08	0.661614	7.52e-13	0.405163	1.35e-06	0.135582	0.231968	-0.25645	0.123415
transcript=TGGT1_267810-t26_1	0.304677	0.0653652	0.165541	0.373731	-0.349037	0.00589314	0.406604	0.0025717	-0.209901	0.167528	-0.267468	0.0827749	0.0575669	0.319091	-0.0443602	0.29393	0.139136	0.149971	-0.101927	0.160606
transcript=TGGT1_255910-t26_1	1.01889	0.00326603	0.907645	0.0187449	0.351163	0.00590564	0.584589	0.001534	0.462404	3.29e-05	-0.473347	0.0110611	0.935752	1.46e-07	1.37005	2.03e-06	0.111242	0.11907	0.434298	0.423262
transcript=TGGT1_215710-t26_1	0.347576	4.25e-08	0.284826	9.62e-06	0.278539	0.00591891	0.252268	7.73e-05	0.341288	0.000204283	-0.189518	0.00293016	0.530807	3.15e-08	0.626115	2.46e-11	0.0627495	0.147876	0.0953079	0.313341
transcript=TGGT1_241240-t26_1	0.552628	6.07e-15	0.677857	1.01e-13	-0.36079	0.0060237	0.591704	1.44e-13	-0.48602	0.00262999	-0.716933	2.42e-12	0.230914	5.12e-05	0.191837	6.27e-06	-0.125229	0.328586	-0.0390767	0.325451
transcript=TGGT1_318690-t26_1	0.439648	0.0618813	0.386534	0.275994	0.229578	0.00606385	0.526544	0.108674	0.282692	0.00449448	-0.47343	0.335292	0.756122	0.00113051	0.669226	0.000631104	0.053114	0.259832	-0.0868959	0.440106
transcript=TGGT1_309760-t26_1	-0.0998518	0.176584	0.147063	0.15452	-0.334363	0.00607788	-0.00359195	0.173415	-0.581278	1.48e-05	-0.243323	0.00248985	-0.337955	0.125901	-0.434215	0.000313048	-0.246915	0.020681	-0.0962598	0.0310819
transcript=TGGT1_284050-t26_1	-0.366018	0.161187	-0.386916	0.0292541	0.0743764	0.00609492	-0.532329	0.161761	0.0952744	0.000547664	0.553227	0.029131	-0.457953	0.113743	-0.291641	0.116755	0.020898	0.184246	0.166312	0.486723
transcript=TGGT1_209730-t26_1	0.632601	0.0154751	0.947806	0.000231537	-0.483805	0.0061227	0.469296	0.00665011	-0.79901	7.05e-05	-0.7845	6.32e-05	-0.0145098	0.443644	0.148796	0.419769	-0.315204	0.0378076	0.163306	0.460808
transcript=TGGT1_227900-t26_1	0.459007	5.52e-06	0.448218	0.00227134	-0.221771	0.00612912	0.346917	3.01e-07	-0.210982	0.234689	-0.336128	0.000169636	0.125146	0.0166979	0.237236	0.0607865	0.0107893	0.0263435	0.11209	0.34265
transcript=TGGT1_204390-t26_1	-0.20337	0.114763	-0.0595935	0.255194	0.287967	0.0061573	-0.0226826	0.0841648	0.14419	0.0429763	-0.121094	0.278656	0.265284	0.139751	0.0845963	0.309934	-0.143777	0.265534	-0.180688	0.406414
transcript=TGGT1_316350-t26_1	-0.648886	1.68e-06	-0.724813	6.73e-07	0.303383	0.00620259	-0.806082	2.67e-07	0.37931	0.00223694	0.882009	1.86e-07	-0.502699	0.0177716	-0.345503	0.153609	0.0759272	0.215865	0.157196	0.0996707
transcript=TGGT1_289080-t26_1	0.255483	0.000123672	0.180391	0.0155635	-0.269739	0.00624236	0.154638	0.344305	-0.194647	0.138779	-0.0795459	0.38307	-0.115101	0.0931328	-0.0142566	0.143628	0.0750918	0.185958	0.100845	0.0126532
transcript=TGGT1_239760-t26_1	-0.275995	0.0198319	-0.407716	0.00876634	0.353513	0.00625212	-0.17324	0.0746164	0.485235	0.00295523	0.304961	0.0451803	0.180274	0.248858	0.0775183	0.283964	0.131721	0.383658	-0.102755	0.433315
transcript=TGGT1_226068-t26_1	0.594561	0.00171538	0.188985	0.307323	-0.414555	0.00625366	0.929623	6.8e-06	-0.00897895	0.451886	-0.524047	0.0180029	0.515068	0.011695	0.180006	0.267348	0.405576	0.00479196	-0.335062	0.109916
transcript=TGGT1_201840-t26_1	0.120255	0.10871	0.380952	3.51e-07	-0.671854	0.00632247	0.36398	0.0911433	-0.932551	1.28e-07	-0.624677	4.02e-05	-0.307874	0.291079	-0.551599	0.0694879	-0.260697	9.04e-05	-0.243725	0.305452
transcript=TGGT1_208400B-t26_1	-0.0522215	0.00404162	0.0385993	0.177921	-0.119154	0.00633831	-0.210592	0.00310374	-0.209975	3.07e-05	0.119771	0.195754	-0.329746	1.63e-09	-0.171375	1.85e-08	-0.0908208	0.0913339	0.158371	0.44785
transcript=TGGT1_216240-t26_1	0.107432	0.282917	0.385308	0.223655	-0.169361	0.00635416	0.241115	0.325816	-0.447237	0.000168021	-0.518992	0.292752	0.0717541	0.0110672	-0.0619292	0.000980928	-0.277876	0.0820081	-0.133683	0.478796
transcript=TGGT1_278365-t26_1	-0.0424859	0.265254	-0.126178	0.197216	0.866123	0.00640976	-0.511327	0.000359585	0.949815	0.00541893	0.595019	0.000453865	0.354796	0.0912313	0.823637	0.0108188	0.0836918	0.386765	0.468841	0.00303299
transcript=TGGT1_312660-t26_1	-0.342099	0.0190628	-0.393988	0.0747568	-0.391289	0.0064515	-0.0359736	0.366416	-0.3394	0.00442978	0.0878628	0.475643	-0.427263	0.0035168	-0.733388	1.64e-05	0.0518892	0.354572	-0.306126	0.0606287
transcript=TGGT1_283780-t26_1	-0.790869	4.02e-12	-0.329585	0.125067	0.434678	0.00657685	-0.511761	1.65e-05	-0.0266064	0.0493845	0.050477	0.161761	-0.0770834	0.00371299	-0.356191	2.73e-06	-0.461284	0.000245945	-0.279108	0.428099
transcript=TGGT1_267690-t26_1	0.398433	0.298526	0.527553	0.220171	-2.48115	0.00663078	1.11625	0.0429691	-2.61027	0.0436073	-1.24537	0.0644099	-1.36489	0.106324	-2.08271	0.00776671	-0.12912	0.321948	-0.71782	0.11921
transcript=TGGT1_216435-t26_1	-1.14054	0.000493443	-0.653248	0.00170139	0.682822	0.00664742	-1.15668	0.000660616	0.195528	0.0240913	0.669391	0.00233319	-0.473863	0.0498972	-0.45772	0.0499838	-0.487294	0.218317	0.0161431	0.458512
transcript=TGGT1_260140-t26_1	-0.502903	2.11e-10	-0.375073	5.06e-08	-0.18361	0.00671867	-0.472822	1.69e-13	-0.311439	4.24e-06	0.344993	9.7e-11	-0.656432	6.49e-19	-0.686512	1.4e-14	-0.127829	0.0536612	-0.0300805	0.472917
transcript=TGGT1_247770-t26_1	0.858909	1.29e-06	0.327553	0.12265	-0.517503	0.00673227	1.2928	2.31e-12	0.0138524	0.155384	-0.761447	2.95e-05	0.775299	6.17e-05	0.341405	0.0294922	0.531356	3.6e-06	-0.433893	0.0621965
transcript=TGGT1_272910-t26_1	-0.379502	1.85e-07	-0.427734	1.51e-07	0.0109225	0.00675494	-0.397312	7.23e-10	0.0591549	0.00503316	0.445544	6.54e-10	-0.386389	9.77e-05	-0.368579	0.00540394	0.0482324	0.449222	0.01781	0.160702
transcript=TGGT1_214210-t26_1	-0.245484	0.00357079	-0.343786	0.00578319	0.0927677	0.00683685	-0.237519	0.0016192	0.19107	0.00972495	0.335821	0.00221777	-0.144751	0.255536	-0.152716	0.485444	0.0983023	0.478774	-0.00796492	0.238805
transcript=TGGT1_411350-t26_1	2.88792	2.05e-05	3.09554	0.0014738	-0.557291	0.0068861	3.10635	1.96e-06	-0.764911	0.0211553	-3.31397	0.00128137	2.54906	0.000960697	2.33063	0.00145017	-0.20762	0.173605	-0.218431	0.295011
transcript=TGGT1_253350-t26_1	0.966464	0.0172353	0.390925	0.264956	-2.74021	0.00690171	1.55063	0.000674584	-2.16467	0.0996707	-0.975086	0.0367113	-1.18959	0.415214	-1.77375	0.162124	0.575539	0.0878642	-0.584161	0.141018
transcript=TGGT1_209280-t26_1	0.446784	0.00759282	0.0810161	0.120441	0.0283521	0.00692693	0.200375	0.241597	0.39412	0.0008332	0.165392	0.0915181	0.228727	0.177133	0.475136	1.7e-07	0.365768	0.23062	0.246409	0.00463949
transcript=TGGT1_268250-t26_1	-0.373869	0.0183428	-0.299543	0.0718951	-0.828256	0.00697234	0.163646	0.000219859	-0.902582	0.0417261	-0.237973	0.00193766	-0.66461	0.180441	-1.20213	0.48669	-0.0743264	0.199987	-0.537515	0.207881
transcript=TGGT1_230700-t26_1	0.446863	0.00231999	0.345657	0.0165179	-0.1807	0.00711126	0.619109	2.52e-05	-0.0794938	0.04026	-0.517902	0.000607505	0.438409	0.0279346	0.266163	0.332809	0.101207	0.388474	-0.172246	0.115707
transcript=TGGT1_249620-t26_1	-0.0118231	0.437375	0.0789163	0.202691	0.271122	0.00714117	0.0215541	0.28597	0.180383	0.101463	-0.112294	0.3886	0.292676	0.423896	0.259299	0.00271361	-0.0907394	0.258137	-0.0333772	0.264864
transcript=TGGT1_203510-t26_1	0.454879	0.000318017	0.213877	0.141291	-0.29051	0.00715861	0.647917	6.31e-13	-0.0495082	0.416792	-0.406915	1.3e-05	0.357407	1.27e-05	0.164369	0.190506	0.241002	0.0227613	-0.193037	0.00373906
transcript=TGGT1_254470-t26_1	0.828807	2.53e-19	0.890319	2.18e-23	-0.24552	0.00723834	0.816084	1.69e-14	-0.307033	2.15e-05	-0.877597	1.22e-18	0.570564	2.35e-07	0.583286	2.64e-11	-0.0615126	0.0763645	0.0127223	0.047529
transcript=TGGT1_280610-t26_1	0.241372	0.0341534	0.182801	0.308775	-0.187949	0.00725751	0.526876	2.46e-07	-0.129378	0.130899	-0.468305	0.000349274	0.338927	0.0551827	0.0534232	0.28062	0.0585705	0.134792	-0.285504	0.00278682
transcript=TGGT1_213730-t26_1	0.0956374	0.0779156	0.0578331	0.435583	-0.121228	0.00729781	0.132034	0.113912	-0.0834241	0.261843	-0.0942301	0.438182	0.010806	0.35828	-0.025591	0.322505	0.0378043	0.129069	-0.036397	0.48503
transcript=TGGT1_249170-t26_1	0.128295	0.2574	0.0398114	0.131638	-0.21762	0.0074071	0.245531	0.0154561	-0.129136	0.00206784	-0.157048	0.00429286	0.0279113	0.373248	-0.0893249	0.0745501	0.0884834	0.33043	-0.117236	0.127177
transcript=TGGT1_315860-t26_1	-0.0193947	0.021365	-0.144812	0.0780598	-0.0181236	0.00742256	-0.111398	0.0833682	0.107294	0.0068161	0.236815	0.202361	-0.129521	2.61e-05	-0.0375183	3.7e-06	0.125417	0.393248	0.0920031	0.282317
transcript=TGGT1_309570-t26_1	0.545691	8.13e-05	0.277593	0.0423572	0.302973	0.00744973	0.686159	3.3e-06	0.571072	3.26e-07	-0.418061	0.00502526	0.989133	1.1e-13	0.848665	1.21e-11	0.268098	0.02402	-0.140468	0.247573
transcript=TGGT1_279390-t26_1	-0.192077	0.000184061	-0.0853437	0.00423831	0.151282	0.0075751	-0.149171	0.000177423	0.0445487	0.0702086	0.0424379	0.00207221	0.00211084	0.0442237	-0.0407949	0.112934	-0.106733	0.335874	-0.0429058	0.288527
transcript=TGGT1_411760-t26_1	0.663864	6.22e-06	0.305086	0.00954891	0.201159	0.00759445	0.219787	0.0593475	0.559937	3.49e-05	0.138991	0.487775	0.420946	1.03e-05	0.865023	6.46e-12	0.358778	0.0762694	0.444076	0.00415469
transcript=TGGT1_320080-t26_1	-0.526963	0.38228	-0.356537	0.306676	-0.201433	0.00765457	0.196756	0.325183	-0.371859	0.000386168	-0.367182	0.414735	-0.00467697	0.0703889	-0.728396	0.0553636	-0.170426	0.101456	-0.723719	0.430355
transcript=TGGT1_312618-t26_1	0.176994	0.0666683	0.224914	0.356217	0.200253	0.00766325	0.195633	0.10778	0.152333	0.000202964	-0.243553	0.415608	0.395886	0.000491621	0.377247	0.000173531	-0.0479197	0.113745	-0.018639	0.446735
transcript=TGGT1_205010-t26_1	0.407532	7.84e-06	0.34459	0.00243128	-0.0311557	0.00767679	0.46402	0.000229525	0.0317869	0.135171	-0.401077	0.0165333	0.432864	0.12765	0.376377	0.0255318	0.0629427	0.234232	-0.0564871	0.302985
transcript=TGGT1_272270-t26_1	-0.459723	0.0327666	-0.339963	0.0825299	0.443484	0.00767733	-0.265688	0.2628	0.323724	0.0399049	0.145929	0.36441	0.177796	0.25958	-0.0162386	0.464812	-0.11976	0.338101	-0.194034	0.269863
transcript=TGGT1_270840-t26_1	0.383483	0.0195698	0.393024	2.71e-05	0.139783	0.00770211	0.350701	0.00185847	0.130242	0.467633	-0.360243	1.06e-06	0.490485	4.53e-08	0.523266	3.44e-06	-0.00954111	0.0151454	0.0327817	0.313593
transcript=TGGT1_272390-t26_1	-0.421409	0.140334	-0.455416	0.0811701	-3.41243	0.00773771	-1.30235	0.46653	-3.37842	0.0468212	1.33635	0.307527	-4.71477	0.000903985	-3.83384	0.0335073	0.0340073	0.29789	0.880938	0.12984
transcript=TGGT1_258000-t26_1	0.555089	6.83e-07	0.427235	9.06e-09	-0.322848	0.0077529	0.566983	0.00067846	-0.194994	0.000748045	-0.439129	7.89e-05	0.244135	0.16126	0.232241	0.0185666	0.127854	0.303966	-0.0118938	0.339619
transcript=TGGT1_310040-t26_1	-0.106764	0.212128	-0.16681	0.141332	-0.134668	0.00778781	-0.127504	0.488514	-0.0746211	0.114029	0.187551	0.377204	-0.262172	0.0651101	-0.241431	0.00173333	0.0600465	0.338414	0.0207405	0.288036
transcript=TGGT1_288800-t26_1	-0.403245	1.2e-07	-0.354679	8e-08	-0.0622321	0.00778927	-0.479238	5.87e-09	-0.110799	0.000359729	0.430671	2.3e-09	-0.54147	2.79e-16	-0.465477	2.88e-14	-0.0485666	0.341099	0.0759927	0.400114
transcript=TGGT1_268600-t26_1	0.95397	2.06e-06	0.894473	1.28e-07	-0.066086	0.00780076	0.619549	0.00030855	-0.00658899	0.00317508	-0.560052	6.32e-05	0.553463	0.168231	0.887884	0.000955141	0.059497	0.407286	0.334421	0.00493581
transcript=TGGT1_281640-t26_1	0.708253	0.0977681	-0.170613	0.128886	-0.746317	0.0078451	1.69118	2.3e-08	0.13255	0.0879194	-0.812312	0.00742324	0.944862	0.0011293	-0.0380635	0.410956	0.878866	4.6e-06	-0.982925	0.0153008
transcript=TGGT1_244670-t26_1	0.838087	3.66e-06	0.591183	0.0113579	-0.410749	0.00787935	1.09823	6.03e-07	-0.163846	0.348014	-0.851327	0.00140071	0.687481	0.00320022	0.427337	0.0299528	0.246904	0.0366495	-0.260144	0.0979747
transcript=TGGT1_259830-t26_1	0.196962	0.0055403	0.219207	0.146367	-0.266623	0.00806135	0.133468	0.125983	-0.288868	0.145124	-0.155713	0.355223	-0.133155	0.211156	-0.0696611	0.46438	-0.0222447	0.345723	0.0634941	0.21551
transcript=TGGT1_208730-t26_1					-1.06256	0.00807083			-1.14085	0.000304204							-0.0782977	0.306685
transcript=TGGT1_230060-t26_1	0.352913	0.0681928	0.22397	0.144596	-0.52634	0.00813267	0.156859	0.169252	-0.397397	0.0241341	-0.0279159	0.261601	-0.369481	0.109611	-0.173427	0.165312	0.128943	0.419617	0.196054	0.380847
transcript=TGGT1_295630-t26_1	0.148678	0.281258	0.158128	0.316116	-0.472113	0.0081845	0.365943	0.0366811	-0.481563	0.0470756	-0.375393	0.0787475	-0.10617	0.456164	-0.323436	0.299803	-0.00945012	0.467852	-0.217265	0.304083
transcript=TGGT1_294920-t26_1	0.674152	0.0418271	0.420578	0.166849	-0.47016	0.00820147	0.171388	0.0768221	-0.216586	0.0603165	0.0821865	0.226132	-0.298773	0.249059	0.203992	0.285047	0.253574	0.331566	0.502764	0.440961
transcript=TGGT1_219120-t26_1	0.713665	2.08e-05	0.574378	0.0303754	-0.579129	0.00839384	0.699597	2.89e-06	-0.439842	0.172642	-0.56031	0.0113127	0.120468	0.159801	0.134536	0.254263	0.139287	0.189618	0.0140681	0.381087
transcript=TGGT1_203290-t26_1	0.381367	0.139911	0.697011	0.0228892	-0.881473	0.00845504	0.515505	0.221093	-1.19712	0.000956283	-0.831148	0.0485709	-0.365968	0.0179429	-0.500106	0.0211719	-0.315644	0.258604	-0.134137	0.382871
transcript=TGGT1_320570-t26_1	0.00809724	0.47614	-0.0686344	0.488104	0.130492	0.00850759	-0.113307	0.0159332	0.207224	0.0117934	0.190039	0.0197741	0.0171851	0.487619	0.13859	0.0108003	0.0767316	0.475765	0.121405	0.0185666
transcript=TGGT1_289230-t26_1	0.129145	0.44909	0.269728	0.0442448	-2.85331	0.00852693	0.0758741	0.359137	-2.99389	1.46e-05	-0.216457	0.103826	-2.77744	0.0115258	-2.72417	1.04e-05	-0.140583	0.265607	0.0532708	0.346786
transcript=TGGT1_230980-t26_1	0.179878	0.225257	-0.54832	0.397603	-0.426992	0.00855602	0.730594	0.00617498	0.301207	0.0689725	-0.00239608	0.0513558	0.303603	0.429881	-0.247113	0.298251	0.728198	0.229881	-0.550716	0.265732
transcript=TGGT1_278280-t26_1	0.972356	0.000106509	0.911158	2.11e-05	-0.392905	0.00858881	0.902393	8.93e-05	-0.331706	0.00156224	-0.841194	1.68e-05	0.509488	0.00514927	0.579452	0.00623021	0.0611985	0.40748	0.0699635	0.485214
transcript=TGGT1_266400-t26_1	-0.264076	0.0531082	-0.259818	0.0477647	0.463093	0.00865002	-0.238571	0.423169	0.458834	0.0067862	0.234312	0.42235	0.224522	0.00893304	0.199016	0.370934	-0.00425872	0.487176	-0.0255055	0.0457053
transcript=TGGT1_230350-t26_1	0.128103	0.0443819	0.125352	0.0135983	-0.0883342	0.00871273	0.435251	9.18e-12	-0.0855828	0.00291588	-0.432499	5.98e-10	0.346916	0.00069119	0.039769	0.450651	0.00275136	0.205875	-0.307147	0.00254913
transcript=TGGT1_249650-t26_1	-0.135701	8.39e-05	-0.107194	0.0032268	0.0861068	0.00877539	-0.205519	1.12e-05	0.0576001	0.116686	0.177012	0.000489736	-0.119412	0.0133339	-0.0495938	0.0631733	-0.0285067	0.209448	0.0698185	0.286927
transcript=TGGT1_234310-t26_1	-0.0436315	0.485237	0.059411	0.383932	0.265023	0.00878779	-0.293297	0.161433	0.16198	0.0227119	0.190254	0.265534	-0.028274	0.0970217	0.221391	0.00675129	-0.103043	0.386457	0.249665	0.149432
transcript=TGGT1_246460-t26_1	0.616989	7.66e-05	0.337316	0.106548	-0.32123	0.00892283	0.721759	1.03e-14	-0.0415565	0.366365	-0.442085	3.56e-05	0.400529	0.000173154	0.29576	0.077032	0.279673	0.000141375	-0.104769	0.145292
transcript=TGGT1_257100-t26_1	-0.384175	0.00533276	-0.0355436	0.189104	0.209592	0.00895047	-0.360053	0.000555285	-0.139038	0.363418	0.0114219	0.153787	-0.15046	0.0675413	-0.174582	0.115128	-0.348631	0.00712164	-0.0241217	0.457412
transcript=TGGT1_313700-t26_1	0.589137	0.292606	0.182246	0.382047	-0.729909	0.00895617	0.515983	0.413509	-0.323019	0.0439113	-0.109092	0.100583	-0.213926	0.00169755	-0.140773	0.0192848	0.406891	0.200132	0.0731536	0.176906
transcript=TGGT1_266970-t26_1	-0.408696	2.34e-05	-0.266425	0.000650781	-0.185372	0.00903709	-0.316759	0.000268851	-0.327642	0.00104882	0.174488	0.00853199	-0.50213	5.5e-08	-0.594068	1.39e-08	-0.142271	0.222425	-0.0919374	0.147166
transcript=TGGT1_297840-t26_1	0.926686	1.25e-08	0.956894	2.13e-07	-0.165268	0.00906812	0.650764	4.59e-07	-0.195476	0.0245985	-0.680972	5.69e-06	0.485496	5.44e-05	0.761418	6.21e-07	-0.0302083	0.460423	0.275922	0.0640234
transcript=TGGT1_289530-t26_1	-0.184159	0.0161203	-0.291141	0.144552	0.484785	0.0090701	-0.110303	0.0380873	0.591767	0.0852647	0.217285	0.151282	0.374481	0.401429	0.300626	0.338404	0.106982	0.400519	-0.0738556	0.451195
transcript=TGGT1_239410-t26_1	0.00942712	0.477062	-0.0415013	0.434138	0.0884833	0.00909702	0.0431572	0.467702	0.139412	0.00625212	0.00777121	0.468189	0.13164	0.0105147	0.0979104	0.0154626	0.0509284	0.443261	-0.0337301	0.4574
transcript=TGGT1_299050-t26_1	-0.0883556	0.357416	-0.0689932	0.19373	0.210709	0.00912259	0.0418666	0.216851	0.191346	0.00197283	-0.061229	0.109095	0.252575	0.126518	0.122353	0.0334939	-0.0193624	0.30199	-0.130222	0.338791
transcript=TGGT1_310070-t26_1	-0.230182	2.13e-06	-0.145326	0.000667253	0.109015	0.00924046	-0.280978	0.000125877	0.0241593	0.229426	0.196122	0.0174853	-0.171963	0.14819	-0.121167	0.0197687	-0.0848555	0.0487418	0.0507962	0.200251
transcript=TGGT1_256980-t26_1	0.178848	0.000316292	-0.101276	0.44263	-0.24547	0.00924443	0.33856	2.35e-10	0.0346542	0.125604	-0.0584361	0.0115258	0.0930904	0.000588077	-0.0666214	0.208556	0.280124	9.65e-06	-0.159712	0.0218831
transcript=TGGT1_227390-t26_1	0.091747	0.00797535	0.107152	0.332156	0.356182	0.00930485	0.0326045	0.00143049	0.340776	0.384384	-0.0480098	0.21086	0.388786	0.273976	0.447928	0.426625	-0.0154053	0.0954472	0.0591425	0.353098
transcript=TGGT1_207060-t26_1	0.0960488	0.00977752	0.350957	0.000968671	-0.214142	0.00937278	-0.0267028	0.350044	-0.469051	0.000886599	-0.228205	0.090442	-0.240845	0.096795	-0.118094	0.471345	-0.254908	0.147369	0.122752	0.103094
transcript=TGGT1_222360-t26_1	0.721006	3.55e-15	0.448434	4.87e-08	-0.177364	0.00939712	0.80771	4.74e-19	0.0952079	0.32791	-0.535137	3.14e-11	0.630345	3.97e-11	0.543642	2.39e-08	0.272572	0.000712052	-0.0867032	0.290692
transcript=TGGT1_223510-t26_1	0.685841	8.76e-05	0.323274	0.238673	-0.152733	0.00939712	0.687526	7.28e-06	0.209833	0.0750172	-0.32496	0.161163	0.534792	0.00167819	0.533107	0.0106571	0.362566	0.000595778	-0.0016852	0.44647
transcript=TGGT1_306890-t26_1	0.429035	0.266357	0.400268	0.200974	-0.308481	0.00947875	0.259669	0.447648	-0.279713	0.00366534	-0.230901	0.3886	-0.0488114	0.208402	0.120555	0.318765	0.0287678	0.370821	0.169366	0.377869
transcript=TGGT1_288630-t26_1	-0.0676962	0.000116919	-0.12941	0.000536109	-0.0765437	0.00950635	-0.116255	0.402885	-0.0148299	0.108553	0.177968	0.270957	-0.192798	0.0245622	-0.14424	2.06e-08	0.0617138	0.309701	0.0485583	0.0246189
transcript=TGGT1_242320-t26_1	0.737127	0.130057	0.451173	0.3079	-1.13217	0.00956853	0.892288	0.114248	-0.846214	0.0998847	-0.606334	0.260003	-0.239881	0.236095	-0.395041	0.148667	0.285954	0.410365	-0.155161	0.442741
transcript=TGGT1_250800-t26_1	0.134688	0.224221	0.181381	0.182092	0.213809	0.0096092	0.197722	0.17645	0.167115	0.032899	-0.244416	0.144288	0.411531	0.000412218	0.348497	0.000726861	-0.0466936	0.418883	-0.0630345	0.442673
transcript=TGGT1_268900-t26_1	0.209902	0.0682713	0.267062	0.00654493	0.0787969	0.00971782	0.350814	0.0965474	0.0216375	0.101836	-0.407974	0.014259	0.429611	0.000284621	0.288699	6.2e-05	-0.0571595	0.194608	-0.140912	0.47939
transcript=TGGT1_312820-t26_1	-0.700359	5.23e-07	-0.696913	4.09e-08	0.366009	0.00974799	-0.748533	1.62e-06	0.362563	0.00192187	0.745087	2.15e-07	-0.382525	0.00122512	-0.33435	0.000861919	-0.00344602	0.393388	0.0481743	0.405959
transcript=TGGT1_245520-t26_1	0.102201	0.162108	0.0545116	0.265295	0.44116	0.00975183	0.0002722	0.394774	0.48885	0.00296624	0.0474172	0.468189	0.441433	0.00658851	0.543361	0.00118384	0.0476894	0.358771	0.101929	0.263638
transcript=TGGT1_248100-t26_1	0.1585	0.277869	-0.236615	0.325946	-0.207846	0.00975844	0.555633	0.000666661	0.187269	0.419887	-0.160517	0.238577	0.347786	0.286472	-0.0493465	0.244482	0.395115	0.0562851	-0.397133	0.118377
transcript=TGGT1_314500-t26_1	0.349808	0.00344213	0.301377	0.0392301	-0.272706	0.00977278	0.496277	0.000142008	-0.224275	0.119746	-0.447846	0.00290908	0.223572	0.163765	0.0771029	0.295842	0.0484309	0.0763811	-0.146469	0.412302
transcript=TGGT1_204020-t26_1	-0.176444	0.0529808	-0.175717	0.00438257	0.282132	0.009812	-0.00594403	0.422234	0.281406	0.000339626	0.00521753	0.233601	0.276188	0.00292382	0.105689	0.341611	-0.000726493	0.191279	-0.170499	0.0245932
transcript=TGGT1_240550-t26_1	0.173606	0.0688494	0.141205	0.18209	-0.156243	0.0099462	0.297738	0.00660802	-0.123843	0.162404	-0.265338	0.0510896	0.141495	0.139207	0.0173623	0.427045	0.0324001	0.424858	-0.124133	0.266928
transcript=TGGT1_236970-t26_1	-0.0307469	0.378519	0.0701756	0.118796	0.182827	0.00997034	0.0334842	0.326008	0.0819045	0.00021306	-0.134407	0.0687893	0.216311	0.057824	0.15208	0.0742899	-0.100922	0.168861	-0.0642311	0.463069
transcript=TGGT1_254010-t26_1	0.366428	0.00145627	0.320744	0.00405349	-0.615397	0.0100787	0.292228	0.00849799	-0.569713	0.0175924	-0.246544	0.017381	-0.323169	0.357069	-0.248969	0.423359	0.0456839	0.460128	0.0742001	0.395478
transcript=TGGT1_318730-t26_1	0.322687	0.000566963	0.00835435	0.223741	-0.297011	0.0102093	0.635463	2.32e-17	0.0173221	0.436758	-0.32113	5.28e-07	0.338452	9.38e-06	0.0256764	0.200733	0.314333	0.00107395	-0.312776	0.00535442
transcript=TGGT1_312160-t26_1	0.429385	0.0217312	0.379705	0.00399584	-0.589091	0.0102338	0.422025	0.030633	-0.539411	0.000787717	-0.372346	0.0173431	-0.167065	0.424768	-0.159706	0.317457	0.0496794	0.35119	0.0073593	0.445744
transcript=TGGT1_277850-t26_1	0.529286	4.11e-08	0.329371	0.00323019	0.0556115	0.0102691	0.579992	9.72e-09	0.255526	1.32e-08	-0.380077	0.00468742	0.635604	3.37e-12	0.584897	2.86e-11	0.199915	8.67e-05	-0.0507062	0.338674
transcript=TGGT1_305520-t26_1	-0.214839	2.75e-09	-0.322143	2.51e-08	0.279646	0.0103772	-0.200144	5.39e-07	0.386951	0.0327175	0.307448	1.88e-06	0.0795027	0.000638572	0.0648077	0.000772167	0.107304	0.348978	-0.014695	0.171567
transcript=TGGT1_218240-t26_1	-0.0982371	0.172415	-0.103858	0.234232	0.0807501	0.0103783	-0.140262	0.00531197	0.0863713	0.0277933	0.145883	0.0128109	-0.0595121	0.301097	-0.017487	0.200235	0.00562113	0.444895	0.0420251	0.0997701
transcript=TGGT1_272383-t26_1	-0.575931	0.000307485	-0.32135	0.000266905	0.369223	0.0103805	-0.73974	0.00017782	0.114642	0.0091241	0.485159	0.000361366	-0.370517	0.00815113	-0.206708	0.0365649	-0.254581	0.383604	0.163809	0.159564
transcript=TGGT1_291940-t26_1	0.187677	0.233535	0.0296897	0.455971	-0.722578	0.0104875	0.666466	0.00316417	-0.56459	0.0717968	-0.508478	0.067837	-0.0561117	0.305427	-0.5349	0.173361	0.157988	0.171907	-0.478789	0.231572
transcript=TGGT1_267650-t26_1	0.251009	0.000344607	0.0993567	0.0286843	-0.243181	0.0105102	0.371858	3.66e-05	-0.0915285	0.182296	-0.220206	0.00598218	0.128678	0.0683518	0.00782819	0.193568	0.151652	0.143911	-0.120849	0.300591
transcript=TGGT1_315320-t26_1	0.0194453	0.00039885	0.0184545	0.0029979	-0.180986	0.0105148	0.107842	0.000129005	-0.179995	0.0324156	-0.106852	0.000780364	-0.0731434	0.130336	-0.161541	0.344779	0.00099082	0.400701	-0.0883971	0.214138
transcript=TGGT1_297800-t26_1	0.013652	0.401417	-0.113195	0.26215	-0.0590269	0.0105148	0.0113497	0.395441	0.06782	0.00078841	0.115497	0.12853	-0.0476772	0.0630059	-0.0453749	0.00691005	0.126847	0.166268	0.00230223	0.317958
transcript=TGGT1_260380-t26_1	0.931461	4.8e-09	0.91328	1.86e-07	0.204551	0.0105383	0.825877	9.56e-08	0.222732	0.033451	-0.807697	2.3e-06	1.03043	1.28e-08	1.13601	1.18e-09	0.0181809	0.476275	0.105583	0.209681
transcript=TGGT1_244130-t26_1	-0.0227817	0.0930269	-0.155144	0.0366969	0.333148	0.010553	0.0242994	0.334341	0.46551	0.00175079	0.108062	0.143812	0.357448	0.0256356	0.310366	0.365615	0.132362	0.308422	-0.0470811	0.160964
transcript=TGGT1_209680-t26_1	0.45332	0.000709872	0.480024	0.0153323	-0.145831	0.0107902	0.404901	0.00255489	-0.172535	0.0848778	-0.431604	0.0329863	0.25907	0.257496	0.307489	0.143205	-0.0267036	0.438177	0.0484193	0.378614
transcript=TGGT1_315250-t26_1	0.304842	0.00797465	0.361304	0.00857796	0.369686	0.0108431	-0.066779	0.314542	0.313224	0.00443074	0.0103166	0.355069	0.302907	0.00395719	0.674528	6.11e-06	-0.0564624	0.439238	0.371621	0.0543517
transcript=TGGT1_277940-t26_1	1.35625	0.00015434	1.15082	0.00026021	-0.605246	0.0109088	1.77592	1.37e-05	-0.399811	0.0149514	-1.57049	3.01e-05	1.17067	0.014609	0.751004	0.101657	0.205434	0.475425	-0.41967	0.254908
transcript=TGGT1_310080-t26_1	-0.382311	6.91e-10	-0.253228	1.76e-11	-0.0823477	0.0109549	-0.423326	1.48e-15	-0.21143	0.176625	0.294243	4.25e-17	-0.505674	2.68e-21	-0.464658	1.06e-14	-0.129083	0.158757	0.0410153	0.220506
transcript=TGGT1_237100-t26_1	0.986774	0.00493543	1.18822	6.71e-05	0.569132	0.0111215	1.29077	0.000764571	0.367681	0.0257938	-1.49222	3.68e-06	1.85991	1.02e-05	1.55591	0.000102597	-0.20145	0.163909	-0.303999	0.192409
transcript=TGGT1_274100-t26_1	-0.132041	0.366651	-0.200092	0.356573	-0.0723925	0.0111401	0.217151	0.0970265	-0.00434218	0.216471	-0.149101	0.411268	0.144758	0.292158	-0.204434	0.0991924	0.0680503	0.192985	-0.349192	0.261721
transcript=TGGT1_242240-t26_1	-0.401763	0.165066	-0.162787	0.381807	1.12739	0.0111635	-0.110708	0.407983	0.888417	0.041103	-0.128268	0.416224	1.01668	0.0314713	0.72563	0.0540061	-0.238975	0.305006	-0.291055	0.300551
transcript=TGGT1_255660-t26_1	0.37104	1.61e-05	0.276454	0.00463028	-0.197625	0.0112243	0.186197	0.350723	-0.10304	0.222326	-0.0916119	0.450664	-0.0114282	0.364449	0.173414	0.00403315	0.0945851	0.348711	0.184843	0.0491375
transcript=TGGT1_208830-t26_1	0.456419	1.22e-16	0.508907	1.82e-19	-0.245858	0.0113015	0.460443	2.84e-12	-0.298345	8.48e-05	-0.51293	2.68e-15	0.214585	0.000264024	0.210562	1.78e-06	-0.0524872	0.0457283	-0.00402325	0.150383
transcript=TGGT1_229670-t26_1	-0.243289	0.00271118	-0.235964	0.000577555	0.329777	0.0113905	-0.171949	0.0434164	0.322452	0.00265243	0.164624	0.00769273	0.157828	0.145124	0.0864881	0.323637	-0.00732519	0.16306	-0.07134	0.20501
transcript=TGGT1_268590-t26_1	-0.692217	5.01e-14	-0.49312	1.2e-08	-0.187771	0.01149	-0.392896	2.16e-09	-0.386868	2.97e-05	0.193799	0.000156146	-0.580667	7.93e-15	-0.879989	4.87e-19	-0.199097	0.0377628	-0.299321	0.00912259
transcript=TGGT1_297420-t26_1	-0.0643436	0.0079576	0.0294922	0.0554187	0.170675	0.0114999	-0.187546	2.74e-08	0.0768397	0.0907094	0.0937106	1.02e-05	-0.0168709	0.000955209	0.106332	0.358944	-0.0938357	0.347923	0.123203	0.0116767
transcript=TGGT1_238880-t26_1	0.058687	0.201853	-0.025847	0.0781312	0.0998234	0.0116704	0.00143832	0.0344706	0.184357	0.0254944	0.0830956	0.00675321	0.101262	0.000346785	0.15851	0.00191778	0.0845339	0.347032	0.0572486	0.165066
transcript=TGGT1_262460-t26_1	0.347599	0.000146866	0.375332	3.84e-06	-0.0830338	0.0117123	0.384611	0.0371602	-0.110767	0.000624774	-0.412344	0.00365242	0.301577	0.438921	0.264565	0.121639	-0.0277334	0.20638	-0.0370121	0.117354
transcript=TGGT1_276140-t26_1	0.0123025	0.00128803	-0.0485897	0.159747	-0.150051	0.0117538	0.101127	1.96e-06	-0.0891585	0.449845	-0.0402347	0.00314633	-0.0489238	0.00491023	-0.137748	0.19304	0.0608921	0.0166611	-0.0888243	0.133474
transcript=TGGT1_224480-t26_1	-0.0174818	0.0917949	-0.181618	0.0971035	0.0859695	0.0118115	-0.0284432	0.017776	0.250105	0.0154856	0.192579	0.0208189	0.0575263	0.427126	0.0684877	0.331823	0.164136	0.476574	0.0109614	0.292682
transcript=TGGT1_253520-t26_1	0.518745	1.81e-07	0.290744	0.000111117	0.029048	0.0118751	0.523225	9.28e-12	0.257049	1.52e-05	-0.295223	9.05e-08	0.552273	2.67e-14	0.547793	1.65e-10	0.228001	0.0195062	-0.00447922	0.48669
transcript=TGGT1_240090-t26_1	0.283507	6.58e-12	0.266169	1.98e-07	-0.0593982	0.0118777	0.35648	1.12e-18	-0.0420604	0.235327	-0.339142	2.68e-12	0.297082	3.79e-12	0.224108	8.95e-07	0.0173378	0.176831	-0.0729737	0.0526696
transcript=TGGT1_310700-t26_1	-0.277837	0.000129494	-0.171529	0.0556533	0.248209	0.0122555	-0.358813	1e-07	0.141901	0.352551	0.252505	0.000489736	-0.110604	0.010502	-0.029628	0.187675	-0.106308	0.00824514	0.0809762	0.106324
transcript=TGGT1_306380-t26_1	-0.12571	0.000836182	-0.225493	0.0148728	0.217243	0.0123494	-0.118172	0.0724617	0.317026	0.0974821	0.217955	0.198246	0.0990705	0.448835	0.0915324	0.192844	0.0997829	0.300278	-0.00753816	0.217251
transcript=TGGT1_280518-t26_1	-0.160711	0.325334	0.00512344	0.388066	0.679325	0.0123571	-0.480727	0.135964	0.513491	0.00843798	0.314893	0.105916	0.198598	0.0905955	0.518614	0.0112599	-0.165834	0.410952	0.320016	0.101456
transcript=TGGT1_222850-t26_1	0.346416	1.71e-07	0.313825	1.09e-06	-0.0757972	0.0123598	0.2823	7.47e-08	-0.0432059	0.0422092	-0.249709	5.24e-07	0.206503	0.000171977	0.270619	0.000284021	0.0325913	0.354102	0.0641158	0.456178
transcript=TGGT1_288680-t26_1	-0.455881	2.33e-07	-0.629613	0.00753089	0.15384	0.0123652	-0.552183	1.54e-07	0.327573	0.364645	0.725915	0.00608554	-0.398343	0.00199931	-0.302041	0.00259951	0.173733	0.154722	0.0963021	0.471464
transcript=TGGT1_306970-t26_1	-0.181345	0.150782	-0.186893	0.145007	0.0263547	0.0123669	-0.1865	0.0161668	0.0319034	0.0128954	0.192048	0.016098	-0.160145	0.423793	-0.15499	0.138931	0.00554874	0.47064	0.00515501	0.1267
transcript=TGGT1_257800-t26_1	0.0807544	0.309592	0.203947	0.119941	0.35225	0.0123803	0.151343	0.175504	0.229057	0.00930577	-0.274535	0.00949437	0.503593	0.000446302	0.433004	0.0128885	-0.123192	0.217497	-0.0705887	0.446735
transcript=TGGT1_269920-t26_1	0.262574	3.29e-06	0.153775	5.07e-05	-0.210837	0.012475	0.172596	0.168852	-0.102039	0.0385771	-0.0637975	0.239476	-0.0382417	0.275845	0.0517363	0.022414	0.108798	0.425254	0.089978	0.00865006
transcript=TGGT1_305860-t26_1	-0.155483	0.00258141	-0.28202	0.0106732	-0.129838	0.0125198	0.0072904	0.0358402	-0.00330086	0.0607865	0.119246	0.0598037	-0.122547	0.000407968	-0.285321	3.32e-06	0.126537	0.47814	-0.162773	0.363505
transcript=TGGT1_270710-t26_1	-0.805706	3.8e-05	-0.66308	1.02e-05	0.362229	0.0126982	-0.949009	2.37e-06	0.219603	0.00341971	0.806383	6.87e-07	-0.58678	0.00744248	-0.443477	0.0442448	-0.142626	0.322001	0.143303	0.288196
transcript=TGGT1_221230-t26_1	0.378849	6.99e-06	0.137087	0.0664541	-0.199417	0.0127278	0.55597	7.56e-13	0.0423458	0.363359	-0.314208	2.95e-05	0.356554	4.03e-05	0.179433	0.0392942	0.241762	0.000921501	-0.177121	0.0655073
transcript=TGGT1_319350-t26_1	0.462664	7.27e-05	0.368542	0.0133063	-0.340484	0.0127736	0.60147	1.06e-06	-0.246363	0.210919	-0.507349	0.000973314	0.260986	0.0138424	0.122179	0.0977104	0.0941216	0.146347	-0.138806	0.253376
transcript=TGGT1_232300-t26_1	-0.144217	0.167822	-0.25168	0.0158395	0.306685	0.0128689	-0.0877813	0.097438	0.414149	5.53e-05	0.195245	0.00952368	0.218904	0.276354	0.162468	0.0925666	0.107463	0.304293	-0.0564357	0.341038
transcript=TGGT1_261520-t26_1	-0.274085	0.11445	-0.343426	0.0767973	0.357448	0.0128885	-0.0542064	0.454787	0.42679	0.0073526	0.123548	0.362092	0.303242	0.0721534	0.0833634	0.378008	0.0693414	0.310144	-0.219879	0.191722
transcript=TGGT1_226072-t26_1	0.510256	1.93e-06	0.537276	0.000163076	-0.270447	0.0128954	0.596563	0.0879784	-0.297468	0.0242565	-0.623583	0.0691171	0.326115	0.448835	0.239809	0.0153191	-0.0270202	0.356288	-0.0863067	0.179749
transcript=TGGT1_246340-t26_1	0.0692323	0.444926	0.0771571	0.132216	0.109488	0.012918	0.0940057	0.456274	0.101563	0.440991	-0.10193	0.129969	0.203494	0.0106491	0.17872	0.0158293	-0.00792474	0.138568	-0.0247734	0.475779
transcript=TGGT1_263180-t26_1	-0.289635	8.01e-07	-0.202292	0.0233181	0.00684801	0.0129789	-0.384617	5.06e-09	-0.0804952	0.364393	0.297274	0.000110204	-0.377769	0.000203845	-0.282787	0.0421311	-0.0873433	0.091175	0.094982	0.0165141
transcript=TGGT1_254050-t26_1	0.818373	3.42e-05	0.54514	0.00181418	-0.40658	0.0131511	1.4208	6.78e-13	-0.133347	0.195022	-1.14757	8.03e-11	1.01422	6.99e-06	0.411793	0.0550525	0.273233	0.0509071	-0.602428	0.00957564
transcript=TGGT1_263130-t26_1	-0.577521	7.27e-10	-0.472426	1.11e-10	0.203658	0.0132552	-0.659761	7.3e-11	0.0985639	0.0143298	0.554667	8.96e-12	-0.456103	1.16e-05	-0.373862	6.57e-05	-0.105094	0.419067	0.0822405	0.383143
transcript=TGGT1_231130-t26_1	0.885917	6.39e-08	0.289645	0.0120976	-0.365928	0.0133063	1.38715	2.05e-14	0.230344	0.4571	-0.790879	2.68e-05	1.02122	7.84e-08	0.519989	0.00170782	0.596272	0.0277691	-0.501234	0.040401
transcript=TGGT1_300020-t26_1	0.918722	0.000166431	0.562817	0.0363465	-0.354117	0.0133501	1.32209	3.76e-06	0.00178849	0.477112	-0.966187	0.00305402	0.967976	0.00230333	0.564605	0.0313798	0.355905	0.0136625	-0.40337	0.23413
transcript=TGGT1_315410-t26_1	-0.794227	3.4e-12	-0.554759	4.44e-10	-0.757226	0.013445	-0.788069	4.46e-09	-0.996694	0.000140271	0.548601	9.24e-08	-1.5453	1.56e-10	-1.55145	1.15e-13	-0.239468	0.0636632	-0.00615736	0.215163
transcript=TGGT1_305810-t26_1	0.439864	0.0502069	0.249799	0.186225	-0.230023	0.0135764	0.584237	0.00289256	-0.0399578	0.182758	-0.394172	0.0389867	0.354214	0.209984	0.209842	0.391622	0.190065	0.094411	-0.144373	0.392343
transcript=TGGT1_248190-t26_1	1.11785	9.61e-06	1.02833	0.00389777	-0.87371	0.0136366	0.813125	5.06e-05	-0.784188	0.128921	-0.723602	0.0140041	-0.0605856	0.224866	0.244144	0.0749539	0.0895226	0.288443	0.30473	0.165625
transcript=TGGT1_217020-t26_1	0.55756	8.23e-14	0.539573	8.85e-10	-0.0835531	0.0137768	0.507734	1.05e-10	-0.0655666	0.186659	-0.489747	4.71e-07	0.424181	3.36e-05	0.474007	7.57e-08	0.0179865	0.155539	0.0498261	0.0724617
transcript=TGGT1_279420-t26_1	-0.0698853	0.00620397	0.0208088	0.448003	-0.339183	0.01378	-0.143967	1.66e-07	-0.429877	3.59e-08	0.0532727	0.00407904	-0.48315	5.31e-13	-0.409069	1.6e-07	-0.0906941	0.00321626	0.0740815	0.00290267
transcript=TGGT1_279370-t26_1	0.600849	0.0740428	0.192509	0.406814	-0.159889	0.0138731	0.886972	1.62e-05	0.24845	0.404239	-0.478633	0.0199259	0.727083	0.0239995	0.44096	0.467221	0.408339	0.0510158	-0.286124	0.121791
transcript=TGGT1_217665-t26_1	-1.04074	0.0152383	-0.0959493	0.221615	1.09364	0.0139337	-1.1253	0.0190151	0.148845	0.190417	0.180511	0.188956	-0.0316663	0.376216	0.0528953	0.417202	-0.944791	0.0314633	0.0845615	0.319733
transcript=TGGT1_262640-t26_1	1.13036	7.29e-08	0.523425	0.109926	-0.378497	0.013967	1.63009	7.81e-11	0.228437	0.0216712	-1.02316	0.00561188	1.2516	0.00025645	0.751862	0.0043397	0.606934	2.02e-09	-0.499733	0.250673
transcript=TGGT1_259650-t26_1	-0.662374	0.0586647	-0.695545	0.0290457	0.65828	0.013986	-0.742557	0.00699606	0.69145	0.00516428	0.775728	0.0026725	-0.0842776	0.322336	-0.00409437	0.331342	0.0331707	0.422538	0.0801832	0.183517
transcript=TGGT1_292300-t26_1	-0.133473	1.8e-08	-0.228463	8.18e-06	0.145487	0.0140924	-0.20122	1.27e-12	0.240477	0.113207	0.29621	3.64e-09	-0.0557335	0.00145261	0.0120136	0.0289025	0.0949896	0.138021	0.0677471	0.170586
transcript=TGGT1_261780-t26_1	-0.265912	0.450746	-0.126958	0.482014	-0.169822	0.0141041	-0.172427	0.00731375	-0.308777	0.00688649	0.0334724	0.0032686	-0.342249	0.39488	-0.435734	0.0767437	-0.138955	0.441426	-0.0934851	0.0501005
transcript=TGGT1_211090-t26_1	0.336743	0.0210965	0.246008	0.0280243	-0.20135	0.0141326	0.338834	0.0522748	-0.110615	0.0191359	-0.248099	0.0660019	0.137484	0.349576	0.135393	0.456712	0.0907349	0.459384	-0.0020911	0.388165
transcript=TGGT1_237290-t26_1	0.149393	4.88e-05	0.122864	0.000150763	-0.0858266	0.0141857	0.136537	0.000306858	-0.0592974	0.0203494	-0.110008	0.000730159	0.0507108	0.115238	0.0635663	0.0474023	0.0265291	0.459718	0.0128555	0.372465
transcript=TGGT1_246580-t26_1	0.743829	4.83e-06	0.572226	0.00178636	-0.368156	0.0142176	1.05522	6.82e-14	-0.196553	0.16538	-0.883619	1.6e-08	0.687065	1.09e-06	0.375673	0.0338103	0.171603	0.222295	-0.311393	0.00329832
transcript=TGGT1_258210-t26_1	0.25439	7.54e-06	0.228954	0.000134842	0.118595	0.0142361	0.113303	0.0434164	0.144031	0.00637253	-0.0878665	0.107008	0.231898	4.61e-05	0.372985	1.37e-11	0.025436	0.376056	0.141087	0.0367812
transcript=TGGT1_263800-t26_1	0.171552	0.344406	-0.0828649	0.303934	-0.520711	0.0142476	-0.00493731	0.364403	-0.266294	0.199926	0.259354	0.0896851	-0.525648	0.00727283	-0.349159	0.0641892	0.254417	0.153554	0.176489	0.232873
transcript=TGGT1_288840-t26_1	0.30552	0.249919	-0.0561432	0.441139	-0.774938	0.0142506	0.532036	0.0886586	-0.413275	0.0109322	-0.170373	0.114536	-0.242902	0.0932411	-0.469418	0.0117769	0.361664	0.284485	-0.226516	0.124216
transcript=TGGT1_214350-t26_1	-0.00609206	0.457967	-0.070034	0.312433	0.109518	0.014259	-0.0786646	0.30218	0.17346	0.0829076	0.142607	0.472911	0.0308536	0.0784846	0.103426	0.0139172	0.0639419	0.336727	0.0725726	0.278859
transcript=TGGT1_229490-t26_1	0.664884	6.35e-09	0.569239	1.83e-05	-0.145397	0.0142599	0.815581	3.82e-12	-0.0497531	0.356656	-0.719937	4.4e-08	0.670184	1.81e-06	0.519486	0.000217876	0.0956442	0.0383082	-0.150698	0.288174
transcript=TGGT1_238150-t26_1	-0.299989	0.374314	0.0953892	0.386427	-0.991355	0.0142647	-0.391347	0.34276	-1.38673	0.00417297	-0.004031	0.411165	-1.3827	0.00303239	-1.29134	0.00474253	-0.395378	0.273565	0.0913582	0.463736
transcript=TGGT1_286630-t26_1	-0.137735	0.478361	-0.264944	0.462296	-0.276091	0.0142938	-0.277144	0.0221813	-0.148882	0.0373153	0.404353	0.0635038	-0.553235	9.16e-06	-0.413826	0.0122405	0.127208	0.452667	0.139409	0.0251562
transcript=TGGT1_213740-t26_1	-0.153073	0.00488975	-0.143072	0.027489	0.266489	0.014344	-0.181189	0.000235593	0.256488	0.0731684	0.171188	0.00214553	0.0853004	0.0863022	0.113416	0.310827	-0.010001	0.296393	0.0281159	0.245458
transcript=TGGT1_264640-t26_1	-0.619722	6.12e-15	-0.533205	3.82e-11	0.198119	0.0146622	-0.560129	4.8e-11	0.111601	0.399752	0.473612	9.37e-08	-0.362011	3.85e-07	-0.421604	3.04e-10	-0.0865172	0.0295097	-0.0595932	0.345943
transcript=TGGT1_248720-t26_1	-0.12943	0.353155	0.143996	0.296023	0.780441	0.0146629	0.173426	0.355707	0.507015	0.393261	-0.446852	0.331884	0.953867	0.156378	0.651011	0.07055	-0.273426	0.184613	-0.302856	0.46458
transcript=TGGT1_249380-t26_1	0.493148	5.84e-05	0.383202	0.0165743	-0.293461	0.0148033	0.659935	4.01e-09	-0.183514	0.288224	-0.549988	0.000115719	0.366474	0.000184334	0.199687	0.0500255	0.109947	0.128364	-0.166787	0.110948
transcript=TGGT1_223668-t26_1	0.0935777	0.141859	-0.0241156	0.0819287	0.158763	0.0148908	0.0861019	0.269926	0.276456	0.00892254	0.0315914	0.168773	0.244865	0.118402	0.25234	0.23958	0.117693	0.363851	0.00747582	0.362637
transcript=TGGT1_278950-t26_1	-0.252498	1.77e-06	-0.145393	3.63e-05	0.0654927	0.0149514	-0.28991	4.35e-07	-0.0416115	0.119216	0.182806	9.06e-06	-0.224417	0.000459007	-0.187005	0.00166206	-0.107104	0.206238	0.0374124	0.373464
transcript=TGGT1_315270-t26_1	-0.0649969	0.111272	-0.0389976	0.386575	0.113747	0.0149878	-0.0291659	0.271945	0.0877481	0.385496	0.00316655	0.208005	0.0845815	0.107838	0.0487505	0.267019	-0.0259993	0.0527627	-0.035831	0.317007
transcript=TGGT1_314070-t26_1	-0.419678	0.044529	-0.304081	0.471445	-0.00407981	0.0150031	-0.538042	0.000595274	-0.119676	0.366423	0.422446	0.110604	-0.542122	0.215554	-0.423758	0.390455	-0.115597	0.0447538	0.118365	0.13313
transcript=TGGT1_241850-t26_1	0.382871	0.000123053	0.128229	0.0429874	-0.121499	0.0151606	0.512637	0.102178	0.133143	0.244627	-0.257995	0.338773	0.391138	0.447469	0.261372	0.145439	0.254642	0.221648	-0.129766	0.187403
transcript=TGGT1_243250-t26_1	-0.332515	0.0184018	-0.3543	0.0357581	-0.313116	0.0154832	0.251297	0.331368	-0.291332	0.0024624	-0.229513	0.168773	-0.061819	0.0759088	-0.645631	0.000710494	0.0217841	0.3129	-0.583812	0.00946346
transcript=TGGT1_205558-t26_1	-0.071115	0.0483706	-0.0685857	0.116627	0.232194	0.0156014	-0.115329	0.0333216	0.229664	0.0853805	0.112799	0.0786863	0.116865	0.371069	0.161079	0.478383	-0.00252932	0.446986	0.0442135	0.395922
transcript=TGGT1_289290-t26_1	-0.452442	0.0153043	-0.444879	0.0319552	0.475296	0.0156103	-0.575779	0.00188696	0.467734	0.0437776	0.568217	0.00449778	-0.100483	0.105929	0.0228544	0.336399	-0.0075623	0.415225	0.123338	0.246255
transcript=TGGT1_318230-t26_1	-0.315281	9.58e-17	-0.308089	3.24e-16	0.0739756	0.0157191	-0.328514	5.79e-20	0.066784	0.0187781	0.321322	1.76e-19	-0.254538	2.34e-12	-0.241305	2.65e-08	-0.00719162	0.480887	0.0132328	0.0170266
transcript=TGGT1_271420-t26_1	0.257838	0.213847	0.929337	0.253313	-1.07446	0.0159043	-0.00149399	0.47859	-1.74596	0.102851	-0.670005	0.419148	-1.07595	0.00265009	-0.816622	0.0581605	-0.671499	0.432108	0.259332	0.173967
transcript=TGGT1_295410-t26_1	0.594061	0.000191135	0.534434	1.5e-08	-0.0953243	0.0159171	0.53189	0.00333386	-0.035698	0.00178539	-0.472263	2.77e-05	0.436565	0.343417	0.498736	0.111104	0.0596264	0.474781	0.0621711	0.207116
transcript=TGGT1_249250-t26_1	-0.143922	0.0182883	-0.207575	0.00300686	0.330795	0.0159476	-0.0448237	0.288157	0.394448	0.00414046	0.108477	0.150985	0.285971	0.127551	0.186873	0.33692	0.0636535	0.297816	-0.0990981	0.203223
transcript=TGGT1_258390-t26_1	0.316404	2.74e-07	0.162587	0.0648172	-0.256788	0.0159618	0.22633	0.0260371	-0.102971	0.232043	-0.0725135	0.389578	-0.0304578	0.407068	0.059616	0.010178	0.153817	0.000411642	0.0900739	0.0866716
transcript=TGGT1_251870-t26_1;transcript=TGGT1_305160-t26_1	-0.0750105	0.294611	-0.0622543	0.372933	0.0788385	0.015974	-0.0580586	0.114234	0.0660823	0.029126	0.0453024	0.175042	0.0207799	0.191279	0.00382799	0.0869024	-0.0127562	0.407721	-0.0169519	0.321177
transcript=TGGT1_308050-t26_1	0.929432	0.00614887	0.837182	0.00475765	-0.753376	0.0159881	0.99283	0.000125049	-0.661126	0.0112228	-0.90058	9.48e-05	0.239455	0.0295556	0.176056	0.295859	0.0922498	0.443363	-0.0633986	0.0998882
transcript=TGGT1_230400-t26_1	-0.049195	3.04e-05	0.324288	0.0021036	0.381453	0.0160205	-0.436589	3.29e-08	0.0079691	0.170992	0.0631054	5.94e-06	-0.0551363	6.63e-05	0.332258	0.019232	-0.373483	0.220804	0.387394	0.0609382
transcript=TGGT1_254510-t26_1	-0.028903	0.339346	0.109414	0.454083	0.209459	0.0165287	-0.189532	0.0622451	0.0711423	0.0425959	0.0512149	0.132221	0.0199274	0.272989	0.180556	0.0526586	-0.138317	0.38242	0.160629	0.158693
transcript=TGGT1_200470-t26_1	-0.356902	0.000528364	-0.244159	0.00616349	0.337296	0.0166505	-0.525655	0.000135714	0.224553	0.0571244	0.412912	0.000702146	-0.188359	0.0352486	-0.019606	0.256858	-0.112743	0.436738	0.168753	0.109604
transcript=TGGT1_305870-t26_1	0.550883	0.00298408	0.344293	0.0870628	-0.260469	0.0166774	0.924807	7.07e-10	-0.0538796	0.252898	-0.718218	9.87e-07	0.664338	0.0211734	0.290414	0.320546	0.206589	0.00865883	-0.373925	0.112903
transcript=TGGT1_231480-t26_1	0.0281011	0.000234213	-0.0228058	0.0592092	0.0499061	0.0166774	0.00970569	7.37e-09	0.100813	0.3422	0.0412012	0.00011123	0.0596118	0.000720254	0.0780072	0.145439	0.0509068	0.068537	0.0183954	0.0332123
transcript=TGGT1_254135-t26_1	0.285506	0.000175148	0.224266	8.8e-05	-0.158817	0.0168009	0.270449	6.56e-07	-0.0975772	0.0234134	-0.209209	3.23e-07	0.111632	1.8e-07	0.126689	7.55e-06	0.0612399	0.431262	0.0150569	0.04844
transcript=TGGT1_224850-t26_1	0.307605	3.6e-06	0.0728804	0.192111	0.119439	0.0168497	0.288794	0.00130977	0.354164	6.15e-05	-0.0540687	0.299331	0.408232	1.21e-06	0.427044	1.47e-10	0.234725	0.0190333	0.0188118	0.424324
transcript=TGGT1_245620-t26_1	-0.745528	2.56e-06	-0.70272	0.000946027	0.43913	0.0170304	-0.746147	0.00071658	0.396322	0.43876	0.703339	0.0174213	-0.307017	0.0191663	-0.306398	0.000780364	-0.042808	0.0453232	0.000618899	0.46658
transcript=TGGT1_294250-t26_1	0.530235	0.00249249	0.393566	0.0240913	-0.325589	0.0171552	0.942099	6.81e-05	-0.18892	0.106324	-0.805429	0.00151594	0.61651	0.0424099	0.204646	0.237831	0.136669	0.308865	-0.411863	0.211968
transcript=TGGT1_214560-t26_1	1.52431	0.0159995	1.74303	0.0277792	-1.14878	0.0171885	0.989663	0.100842	-1.3675	0.0333092	-1.20838	0.104879	-0.159113	0.162628	0.375532	0.476774	-0.218722	0.389798	0.534644	0.180928
transcript=TGGT1_297500-t26_1	-0.408813	1.15e-08	-0.0993469	7.98e-07	0.211315	0.0172085	-0.385589	2.03e-11	-0.0981506	0.0598822	0.076123	1.67e-09	-0.174274	8.34e-05	-0.197497	0.00744248	-0.309466	0.351652	-0.0232239	0.0796874
transcript=TGGT1_254410-t26_1	0.177823	0.450006	0.197934	0.468029	-0.186479	0.0172157	0.222081	0.4754	-0.20659	0.0375638	-0.242192	0.423872	0.0356025	0.059865	-0.00865543	0.0381232	-0.0201111	0.424552	-0.0442579	0.444328
transcript=TGGT1_203730-t26_1	0.111824	1.57e-07	0.16556	2.66e-08	0.495603	0.0175144	-0.0812429	2.95e-07	0.441866	0.00248678	0.0275067	5.63e-08	0.41436	3.68e-08	0.607427	2.42e-08	-0.0537362	0.257452	0.193067	0.422479
transcript=TGGT1_244880-t26_1	0.162696	0.141204	1.41706	0.300532	0.854695	0.0175892	0.0536161	0.00974227	-0.39967	0.365339	-1.30798	0.373214	0.908311	0.470728	1.01739	0.156928	-1.25436	0.0625615	0.10908	0.141367
transcript=TGGT1_260540-t26_1	0.114419	0.438258	0.0525063	0.316	0.217026	0.0176204	1.19535	2.68e-22	0.278939	1.87e-05	-1.13344	1.49e-20	1.41238	5.08e-25	0.331445	0.137071	0.0619127	0.0370848	-1.08094	2.03e-05
transcript=TGGT1_202890-t26_1	-0.0717489	0.292804	-0.0879465	0.109421	0.152217	0.0177241	-0.16264	0.00565667	0.168414	0.00625271	0.178838	0.00417745	-0.0104235	0.314265	0.080468	0.0962461	0.0161976	0.187331	0.0908915	0.136697
transcript=TGGT1_205290-t26_1	0.359422	0.0173332	0.309863	0.108033	-0.309833	0.0177241	0.223131	0.486503	-0.260273	0.120087	-0.173572	0.355655	-0.0867014	0.0274019	0.049589	0.449956	0.0495591	0.34501	0.13629	0.0257938
transcript=TGGT1_290960-t26_1	-0.132504	0.238561	-0.2134	0.370584	0.105465	0.0178387	-0.134656	0.166069	0.18636	0.0199685	0.215552	0.28272	-0.0291915	0.00223957	-0.0270397	0.00204784	0.0808958	0.398961	0.00215185	0.388845
transcript=TGGT1_286690-t26_1	0.526994	2.62e-05	0.388861	0.00137236	-0.0725728	0.0178554	0.591416	7.64e-07	0.0655596	0.130693	-0.453284	0.000141585	0.518843	0.193525	0.454421	0.182957	0.138132	0.0959402	-0.0644224	0.423549
transcript=TGGT1_202900-t26_1	0.517474	5.55e-06	0.578754	4.01e-07	-0.0755689	0.0178711	0.330594	0.103121	-0.136848	0.00146459	-0.391874	0.0162373	0.255026	0.353026	0.441906	0.0114558	-0.0612793	0.192712	0.18688	0.00946491
transcript=TGGT1_225960-t26_1	0.342555	0.0449637	0.290117	0.069953	-0.254236	0.0179746	0.147264	0.179467	-0.201798	0.0332261	-0.0948263	0.27609	-0.106972	0.198646	0.0883192	0.39297	0.0524376	0.350635	0.195291	0.191805
transcript=TGGT1_208850-t26_1	0.107917	0.451325	0.268014	0.386765	-0.602752	0.0180718	0.238897	0.480397	-0.762849	0.0789947	-0.398993	0.387024	-0.363855	0.125576	-0.494835	0.0339389	-0.160097	0.353507	-0.13098	0.472836
transcript=TGGT1_249740-t26_1	-0.68732	0.0362844	-0.462828	0.127551	0.623955	0.0181798	-0.951903	0.000103082	0.399463	0.104675	0.727411	0.000556491	-0.327948	0.0572623	-0.0633654	0.413604	-0.224492	0.104355	0.264583	0.171246
transcript=TGGT1_305850-t26_1	0.130122	0.00918258	-0.0121043	0.280155	0.0320887	0.0184343	0.266408	0.0769421	0.174315	0.0021396	-0.124182	0.36566	0.298497	0.00156917	0.162211	3.12e-05	0.142226	0.131376	-0.136286	0.453015
transcript=TGGT1_280480-t26_1	0.85817	0.00113696	0.679747	0.00713409	-0.399532	0.0185109	1.18749	8.06e-05	-0.221109	0.128178	-1.00907	0.000717616	0.78796	0.00108222	0.458638	0.0217464	0.178422	0.316793	-0.329322	0.234749
transcript=TGGT1_268710-t26_1	0.0318986	0.143607	0.0363907	0.255194	0.20072	0.0185294	0.0362366	0.0192408	0.196228	0.0507859	-0.0407287	0.0559115	0.236957	0.456115	0.232619	0.167263	-0.00449207	0.397993	-0.00433798	0.187794
transcript=TGGT1_319950-t26_1	-0.745083	0.0078128	-0.790543	0.00463155	0.487628	0.0186645	-0.299717	0.0284872	0.533088	0.0102503	0.345177	0.0126996	0.187912	0.286462	-0.257455	0.320543	0.04546	0.320239	-0.445367	0.135113
transcript=TGGT1_293320-t26_1	0.157883	0.0650034	0.111004	0.240575	-0.137804	0.0186792	0.178254	0.0155012	-0.0909254	0.134092	-0.131376	0.11115	0.0404507	0.434874	0.0200791	0.40808	0.0468783	0.256119	-0.0203716	0.361215
transcript=TGGT1_216590-t26_1	-0.351274	6.1e-06	-0.35688	1.82e-05	0.188207	0.018741	-0.451577	2.58e-08	0.193813	0.0372937	0.457183	7.03e-08	-0.26337	7.54e-05	-0.163067	0.0124287	0.00560602	0.411821	0.100302	0.0548831
transcript=TGGT1_222660-t26_1	-0.0205049	3.88e-11	-0.0479146	5.06e-11	-0.17634	0.0189439	0.0363162	4.32e-08	-0.14893	0.0309714	-0.00890647	4.65e-08	-0.140024	8.08e-18	-0.196845	5.37e-22	0.0274097	0.460161	-0.0568211	0.130259
transcript=TGGT1_209420-t26_1	-0.194409	0.000895285	-0.13019	0.0192848	0.090761	0.019068	-0.26164	5.15e-05	0.0265419	0.0999211	0.19742	0.00140277	-0.170879	0.250678	-0.103648	0.466041	-0.0642191	0.115766	0.0672303	0.211595
transcript=TGGT1_206470-t26_1	0.282861	3.78e-07	0.344326	8.13e-05	-0.201612	0.0192295	0.3822	0.091299	-0.263077	0.0217876	-0.443665	0.0522333	0.180588	0.455672	0.0812486	0.00540316	-0.0614654	0.257807	-0.099339	0.0868938
transcript=TGGT1_275810-t26_1	-0.518168	0.0251469	-0.445633	0.039238	0.353551	0.019232	-0.428685	0.101491	0.281016	0.0312683	0.35615	0.127818	-0.0751338	0.342891	-0.164617	0.413036	-0.072535	0.482734	-0.0894831	0.290927
transcript=TGGT1_232800-t26_1	0.435026	0.0014174	0.146155	0.148989	0.0677677	0.0193371	0.294262	0.119014	0.356638	0.000370709	-0.00539135	0.469653	0.36203	0.00036713	0.502794	2.3e-08	0.28887	0.109666	0.140764	0.122966
transcript=TGGT1_205740-t26_1	0.676686	3.76e-12	0.450808	0.00110778	-0.134777	0.0194658	1.25441	7.93e-33	0.0911015	0.0688538	-1.02853	1.97e-15	1.11964	1.34e-19	0.541909	3.43e-06	0.225878	1.68e-05	-0.577727	0.00035497
transcript=TGGT1_304970-t26_1	-0.00124162	0.466308	-0.152457	0.0214791	0.140828	0.0195481	-0.0111208	0.360317	0.292044	2.08e-05	0.162336	0.00590084	0.129707	0.0442895	0.139587	0.010014	0.151216	0.0332572	0.00987918	0.315952
transcript=TGGT1_271920-t26_1	0.693299	0.00197869	0.644015	0.0827425	-0.429228	0.0195698	0.691761	0.00128527	-0.379943	0.117038	-0.642477	0.0652133	0.262533	0.181748	0.264071	0.205979	0.0492842	0.280607	0.00153813	0.460144
transcript=TGGT1_297070-t26_1	0.80295	2.26e-15	0.60453	3.3e-10	-0.46654	0.0197189	1.31305	9.46e-16	-0.26812	0.424173	-1.11463	5.83e-11	0.846513	1.2e-08	0.33641	1.53e-07	0.19842	0.0189942	-0.510102	0.162678
transcript=TGGT1_216790-t26_1	-0.272436	3.29e-06	-0.341074	9.28e-08	0.197537	0.019731	-0.338858	1.39e-08	0.266175	0.0036601	0.407496	4.52e-10	-0.141321	0.00157356	-0.0748993	0.0614245	0.0686378	0.304717	0.0664217	0.0680352
transcript=TGGT1_235420-t26_1	0.493873	0.000113342	0.400944	7.91e-05	0.0221868	0.0197674	0.453485	4.22e-06	0.115115	0.0189876	-0.360556	2.59e-06	0.475672	1.24e-10	0.516059	6.45e-09	0.0929283	0.487373	0.0403879	0.270352
transcript=TGGT1_214260-t26_1	-0.618767	4.95e-23	-0.328643	3.38e-10	0.0190141	0.019994	-0.649459	8.01e-25	-0.271109	1.36e-06	0.359336	6.06e-11	-0.630445	2.2e-35	-0.599753	8.93e-33	-0.290123	0.00434646	0.0306927	0.457896
transcript=TGGT1_235450-t26_1	-0.30626	0.00247576	-0.24734	0.0216003	0.108108	0.0201882	-0.315306	0.00960317	0.0491874	0.111718	0.256385	0.0563826	-0.207198	0.342589	-0.198152	0.236389	-0.0589206	0.260365	0.00904546	0.409302
transcript=TGGT1_273770-t26_1	1.05036	0.0192192	0.850436	0.074169	0.846701	0.0203038	1.51697	0.000857281	1.04662	0.0111919	-1.31705	0.0078303	2.36368	0.00015584	1.89706	0.00116875	0.199922	0.302599	-0.466615	0.234285
transcript=TGGT1_233520-t26_1	0.0753605	0.271217	0.0222647	0.270271	0.175644	0.0203788	0.0310159	0.409947	0.22874	0.000102533	0.0220799	0.0650155	0.20666	0.0607865	0.251005	0.00161167	0.0530959	0.0931011	0.0443446	0.201905
transcript=TGGT1_315220-t26_1	-0.0696175	0.293941	-0.0156118	0.444153	-0.0171867	0.0204382	0.414041	1.44e-09	-0.0711925	0.00277021	-0.468047	1.55e-07	0.396854	0.00408846	-0.0868042	0.0735302	-0.0540058	0.0975849	-0.483659	0.0026651
transcript=TGGT1_233230-t26_1	0.246487	0.070799	0.165579	0.0115076	0.0112427	0.0204887	0.223911	0.0601586	0.0921508	0.19234	-0.143003	0.00807103	0.235154	0.000193014	0.257729	0.000388493	0.0809081	0.192056	0.0225752	0.483812
transcript=TGGT1_232750-t26_1	0.760444	5.91e-10	0.684859	3.61e-09	0.163339	0.0205292	0.580869	4.85e-06	0.238924	0.00322924	-0.505284	3.26e-05	0.744208	8.42e-08	0.923783	5.21e-11	0.0755848	0.260752	0.179575	0.0635278
transcript=TGGT1_229770-t26_1	0.492581	0.000195051	0.266249	0.0111129	-0.207338	0.02055	0.326329	0.0792612	0.0189941	0.138537	-0.0999968	0.274438	0.118991	0.310191	0.285243	0.120387	0.226332	0.342506	0.166252	0.0317784
transcript=TGGT1_263630-t26_1	0.362603	0.00458078	0.279895	0.00303603	-0.578218	0.0205681	0.473903	0.000391509	-0.495509	0.0143025	-0.391195	0.000281295	-0.104315	0.365723	-0.215615	0.48422	0.0827088	0.423896	-0.1113	0.334012
transcript=TGGT1_279450-t26_1	-0.215116	4.11e-08	-0.272227	8.58e-07	-0.0142802	0.0206028	-0.240382	3.88e-08	0.0428309	0.0577165	0.297493	8.52e-07	-0.254662	0.000604164	-0.229396	0.000560437	0.0571111	0.424921	0.0252663	0.473598
transcript=TGGT1_205710-t26_1	-0.483932	9.7e-11	-0.389308	5.07e-08	0.0622756	0.0206226	-0.429628	1.96e-11	-0.0323481	0.279051	0.335004	8.58e-09	-0.367353	6.97e-07	-0.421656	8.12e-06	-0.0946237	0.074929	-0.0543037	0.18933
transcript=TGGT1_261690-t26_1	1.12076	0.0028085	1.15944	0.00201829	-0.354668	0.0207118	0.81937	0.0224011	-0.393341	0.0142043	-0.858043	0.0159476	0.464702	0.47939	0.766095	0.163875	-0.0386729	0.434844	0.301393	0.199199
transcript=TGGT1_248320-t26_1	-0.0470742	0.44909	-0.490129	0.172104	0.407086	0.0208064	0.265592	0.0598822	0.850141	0.00165565	0.177463	0.264355	0.672678	0.00262125	0.360012	0.147103	0.443055	0.0295576	-0.312666	0.256485
transcript=TGGT1_215380-t26_1	-0.288876	0.000285566	-0.0185463	0.445757	0.164655	0.0209765	-0.155012	0.000108404	-0.105674	0.230203	-0.115318	0.315446	0.00964329	0.0699663	-0.124221	0.145462	-0.27033	0.00315745	-0.133864	0.345361
transcript=TGGT1_230000-t26_1	-0.142265	2.82e-06	-0.0954733	0.0226599	0.0228141	0.0210205	-0.136208	0.00217506	-0.0239778	0.446986	0.0894158	0.301215	-0.113394	0.379611	-0.119451	0.0758055	-0.0467919	0.00819215	-0.00605752	0.123984
transcript=TGGT1_264770-t26_1	0.245925	0.0231078	0.244316	0.00149833	-0.291529	0.0210496	0.262156	0.0562168	-0.289921	0.00131307	-0.260548	0.00573341	-0.0293727	0.481315	-0.0456045	0.487822	0.00160833	0.15503	-0.0162318	0.480857
transcript=TGGT1_202390-t26_1	-0.755776	1.02e-14	-0.586296	2.85e-09	0.205471	0.0210778	-0.667119	1.03e-11	0.03599	0.453918	0.497638	2.17e-08	-0.461648	3.16e-09	-0.550305	1.19e-11	-0.169481	0.0947992	-0.0886572	0.16917
transcript=TGGT1_263270-t26_1	0.349608	0.00303078	0.288486	0.0191944	-0.268378	0.0210951	0.89654	3.15e-10	-0.207256	0.13741	-0.835417	2.19e-08	0.628162	0.000436275	0.0812304	0.176854	0.0611224	0.142256	-0.546931	0.0981972
transcript=TGGT1_306430-t26_1	0.582221	0.0154751	0.0233798	0.165451	-0.63747	0.0210974	0.836396	0.00239766	-0.0786283	0.225628	-0.277554	0.0422915	0.198926	0.251413	-0.0552486	0.415895	0.558842	0.0982676	-0.254174	0.358667
transcript=TGGT1_249030-t26_1	0.497627	0.000747495	0.439904	0.00218404	-0.201148	0.0211745	0.719336	1.43e-06	-0.143425	0.0401365	-0.661613	1.15e-05	0.518188	0.00264116	0.296479	0.109023	0.0577233	0.460565	-0.221709	0.163975
transcript=TGGT1_310750-t26_1	0.695604	4.3e-06	0.478318	0.0239187	-0.20353	0.0212662	0.953613	8.91e-18	0.0137554	0.27444	-0.736327	2.82e-09	0.750083	2.59e-11	0.492073	0.00430538	0.217286	0.00230143	-0.258009	0.0123684
transcript=TGGT1_219200-t26_1	0.047367	0.25395	-0.185613	0.394357	0.316982	0.0213629	0.0943719	0.315916	0.549963	0.000901333	0.138608	0.379588	0.411354	0.00537603	0.364349	0.000873567	0.23298	0.187675	-0.0470049	0.461026
transcript=TGGT1_318710-t26_1	-0.224296	2.76e-06	-0.199962	0.00434476	0.00568279	0.0213714	-0.332755	1.17e-06	-0.0186519	0.289029	0.30842	0.00198889	-0.327072	0.00893725	-0.218613	0.0185294	-0.0243347	0.158283	0.108459	0.401903
transcript=TGGT1_242580-t26_1	0.0173495	0.334306	0.124838	0.469504	0.471301	0.0214014	0.0037546	0.314075	0.363812	0.106041	-0.111243	0.486826	0.475055	0.143444	0.48865	0.126867	-0.107488	0.274438	0.0135949	0.473674
transcript=TGGT1_222400-t26_1	0.479479	0.0531082	0.397739	0.10956	-0.36542	0.0216752	1.26857	8.52e-14	-0.283681	0.0631394	-1.18683	9.62e-14	0.903152	1.87e-10	0.114058	0.434497	0.0817394	0.330234	-0.789094	8.76e-05
transcript=TGGT1_230450-t26_1	-0.325028	0.000197454	-0.230004	0.0663154	-0.0634119	0.0217102	-0.292982	0.000156812	-0.158436	0.461168	0.197958	0.0319899	-0.356394	0.0324455	-0.38844	0.0678533	-0.0950239	0.0421085	-0.0320454	0.348491
transcript=TGGT1_225050-t26_1	-0.550704	0.000132588	-0.502428	0.000327452	0.310252	0.0219082	-0.672999	8.86e-05	0.261976	0.0165116	0.624722	0.00010103	-0.362746	0.105003	-0.240452	0.348427	-0.0482764	0.361162	0.122295	0.14819
transcript=TGGT1_315140-t26_1	0.29728	0.00193933	0.223189	0.175447	0.109646	0.0219118	0.349832	0.00361505	0.183736	2.19e-05	-0.275742	0.217447	0.459478	1.57e-07	0.406926	4.32e-08	0.07409	0.0479319	-0.0525523	0.452063
transcript=TGGT1_209170-t26_1	0.419071	5.14e-08	0.449885	8.15e-10	-0.170499	0.0221391	0.304843	5.03e-08	-0.201313	0.000948928	-0.335657	8.04e-10	0.134344	0.00790662	0.248572	0.00443485	-0.0308142	0.124457	0.114228	0.382685
transcript=TGGT1_269430-t26_1	0.94294	1.26e-07	0.573302	0.00234648	0.318535	0.0222753	0.651324	0.000154787	0.688174	5.14e-07	-0.281685	0.379491	0.969859	5.17e-08	1.26148	1.22e-10	0.369638	0.000932962	0.291616	0.00230631
transcript=TGGT1_318260-t26_1	0.239996	0.0631532	0.123929	0.010344	-0.166354	0.0225559	0.209218	0.0952376	-0.0502878	0.0030665	-0.0931522	0.026224	0.0428644	0.328637	0.0736416	0.300782	0.116066	0.332263	0.0307773	0.487775
transcript=TGGT1_217030-t26_1	1.07381	6.58e-07	1.13117	1.16e-07	0.256191	0.0226763	1.06138	1.46e-06	0.19883	0.0744988	-1.11874	2.57e-07	1.31757	2.16e-07	1.33	1.87e-07	-0.057361	0.256473	0.0124259	0.445097
transcript=TGGT1_253810-t26_1	0.494274	0.000935902	0.583169	6.52e-07	-0.210988	0.0228676	0.509073	0.1159	-0.299883	7.27e-05	-0.597968	0.00220637	0.298085	0.407721	0.283286	0.360391	-0.088895	0.0155732	-0.0147986	0.293057
transcript=TGGT1_264030-t26_1	-0.391666	0.00016112	-0.50282	0.000426756	0.0548562	0.0229222	-0.458819	1.83e-06	0.166011	0.0389396	0.569974	8.56e-06	-0.403963	0.000924722	-0.33681	0.0248112	0.111155	0.469653	0.0671533	0.225656
transcript=TGGT1_262400-t26_1	0.796604	1.37e-14	0.693051	5.86e-14	-0.199706	0.0229477	0.771316	1.01e-12	-0.096154	0.227819	-0.667764	9.63e-12	0.57161	1.75e-10	0.596897	8e-13	0.103552	0.130616	0.0252876	0.243843
transcript=TGGT1_288040-t26_1	0.625016	4.15e-11	0.547975	4.96e-06	-0.07243	0.0230093	0.576893	1.13e-09	0.00461149	0.279199	-0.499851	3e-05	0.504463	0.000351811	0.552586	6.28e-05	0.0770415	0.139207	0.0481232	0.402335
transcript=TGGT1_259550-t26_1	-0.669792	3.04e-18	-0.553783	3.69e-13	0.0328768	0.0234097	-0.644158	3.32e-20	-0.0831326	0.323254	0.528148	3.36e-15	-0.611281	2.84e-13	-0.636916	2.8e-11	-0.116009	0.0841011	-0.0256348	0.243801
transcript=TGGT1_307040-t26_1	-0.110137	1.54e-05	-0.266599	5.48e-05	0.0962485	0.023514	-0.374364	1.17e-07	0.252711	0.0330786	0.530826	5.37e-07	-0.278115	0.00258604	-0.0138883	0.055115	0.156462	0.487891	0.264227	0.137051
transcript=TGGT1_262670-t26_1	-0.065767	7.82e-06	-0.313654	0.000766138	0.155749	0.0236048	-0.0549499	0.00169523	0.403636	0.148846	0.302837	0.0131678	0.100799	0.0983409	0.0899815	0.0667735	0.247887	0.195587	-0.0108171	0.403813
transcript=TGGT1_240400-t26_1	-0.255779	0.16206	-0.326948	0.0952573	0.132316	0.0238189	-0.202188	0.250568	0.203485	0.012002	0.273356	0.161534	-0.0698713	0.141332	-0.123463	0.177911	0.0711688	0.381073	-0.0535917	0.424921
transcript=TGGT1_266730-t26_1	-0.441196	0.0951779	0.0559976	0.346061	-1.47053	0.0238626	-0.126792	0.283567	-1.96773	0.00516428	-0.370402	0.139727	-1.59733	0.00108787	-1.91173	0.000726861	-0.497194	0.0893306	-0.314404	0.143742
transcript=TGGT1_222000-t26_1	0.3822	7.93e-05	0.138742	0.0309508	0.0915138	0.0239066	0.343277	0.00736939	0.334972	0.00145301	-0.0998193	0.162321	0.434791	2.37e-05	0.473714	9.58e-08	0.243458	0.129264	0.0389227	0.301533
transcript=TGGT1_220930-t26_1	-0.531793	0.0395931	-0.612789	0.059865	0.183779	0.02402	0.206601	0.229765	0.264775	0.115586	-0.125605	0.267566	0.39038	0.00434927	-0.348014	0.126405	0.0809961	0.44242	-0.738394	0.02893
transcript=TGGT1_264752-t26_1	-0.30994	0.00735354	-0.269233	0.104583	0.453286	0.0241739	-0.277007	0.0130479	0.412579	0.18741	0.2363	0.0660019	0.17628	0.217217	0.143346	0.388616	-0.0407069	0.229192	-0.0329331	0.288701
transcript=TGGT1_289780-t26_1	0.104031	0.324356	0.141383	0.357214	-0.150014	0.0242109	0.144649	0.369506	-0.187366	0.0355434	-0.182002	0.401417	-0.00536451	0.0536448	-0.0459831	0.089431	-0.0373523	0.46529	-0.0406186	0.443662
transcript=TGGT1_281910-t26_1	0.152177	0.370267	0.138261	0.42003	-0.387527	0.0242853	0.5054	0.00315275	-0.373611	0.113219	-0.491484	0.0330724	0.117873	0.142306	-0.23535	0.272381	0.0139165	0.440991	-0.353223	0.136946
transcript=TGGT1_203970-t26_1	0.610668	0.0179123	0.222806	0.44647	-0.213275	0.0244454	1.2675	3.71e-12	0.174587	0.111427	-0.879639	2.06e-05	1.05423	3.13e-06	0.397393	0.216647	0.387863	3.86e-05	-0.656833	0.0401413
transcript=TGGT1_289120-t26_1	0.152889	0.000181193	0.277189	1.06e-07	-0.221648	0.0244906	0.2091	1.43e-05	-0.345948	4.79e-05	-0.333399	7.42e-09	-0.0125482	0.0203734	-0.0687588	0.0858886	-0.1243	0.025934	-0.0562105	0.298167
transcript=TGGT1_236260-t26_1	-1.36661	0.000717954	0.854982	0.0218868	1.0192	0.0245087	1.41026	0.0292955	-1.20239	0.00635864	-3.63185	0.0221423	2.42947	0.0354957	-0.347405	0.112033	-2.22159	0.0015117	-2.77687	0.0054107
transcript=TGGT1_310290-t26_1	0.186042	0.000560437	0.213641	0.248033	-0.0512495	0.0245985	0.166585	1.41e-05	-0.0788487	0.397627	-0.194184	0.0393255	0.115336	0.0228854	0.134792	0.16885	-0.0275992	0.0074071	0.0194566	0.171861
transcript=TGGT1_201400-t26_1	-0.116516	0.023514	-0.133033	0.00925067	0.236545	0.0247345	-0.0434479	0.0949766	0.253063	0.00997119	0.0599655	0.044519	0.193097	0.295075	0.120029	0.458618	0.0165176	0.358974	-0.073068	0.319157
transcript=TGGT1_320600-t26_1	0.16	7.38e-05	0.224798	0.0951352	-0.0532692	0.0248179	-0.0935922	0.00548045	-0.118067	0.000396531	0.0287945	0.250476	-0.146861	5.35e-05	0.106731	3.68e-07	-0.0647978	0.0375602	0.253592	0.361153
transcript=TGGT1_249690-t26_1	0.330799	0.0167616	0.387492	0.00445289	0.128631	0.0250583	0.17006	0.00318732	0.0719387	0.0791999	-0.226753	0.000333828	0.298691	1.55e-05	0.45943	0.000289442	-0.0566926	0.292519	0.160739	0.440207
transcript=TGGT1_223110-t26_1	-1.05171	5.35e-05	-0.752522	0.00188017	0.335961	0.0251597	-0.956885	0.000409287	0.0367785	0.368588	0.657702	0.00409609	-0.620924	0.00770205	-0.715744	0.00388873	-0.299183	0.105298	-0.09482	0.393936
transcript=TGGT1_262720-t26_1	-0.516738	0.470183	-0.428859	0.325395	0.105036	0.0251706	-0.597719	0.330665	0.017157	0.00814381	0.50984	0.195842	-0.492683	0.126486	-0.411703	0.0539932	-0.0878785	0.310483	0.0809805	0.371963
transcript=TGGT1_227060-t26_1	-0.00157991	0.0453091	-2.4e-05	0.354684	0.0488108	0.0253955	0.00688578	0.380182	0.0472548	0.337952	-0.00844169	0.0847782	0.0556965	0.0143641	0.0472308	0.487775	-0.00155591	0.135317	-0.00846569	0.0262298
transcript=TGGT1_300120-t26_1	-0.452834	8.88e-13	-0.307767	2.55e-08	-0.108132	0.0258817	-0.500505	2.82e-20	-0.253199	0.000166932	0.355437	5.59e-14	-0.608636	2.56e-23	-0.560966	5.53e-16	-0.145067	0.0454824	0.0476708	0.1496
transcript=TGGT1_261510-t26_1	0.728527	0.00167393	0.483147	0.0636775	0.176617	0.0259529	1.05352	3.84e-08	0.421997	0.000779109	-0.808139	9.56e-05	1.23014	9.84e-09	0.905144	0.000146793	0.24538	0.0264036	-0.324992	0.0898008
transcript=TGGT1_207640-t26_1	-0.437667	1.32e-06	-0.350141	1.09e-05	0.167156	0.0260168	-0.386821	9.64e-09	0.0796304	0.066595	0.299295	1.42e-07	-0.219665	0.00107784	-0.270511	0.00962581	-0.0875258	0.37344	-0.0508465	0.353165
transcript=TGGT1_221200B-t26_1	0.025118	0.113234	0.0670055	0.123049	0.196947	0.0261392	-0.073546	0.0159332	0.155059	0.0287354	0.0316585	0.0202486	0.123401	0.414781	0.222065	0.172004	-0.0418875	0.47064	0.098664	0.189064
transcript=TGGT1_289050-t26_1	0.298519	0.00155343	0.0421753	0.276691	-0.20603	0.0261847	0.299469	0.0035639	0.0503142	0.433249	-0.0431254	0.37678	0.0934396	0.296503	0.0924895	0.197924	0.256344	0.0213293	-0.00095014	0.383184
transcript=TGGT1_261050-t26_1	0.157543	2.05e-07	0.0566425	0.000373239	-0.210736	0.0261893	0.0699883	0.0177217	-0.109835	0.132154	0.0309127	0.0612481	-0.140748	0.267922	-0.0531928	0.00870422	0.100901	0.397929	0.0875552	0.217057
transcript=TGGT1_273980-t26_1	0.122774	0.308418	-0.0848079	0.315446	-0.335545	0.0264371	0.2611	0.00305973	-0.127963	0.282289	-0.0535177	0.466361	-0.0744453	0.292803	-0.212771	0.210248	0.207582	0.00456265	-0.138326	0.3041
transcript=TGGT1_218410-t26_1	-0.158891	0.112859	-0.249058	3.75e-05	0.210559	0.026445	-0.233654	0.283741	0.300726	1.51e-05	0.323821	0.00398228	-0.0230954	0.128358	0.0516672	0.210933	0.090167	0.0235037	0.0747626	0.344529
transcript=TGGT1_308870-t26_1	-0.121634	0.47513	-0.209815	0.313037	0.111486	0.0264508	-0.275978	0.00592091	0.199668	0.0160405	0.364159	0.00293482	-0.164492	0.155393	-0.0101472	0.0380942	0.0881811	0.318876	0.154345	0.00710833
transcript=TGGT1_223910-t26_1	0.173256	0.0995635	-0.0295598	0.386841	-0.366564	0.0264965	0.623685	6.05e-10	-0.163748	0.306167	-0.420869	0.000155554	0.257122	0.00232745	-0.193308	0.479733	0.202816	5.16e-05	-0.450429	0.0377573
transcript=TGGT1_290640-t26_1	-0.465515	2.74e-11	-0.416379	9.12e-08	-0.186449	0.0265933	-0.540633	1.03e-25	-0.235585	1.24e-05	0.491497	4.28e-19	-0.727082	6.09e-28	-0.651964	9.71e-14	-0.0491359	0.00828905	0.0751181	0.151092
transcript=TGGT1_236930-t26_1	0.387667	0.024212	-0.0418979	0.203281	-0.17174	0.0266497	0.635213	2.93e-05	0.257825	0.233331	-0.205648	0.00808358	0.463473	0.0428356	0.215927	0.439603	0.429565	0.223272	-0.247546	0.0867199
transcript=TGGT1_314410-t26_1	0.37254	3.87e-06	0.154191	0.0859386	0.0713171	0.026664	0.426152	6.89e-06	0.289665	3.68e-05	-0.207804	0.0668703	0.497469	2.82e-09	0.443857	9.15e-10	0.218348	0.0129165	-0.0536122	0.422165
transcript=TGGT1_280700-t26_1	0.150364	0.0324804	0.13359	0.00628829	-0.141423	0.0266718	0.0790977	0.105901	-0.124649	0.00512847	-0.0623234	0.0246933	-0.0623254	0.318668	0.0089411	0.447984	0.0167743	0.216673	0.0712665	0.360209
transcript=TGGT1_209108-t26_1	0.348753	5.77e-07	0.332993	0.000151087	-0.234079	0.0266882	0.391477	5.51e-06	-0.21832	0.138938	-0.375718	0.000397538	0.157399	0.0228641	0.114674	0.0175693	0.0157593	0.283964	-0.0427247	0.433977
transcript=TGGT1_203490-t26_1	-0.17016	0.0168123	-0.344113	0.0591173	0.278595	0.0268144	-0.202988	0.00742324	0.452548	0.0743275	0.376941	0.0197674	0.0756069	0.23621	0.108436	0.476867	0.173953	0.470025	0.0328287	0.239155
transcript=TGGT1_213610-t26_1	-0.310779	0.137661	-0.559364	0.000385103	-0.06168	0.0268553	-0.107915	0.387128	0.186905	0.273436	0.3565	0.00629384	-0.169595	0.022175	-0.372459	0.00114803	0.248585	0.00937385	-0.202864	0.061814
transcript=TGGT1_288400-t26_1	0.606073	0.000177823	0.256749	0.0194247	-0.255785	0.0269868	0.896125	2.4e-07	0.0935389	0.250787	-0.546801	0.00068505	0.64034	0.00211497	0.350288	0.0645404	0.349324	0.232681	-0.290052	0.200733
transcript=TGGT1_290730-t26_1	0.00760457	0.0912427	-0.05524	0.217838	-0.342613	0.0271838	-0.053452	0.0854685	-0.279768	0.00108811	0.116297	0.365351	-0.396065	0.00081192	-0.335008	0.0138689	0.0628446	0.14927	0.0610565	0.293543
transcript=TGGT1_305240-t26_1	0.340943	4e-07	0.198965	0.0286377	-0.0398032	0.0271939	0.248645	8.01e-06	0.102175	0.393106	-0.106667	0.118015	0.208841	0.0447538	0.30114	0.00710759	0.141978	0.0142611	0.0922986	0.243801
transcript=TGGT1_252360-t26_1	0.525584	0.384155	0.558164	0.0445828	-0.264821	0.0272921	0.477545	0.213892	-0.297401	0.00039845	-0.510126	0.00881947	0.212725	0.215135	0.260763	0.157426	-0.0325806	0.0495671	0.0480383	0.3796
transcript=TGGT1_229640-t26_1	0.047619	0.237556	-0.322747	0.364491	-0.126002	0.0273894	0.95308	5.65e-09	0.244364	0.11838	-0.582713	6.42e-06	0.827077	0.000141585	-0.0783831	0.282917	0.370366	0.374806	-0.905461	0.000434344
transcript=TGGT1_318150-t26_1	0.552569	0.00334195	0.601396	0.00664012	0.125348	0.0274194	0.617395	1.53e-06	0.0765215	0.203871	-0.666222	0.00029345	0.742743	6.77e-08	0.677918	0.000474484	-0.048827	0.393973	-0.0648254	0.460128
transcript=TGGT1_272380-t26_1	0.325457	0.0544266	0.417781	0.0526286	-0.229892	0.0274869	0.43626	0.00081974	-0.322215	0.0482285	-0.528583	0.0108402	0.206368	0.253084	0.0955652	0.481198	-0.0923232	0.288442	-0.110802	0.315865
transcript=TGGT1_237820-t26_1	0.0533499	0.225703	-0.029111	0.439307	-0.2347	0.0275003	0.335944	0.000547479	-0.152239	0.267833	-0.253483	0.0291002	0.101244	0.132639	-0.18135	0.244921	0.0824609	0.131071	-0.282594	0.0393622
transcript=TGGT1_226600-t26_1	0.765176	1.24e-05	0.540703	0.00166998	-0.135497	0.0277714	1.14989	5.32e-12	0.0889756	0.451311	-0.925416	1.15e-10	1.01439	3.28e-06	0.629679	0.0131995	0.224473	0.00351864	-0.384714	0.0449769
transcript=TGGT1_306950-t26_1	0.92449	0.0588439	0.481153	0.0839181	-0.583471	0.0277905	0.839876	0.0149072	-0.140133	0.138757	-0.396538	0.0818395	0.256405	0.111518	0.34102	0.118525	0.443338	0.429113	0.0846142	0.239022
transcript=TGGT1_234505-t26_1	-0.191667	0.026609	-0.165033	0.0837864	0.0885767	0.0279761	-0.357762	7.83e-06	0.0619428	0.0884633	0.331128	0.000211385	-0.269186	0.020125	-0.10309	0.474145	-0.0266339	0.409211	0.166095	0.0258248
transcript=TGGT1_235540-t26_1	-0.197547	0.362679	-0.0351547	0.266474	0.0473787	0.0280788	-0.136098	0.0483228	-0.115013	0.0134267	-0.0262944	0.0244239	-0.0887188	0.41348	-0.150168	0.0659671	-0.162392	0.403254	-0.0614491	0.105659
transcript=TGGT1_309870-t26_1	-0.219405	0.201013	-0.174861	0.180003	-0.417657	0.0281268	-0.0629605	0.435703	-0.462201	0.060646	0.018416	0.393575	-0.480617	0.0316921	-0.637062	0.00672581	-0.0445446	0.439806	-0.156445	0.275135
transcript=TGGT1_320670-t26_1	0.0697433	0.0402778	0.0651531	0.0493164	-0.123451	0.0281486	0.0633649	0.116302	-0.118861	0.0284494	-0.0587747	0.154518	-0.060086	0.294439	-0.0537076	0.478888	0.0045902	0.387787	0.00637838	0.307455
transcript=TGGT1_215400-t26_1	-0.514211	0.0723521	-0.517988	0.0247267	0.261037	0.0282392	-0.49979	0.313543	0.264814	0.0135847	0.503567	0.202672	-0.238753	0.0824164	-0.253174	0.251976	0.00377725	0.393261	-0.0144209	0.207533
transcript=TGGT1_207840-t26_1	-0.153714	0.0734328	-0.221691	0.199713	0.239789	0.0284307	-0.0149635	0.174157	0.307766	0.0942848	0.0829402	0.35861	0.224826	0.177911	0.0860752	0.334371	0.0679767	0.308832	-0.138751	0.327242
transcript=TGGT1_254540-t26_1	0.931815	0.0454361	1.07273	0.0772167	-2.33115	0.0285295	0.889926	0.0526009	-2.47206	0.0216476	-1.03084	0.094058	-1.44123	0.120159	-1.39934	0.146367	-0.140912	0.301671	0.0418886	0.449014
transcript=TGGT1_244380-t26_1	-0.133908	0.0250336	-0.221563	0.0229839	0.250952	0.0285581	-0.251004	0.00710013	0.338607	0.0266405	0.338659	0.00566763	-5.22e-05	0.422641	0.117044	0.486693	0.0876547	0.478288	0.117096	0.417341
transcript=TGGT1_226850-t26_1	0.233034	0.272191	0.383707	0.151529	0.21811	0.0285677	0.00740588	0.199868	0.067437	0.485334	-0.158079	0.262219	0.225516	0.245651	0.451144	0.122411	-0.150673	0.0500785	0.225628	0.389578
transcript=TGGT1_202680-t26_1	0.253552	0.000318774	0.148746	0.0195238	0.121028	0.0287816	0.314083	0.00422887	0.225833	0.00180231	-0.209277	0.0947245	0.43511	5.33e-07	0.374579	1.34e-08	0.104806	0.191818	-0.0605307	0.255717
transcript=TGGT1_268660-t26_1	-0.256295	0.00257768	0.0319616	0.372791	-0.21717	0.0287951	-0.36305	0.000339959	-0.505427	0.000175836	0.0747931	0.147369	-0.58022	7.3e-05	-0.473465	0.000288805	-0.288257	0.000900037	0.106755	0.29824
transcript=TGGT1_272490-t26_1	0.387154	0.000110103	0.207698	0.011568	-0.0923912	0.0289198	0.428867	3.95e-05	0.0870647	0.434003	-0.249412	0.00594263	0.336476	0.00410685	0.294762	0.00819593	0.179456	0.0178909	-0.0417139	0.486854
transcript=TGGT1_235980-t26_1	-0.0701286	0.384179	-0.0234196	0.338024	-0.14501	0.0290606	-0.113048	0.213296	-0.191719	0.00573853	0.0663392	0.188168	-0.258058	0.000381279	-0.215138	0.0730193	-0.046709	0.464977	0.0429196	0.114062
transcript=TGGT1_251885-t26_1	0.499081	8.96e-08	0.751783	3.45e-07	0.161176	0.0290957	0.806088	9.92e-09	-0.0915262	0.324767	-1.05879	3.76e-08	0.967264	5.61e-11	0.660256	2.72e-10	-0.252702	0.168151	-0.307007	0.105624
transcript=TGGT1_237000-t26_1	-0.260605	0.000538044	-0.194824	0.000227791	0.278432	0.0291727	-0.354836	5.19e-06	0.212651	0.0126161	0.289056	2.36e-06	-0.0764043	0.00199432	0.017827	0.063973	-0.0657807	0.368277	0.0942313	0.140983
transcript=TGGT1_276110-t26_1	-0.539036	0.445427	0.0211222	0.216607	-0.723098	0.0292167	-0.372944	0.393248	-1.28326	0.00820888	-0.187214	0.162817	-1.09604	0.0378197	-1.26213	0.0382295	-0.560158	0.25574	-0.166092	0.442449
transcript=TGGT1_316530-t26_1	0.215108	0.0669093	0.24063	0.207105	-0.166607	0.0292764	0.33798	0.120259	-0.192129	0.134222	-0.363503	0.291063	0.171374	0.315731	0.0485011	0.412714	-0.0255228	0.334558	-0.122873	0.405421
transcript=TGGT1_319570-t26_1	-0.204973	6.16e-05	-0.177818	0.00396943	0.0372185	0.0293326	-0.285252	2.94e-08	0.010064	0.172276	0.258098	3.22e-05	-0.248034	0.00200847	-0.167754	0.0601586	-0.0271545	0.28923	0.0802798	0.177767
transcript=TGGT1_220950-t26_1	0.0487918	0.149753	0.191597	0.350723	-0.16204	0.0293465	0.0673389	0.395042	-0.304845	0.119345	-0.210144	0.264937	-0.0947012	0.0626418	-0.113248	0.222707	-0.142805	0.300166	-0.0185471	0.173503
transcript=TGGT1_257640-t26_1	0.286802	0.00119462	0.413308	0.0152665	-0.0413785	0.0294349	0.187314	0.0226061	-0.167884	0.139961	-0.31382	0.130279	0.145936	0.469109	0.245424	0.235309	-0.126506	0.252116	0.0994883	0.170482
transcript=TGGT1_278830-t26_1	-0.731286	2.34e-48	-0.672656	5.06e-41	0.0340903	0.0294753	-0.676347	3.01e-49	-0.0245402	0.48492	0.617717	2.37e-41	-0.642257	3.44e-40	-0.697196	6.95e-40	-0.0586306	0.0254084	-0.0549393	0.354243
transcript=TGGT1_233300-t26_1	-0.796282	5.45e-08	-0.54902	0.00354985	0.185899	0.0295355	-0.746253	5.14e-09	-0.0613623	0.3878	0.498991	0.00199038	-0.560353	0.0021566	-0.610383	0.00418986	-0.247262	0.128576	-0.0500295	0.470527
transcript=TGGT1_230590-t26_1	0.530191	3.81e-05	0.304835	0.00421313	-0.359439	0.0295769	0.947965	4.3e-13	-0.134083	0.286744	-0.722609	2.22e-09	0.588526	1.08e-05	0.170753	0.0477647	0.225356	0.0855245	-0.417774	0.0283317
transcript=TGGT1_220360-t26_1	0.0215116	0.357477	-0.0207672	0.398368	-0.150938	0.0297077	0.0905801	0.325244	-0.108659	0.0425306	-0.0483012	0.318662	-0.0603575	0.154098	-0.129426	0.00809405	0.0422789	0.467915	-0.0690685	0.206865
transcript=TGGT1_206580-t26_1	-0.124591	0.0443492	-0.126717	0.376535	-0.37326	0.0297258	-0.0665974	0.0463874	-0.371135	0.00150511	0.0687232	0.373709	-0.439858	0.000157142	-0.497851	0.00295933	0.00212587	0.0546211	-0.0579935	0.258682
transcript=TGGT1_229290-t26_1	-0.386205	0.00364819	-0.297612	0.0762338	0.375623	0.0297445	-0.255648	0.121292	0.287031	0.236322	0.167056	0.437203	0.119975	0.239752	-0.0105814	0.235063	-0.088592	0.247781	-0.130557	0.0570548
transcript=TGGT1_270510-t26_1	-0.296751	1.48e-06	-0.3504	1.39e-09	0.0135752	0.0297491	-0.325191	1.37e-09	0.0672246	0.000678915	0.378841	8.62e-13	-0.311616	0.00123194	-0.283176	0.0369025	0.0536494	0.0684169	0.0284403	0.131325
transcript=TGGT1_268990-t26_1	0.174559	0.299815	0.0550475	0.3886	-0.276737	0.0297876	0.0131517	0.197673	-0.157226	0.0516099	0.106359	0.130896	-0.263586	0.00272783	-0.102179	0.08395	0.119511	0.412891	0.161407	0.0622155
transcript=TGGT1_285895-t26_1	-0.0573339	0.466646	-0.10846	0.395438	0.283894	0.0297953	-0.0819896	0.335874	0.33502	0.0215582	0.133116	0.427379	0.201905	0.0135435	0.22656	0.0642507	0.0511261	0.4074	0.0246557	0.329744
transcript=TGGT1_249970-t26_1	-0.477248	0.0137201	-0.31193	0.0427314	0.466411	0.0298097	-0.026593	0.219546	0.301093	0.0937616	-0.138725	0.368138	0.439818	0.169092	-0.0108364	0.322797	-0.165318	0.365631	-0.450655	0.0802848
transcript=TGGT1_256880-t26_1	0.455963	0.00390653	0.144012	0.0103794	-0.39386	0.029961	0.640179	0.00448272	-0.0819097	0.0838639	-0.328229	0.0122195	0.246319	0.206731	0.0621027	0.195599	0.31195	0.287845	-0.184216	0.483624
transcript=TGGT1_272010-t26_1	-1.6325	3.05e-05	-1.31696	0.00786064	0.446475	0.0300361	-1.88627	1.35e-05	0.130932	0.399195	1.57073	0.00286645	-1.4398	0.00177472	-1.18603	0.00481505	-0.315543	0.153426	0.253766	0.356858
transcript=TGGT1_281900-t26_1	-0.150335	0.0106785	-0.286849	0.0628671	0.193113	0.0301034	-0.226653	0.0158227	0.329627	0.146205	0.363168	0.084561	-0.0335401	0.357127	0.0427781	0.3019	0.136514	0.258834	0.0763182	0.445876
transcript=TGGT1_233190-t26_1	0.186364	0.0943518	0.11841	0.376873	0.00816297	0.030172	-0.00303179	0.00214738	0.0761173	0.219784	0.0709862	0.0375019	0.00513118	0.154557	0.194527	0.322847	0.0679544	0.205465	0.189396	0.0618133
transcript=TGGT1_252440-t26_1	0.462328	2.85e-05	0.28941	0.181491	-0.102663	0.030267	0.849218	3.9e-12	0.0702554	0.16102	-0.6763	0.000112579	0.746555	3.32e-06	0.359665	0.0302582	0.172918	0.000355127	-0.38689	0.0211734
transcript=TGGT1_280780-t26_1	-0.114533	0.0904775	-0.104084	0.111554	0.240724	0.0302828	-0.295543	0.000134262	0.230274	0.0516621	0.285094	0.00125145	-0.0548198	0.158409	0.12619	0.430152	-0.0104491	0.458784	0.18101	0.13396
transcript=TGGT1_297760-t26_1	-0.325721	0.0446138	-0.156922	0.234046	-0.12548	0.0302865	-0.141232	0.137157	-0.294278	4.99e-05	-0.0275667	0.406544	-0.266712	0.0107009	-0.451201	0.00149046	-0.168799	0.0499376	-0.184489	0.379002
transcript=TGGT1_268650-t26_1	0.309704	0.297103	0.225183	0.425904	-0.0713294	0.0303068	0.271388	0.373709	0.0131919	0.152687	-0.186867	0.308418	0.200059	0.0366929	0.238375	0.180083	0.0845213	0.399016	0.0383158	0.220196
transcript=TGGT1_216950-t26_1	-0.227018	0.0642943	-0.244572	0.0781712	0.394022	0.0304976	-0.0746408	0.164654	0.411576	0.0361114	0.0921946	0.214406	0.319381	0.0668122	0.167004	0.240575	0.0175538	0.364948	-0.152378	0.170875
transcript=TGGT1_247470-t26_1	-0.256738	9.26e-08	-0.337725	1.32e-08	0.162907	0.0310463	-0.369078	6.27e-09	0.243894	0.0124132	0.450065	1.03e-09	-0.206171	4.68e-05	-0.0938307	0.000591563	0.0809869	0.403765	0.112341	0.251413
transcript=TGGT1_310310-t26_1	0.21172	0.00513814	0.177038	0.0776979	0.123425	0.0310844	0.147123	0.340187	0.158107	0.00468155	-0.112441	0.424939	0.270548	0.0226705	0.335145	9.19e-06	0.0346819	0.22773	0.0645964	0.0730398
transcript=TGGT1_243290-t26_1	0.609972	0.000823516	0.468873	0.0072925	-0.219188	0.0311916	0.873947	1.7e-08	-0.0780887	0.129264	-0.732848	6.3e-06	0.654759	0.00169805	0.390784	0.113273	0.141099	0.297705	-0.263975	0.121987
transcript=TGGT1_320588-t26_1	-0.443893	0.290024	-1.11048	0.12113	-0.836222	0.0312806	0.369856	0.226153	-0.169632	0.279144	0.296733	0.360949	-0.466365	0.256382	-1.28011	0.152586	0.666589	0.0387533	-0.813749	0.200967
transcript=TGGT1_209850-t26_1	0.00635759	0.0890296	0.00918523	0.0447538	-0.361203	0.0313412	-0.239442	0.0062954	-0.364031	0.0879039	0.236614	0.00223174	-0.600645	2.36e-05	-0.354845	0.00154905	-0.00282764	0.361262	0.2458	0.228326
transcript=TGGT1_215090-t26_1	0.04338	0.125845	0.0377999	0.0316173	-0.466893	0.0313722	-0.0434187	0.418695	-0.461313	0.00403467	0.0489988	0.222279	-0.510312	0.0217161	-0.423513	0.248806	0.0055801	0.328367	0.0867987	0.150007
transcript=TGGT1_235930-t26_1	-0.149001	0.081781	-0.130305	0.0245855	0.0675924	0.031382	-0.156652	0.00284499	0.048897	0.00764782	0.137957	0.000531901	-0.0890595	0.285047	-0.0814083	0.364187	-0.0186954	0.302443	0.00765122	0.154101
transcript=TGGT1_314030-t26_1	1.11598	0.00151936	0.693985	0.0715384	-0.358373	0.0313996	1.44829	0.000111361	0.0636237	0.403539	-1.02629	0.0134039	1.08991	0.0174091	0.757609	0.0765701	0.421997	0.0115393	-0.332304	0.254158
transcript=TGGT1_264900-t26_1	-0.576568	2.74e-06	-0.0721752	0.00127096	-0.655057	0.0314178	-0.473868	6.57e-06	-1.15945	0.00066247	-0.0305246	0.00276707	-1.12892	3.37e-09	-1.23162	1.49e-09	-0.504393	0.0925004	-0.1027	0.416816
transcript=TGGT1_312520-t26_1	0.372373	0.362945	0.246107	0.145242	-0.221441	0.0314431	0.523452	0.257125	-0.0951762	0.00190071	-0.397186	0.0644337	0.30201	0.0821069	0.150931	0.0543698	0.126265	0.301783	-0.151079	0.386587
transcript=TGGT1_314260-t26_1	0.260734	0.0864717	0.402942	0.0110611	-0.273349	0.031552	0.438543	0.00141105	-0.415557	0.00420725	-0.580751	0.00044334	0.165193	0.130279	-0.012615	0.399016	-0.142208	0.0695949	-0.177808	0.0992605
transcript=TGGT1_309600-t26_1	0.150893	0.229426	0.10198	0.473419	-0.119906	0.0315622	0.199885	0.0569182	-0.070992	0.160243	-0.150971	0.211646	0.0799791	0.469796	0.0309878	0.168805	0.0489137	0.250872	-0.0489913	0.223318
transcript=TGGT1_315980-t26_1	0.915319	0.000201348	0.434852	0.0431485	-0.581028	0.0315844	1.03461	5.04e-06	-0.100561	0.441906	-0.554139	0.00407825	0.453579	0.0100004	0.334292	0.0695863	0.480467	0.0434093	-0.119287	0.269118
transcript=TGGT1_290270-t26_1	-0.441753	2.61e-18	-0.656803	7.71e-20	0.0270385	0.0316036	-0.460471	7.57e-23	0.242089	0.0143283	0.675521	7.01e-25	-0.433433	7.62e-14	-0.414714	3.38e-11	0.21505	0.411254	0.0187184	0.37008
transcript=TGGT1_214270-t26_1	-0.329412	5.92e-09	-0.309507	3.05e-09	0.155453	0.0316142	-0.237908	7.29e-07	0.135548	0.0327224	0.218003	6.09e-07	-0.0824544	0.00392608	-0.173959	0.000737858	-0.0199048	0.466356	-0.0915046	0.462244
transcript=TGGT1_267660-t26_1	-0.0164656	0.195185	0.110828	0.0812873	-0.0208613	0.0316213	-0.0480746	0.232083	-0.148154	1.99e-05	-0.0792185	0.0940493	-0.0689359	0.00671969	-0.0373269	0.00251398	-0.127293	0.00771336	0.031609	0.481656
transcript=TGGT1_251810-t26_1	-0.0834308	0.338404	0.170343	0.388608	0.337838	0.03164	-0.0823579	0.304638	0.0840645	0.0424136	-0.171416	0.298269	0.25548	0.165622	0.254407	0.00779305	-0.253774	0.464188	-0.00107296	0.17361
transcript=TGGT1_366480-t26_1	-0.489211	0.0718951	0.582629	0.0785333	0.66938	0.0316921	-0.259315	0.385139	-0.402461	0.10653	-0.812526	0.0516154	0.410065	0.197767	0.180169	0.398584	-1.07184	0.0155427	-0.229896	0.254768
transcript=TGGT1_218920-t26_1	-0.504855	1.17e-05	-0.41824	0.0957945	0.0275393	0.0317317	-0.312036	7.79e-05	-0.0590763	0.409392	0.22542	0.0805245	-0.284496	0.0584185	-0.477316	0.0687197	-0.0866157	0.00610567	-0.19282	0.41223
transcript=TGGT1_251690-t26_1	-0.200219	2.69e-06	-0.314578	3.28e-09	0.0671351	0.0317522	-0.367111	2.31e-06	0.181494	0.00224486	0.481469	1.61e-08	-0.299976	0.0106423	-0.133084	0.0334939	0.114359	0.209345	0.166891	0.285047
transcript=TGGT1_226390-t26_1	-0.199544	0.332841	0.0168751	0.375544	0.247034	0.0318035	-0.222107	0.126198	0.0306149	0.131951	0.00568874	0.45774	0.0249261	0.108033	0.0474899	0.102609	-0.216419	0.18385	0.0225638	0.331823
transcript=TGGT1_321450-t26_1	0.214754	1.69e-12	0.151771	3.81e-06	0.021833	0.0318575	0.30315	6.58e-06	0.0848156	0.000294086	-0.240167	0.00999607	0.324983	4.55e-10	0.236587	1.36e-18	0.0629826	0.066531	-0.0883959	0.06915
transcript=TGGT1_311430-t26_1	-0.0242449	0.0119094	-0.147244	0.0864667	0.157142	0.0318654	-0.0776052	0.0381332	0.280141	0.117782	0.200604	0.0872124	0.0795369	0.351952	0.132897	0.449032	0.122999	0.44647	0.0533603	0.383807
transcript=TGGT1_226560-t26_1	-0.323659	0.0263012	-0.370467	0.00675129	0.224748	0.0320164	-0.257168	0.0809314	0.271556	0.0071936	0.303976	0.0070925	-0.0324204	0.194887	-0.0989113	0.442198	0.0468078	0.448206	-0.0664909	0.157715
transcript=TGGT1_288860-t26_1	0.501152	0.000882716	-0.55875	0.160106	-0.708526	0.032022	0.28352	0.0825294	0.351376	0.480111	0.776382	0.418669	-0.425007	0.403202	-0.207374	0.147893	1.0599	0.0461275	0.217632	0.102507
transcript=TGGT1_253290-t26_1	-0.336502	1.74e-11	-0.293391	2.27e-10	-0.043718	0.0321102	-0.4553	9.08e-14	-0.0868292	0.064184	0.412188	1.39e-12	-0.499018	4.19e-07	-0.38022	2.25e-05	-0.0431113	0.404607	0.118798	0.221754
transcript=TGGT1_234390-t26_1	0.311034	0.000692326	-0.0120599	0.18185	0.0489953	0.0321761	0.310446	3.33e-05	0.37209	0.000140186	0.0126487	0.107474	0.359441	1.45e-06	0.36003	1.54e-05	0.323094	0.0109088	0.000588809	0.463923
transcript=TGGT1_232130-t26_1	-0.159111	0.321882	-0.221056	0.450944	0.112359	0.0322165	0.0501211	0.435357	0.174304	0.0820663	0.0118239	0.328831	0.16248	0.0340396	-0.0467521	0.099225	0.061945	0.372352	-0.209232	0.285163
transcript=TGGT1_272770-t26_1	-0.0888781	0.0917865	-0.0910813	0.0753657	0.24218	0.0322303	-0.325816	0.00824765	0.244383	0.0403937	0.328019	0.00925067	-0.0836359	0.146808	0.153302	0.479921	0.00220323	0.330526	0.236937	0.171065
transcript=TGGT1_310770-t26_1	0.106435	0.47859	0.160338	0.461082	-2.43754	0.0322844	0.209418	0.459724	-2.49144	0.039238	-0.263321	0.480149	-2.22812	0.00304611	-2.3311	0.0126224	-0.0539028	0.473727	-0.102983	0.43946
transcript=TGGT1_221510-t26_1	0.51463	0.164189	0.474694	0.137216	-0.453974	0.0323514	0.407911	0.326025	-0.414039	0.0748737	-0.367975	0.456403	-0.0460635	0.0695612	0.0606555	0.228625	0.0399354	0.299235	0.106719	0.140946
transcript=TGGT1_232090-t26_1	-0.406814	0.000324691	-0.276459	0.0133613	0.0706491	0.032379	-0.416793	0.000114479	-0.0597066	0.235258	0.286437	0.00544235	-0.346144	0.031117	-0.336165	0.0682447	-0.130356	0.214763	0.00997867	0.374314
transcript=TGGT1_312630-t26_1	-0.169638	5.8e-13	-0.16056	1.74e-06	-0.0211409	0.0326571	-0.0894674	1.26e-22	-0.0302191	0.399939	0.0803892	1.88e-14	-0.110608	1.05e-14	-0.190779	2.01e-06	-0.00907826	0.0945729	-0.0801709	0.000209791
transcript=TGGT1_254555-t26_1	-0.0900171	0.156461	-0.243127	0.415391	-0.542582	0.032844	-0.0671116	0.055115	-0.389473	0.292853	0.220221	0.239253	-0.609694	0.395846	-0.632599	0.385925	0.15311	0.238952	-0.0229055	0.315491
transcript=TGGT1_238190-t26_1	0.29441	5.03e-05	0.163133	0.0126161	0.200933	0.0330724	0.175735	0.0310844	0.332211	0.0028416	-0.0444578	0.261705	0.376669	0.000101899	0.495344	1.67e-08	0.131278	0.175659	0.118675	0.0796819
transcript=TGGT1_235170-t26_1	0.0613685	0.442403	0.0821948	0.433214	-0.290006	0.0331019	0.0474632	0.143837	-0.310833	0.0117009	-0.0682896	0.251498	-0.242543	0.000820703	-0.228638	0.02687	-0.0208263	0.376418	0.0139052	0.200655
transcript=TGGT1_265370-t26_1	0.718108	0.0544753	0.308808	0.443185	-0.263439	0.0331963	0.892069	0.000995134	0.145861	0.43566	-0.482769	0.201313	0.62863	0.223741	0.454669	0.487549	0.4093	0.00643209	-0.173961	0.260913
transcript=TGGT1_213900-t26_1	0.163791	0.467444	0.187113	0.300278	-0.00557619	0.0333617	0.140969	0.0102038	-0.028899	0.0798075	-0.164292	0.0476926	0.135393	0.404294	0.158214	0.0302387	-0.0233228	0.325183	0.0228213	0.00817434
transcript=TGGT1_200400-t26_1	0.315971	0.0821358	0.106894	0.215417	-0.541085	0.0334677	0.311534	0.161442	-0.332009	0.139492	-0.102457	0.301551	-0.229551	0.323525	-0.225114	0.393847	0.209077	0.383401	0.00443696	0.417783
transcript=TGGT1_229780-t26_1	-0.600935	0.0603247	-0.5474	0.000874404	0.518643	0.0335145	-0.840725	0.00406719	0.465108	0.00111327	0.78719	6.13e-05	-0.322082	0.180735	-0.0822916	0.314189	-0.0535351	0.329791	0.23979	0.0547318
transcript=TGGT1_311070-t26_1	1.3598	0.000228246	1.07538	0.00200615	-0.344709	0.03368	0.686765	0.000552867	-0.0602806	0.18526	-0.402337	0.00478342	0.342056	0.109095	1.0151	0.0402097	0.284428	0.180817	0.673039	0.272791
transcript=TGGT1_297880-t26_1	0.13157	0.339458	0.211402	0.306793	-0.10778	0.03368	0.00433549	0.250776	-0.187611	0.0426392	-0.0841666	0.344039	-0.103444	0.00651848	0.0237905	0.0621217	-0.0798311	0.436738	0.127235	0.112459
transcript=TGGT1_297960A-t26_1	0.555794	7.31e-06	0.688077	0.000197	-0.375875	0.0336968	0.651268	8.02e-06	-0.508158	0.0145666	-0.783551	0.000218514	0.275393	0.00573692	0.179919	0.00707548	-0.132283	0.181354	-0.0954742	0.43071
transcript=TGGT1_262620-t26_1	-0.124904	0.229614	-0.0384454	0.43175	0.0607406	0.0338304	-0.102413	0.169282	-0.0257176	0.108871	0.0159549	0.320163	-0.0416725	0.298167	-0.064163	0.129721	-0.0864582	0.309155	-0.0224905	0.363505
transcript=TGGT1_272000-t26_1	0.39829	0.313771	-0.000777207	0.39889	0.649488	0.0338381	0.865298	6.46e-06	1.04855	0.00370482	-0.466231	0.113376	1.51479	0.000546007	1.04778	0.113471	0.399067	0.00668256	-0.467008	0.272023
transcript=TGGT1_254530-t26_1	0.608224	0.251392	0.511575	0.0692485	0.135496	0.0338381	0.588865	0.32199	0.232145	0.0427476	-0.492216	0.0958424	0.724361	0.00255829	0.74372	0.00255571	0.0966497	0.323255	0.0193587	0.395281
transcript=TGGT1_265450-t26_1	-0.337563	1.48e-05	-0.274062	0.0124689	0.313982	0.033899	-0.27132	4.8e-08	0.250481	0.369773	0.207819	0.00052887	0.0426621	0.000233645	-0.0235812	0.0115258	-0.0635014	0.183415	-0.0662433	0.183415
transcript=TGGT1_209890-t26_1	0.206181	9e-09	0.111101	0.000546456	-0.141573	0.034114	0.35029	6.54e-14	-0.046493	0.404456	-0.25521	4.44e-08	0.208717	4.6e-06	0.0646084	0.00237368	0.0950797	0.000829806	-0.144109	0.0524571
transcript=TGGT1_311625-t26_1	0.280358	0.0621164	-0.0713156	0.449657	0.012217	0.0341485	-0.224275	0.372933	0.36389	0.00329935	0.575949	0.212497	-0.212058	0.0186995	0.292575	0.0010153	0.351673	0.11475	0.504633	0.143205
transcript=TGGT1_255180-t26_1	-0.418341	5.72e-13	-0.894564	3.83e-12	-0.0818678	0.0341865	-0.276682	7.47e-11	0.394355	0.00413802	0.752905	1.5e-10	-0.35855	2.32e-06	-0.500209	2.76e-08	0.476223	0.16574	-0.14166	0.208671
transcript=TGGT1_289800-t26_1	0.611389	0.00253805	0.160227	0.119324	-0.213504	0.0343193	1.12434	3.5e-06	0.237657	0.399868	-0.673182	0.000125436	0.910839	0.000290803	0.397884	0.0966731	0.451161	0.0122719	-0.512955	0.113774
transcript=TGGT1_321690-t26_1	0.66753	4.2e-06	0.260297	0.0130253	-0.290398	0.0344274	0.805159	1.22e-06	0.116835	0.0962982	-0.397927	0.00350728	0.514761	1.66e-05	0.377131	8.31e-05	0.407233	0.00212113	-0.13763	0.331268
transcript=TGGT1_243280A-t26_1	0.00638675	0.288947	0.0514246	0.479188	0.157114	0.0344292	-0.102554	0.0092169	0.112076	0.129101	0.0575162	0.0571965	0.0545602	0.417284	0.163501	0.145181	-0.0450379	0.295991	0.108941	0.0712746
transcript=TGGT1_269800-t26_1	-0.295303	3.4e-07	-0.261278	1.28e-05	-0.0491954	0.0344638	-0.384374	3.08e-10	-0.0832203	0.0334549	0.350349	3.97e-07	-0.433569	3.36e-13	-0.344499	1.77e-09	-0.0340249	0.361153	0.0890706	0.418616
transcript=TGGT1_243410-t26_1	0.186926	0.370777	0.189773	0.270983	-0.448612	0.0344638	0.355435	0.324163	-0.451459	0.000956446	-0.358282	0.0501895	-0.0931772	0.0950446	-0.261686	0.00897484	-0.00284684	0.161761	-0.168509	0.186962
transcript=TGGT1_280730-t26_1	0.299427	0.0732711	0.153003	0.400476	-0.109671	0.0344925	0.511032	0.004728	0.0367532	0.271206	-0.364608	0.0338013	0.401362	0.204216	0.189757	0.407	0.146424	0.0901709	-0.211605	0.170146
transcript=TGGT1_258350-t26_1	0.181155	0.00262509	0.0930998	0.105643	-0.165115	0.0346011	0.0901015	0.454633	-0.0770605	0.315985	-0.00204669	0.329027	-0.0750138	0.238459	0.0160393	0.27209	0.0880548	0.105084	0.0910531	0.156378
transcript=TGGT1_313290-t26_1	0.0310448	0.395402	-0.0493797	0.474924	-0.123386	0.0347124	-0.0213061	0.109191	-0.0429619	0.0148354	0.101731	0.162616	-0.144692	0.000425813	-0.0923415	0.0109209	0.0804245	0.413478	0.0523509	0.169762
transcript=TGGT1_317720-t26_1	-0.111551	2.03e-05	-0.21981	0.021516	0.0447773	0.0350169	-0.115173	0.00113393	0.153036	0.249239	0.223431	0.0173793	-0.0703952	0.0604255	-0.0667736	0.107458	0.108259	0.277886	0.00362158	0.247573
transcript=TGGT1_222100-t26_1	0.436199	0.035681	0.066335	0.426048	-1.09945	0.0350264	0.712478	0.000279074	-0.729584	0.000394301	-0.342614	0.0601139	-0.38697	4.15e-08	-0.663249	5.59e-05	0.369864	0.0736196	-0.276279	0.0851313
transcript=TGGT1_220600-t26_1	-0.319317	0.00420351	-0.316013	0.0132012	-0.254502	0.0350685	-0.0189379	0.369709	-0.257806	0.00496681	0.0156333	0.415685	-0.27344	0.0145006	-0.573819	6.25e-05	-0.00330455	0.276064	-0.30038	0.0100736
transcript=TGGT1_278130-t26_1	0.530324	0.0292643	0.242806	0.12881	0.377602	0.0350908	-0.153585	0.0442263	0.665121	0.0178083	0.441103	0.0214811	0.224017	0.240484	0.907927	0.00126158	0.287518	0.302985	0.683909	0.00054377
transcript=TGGT1_225870-t26_1	-0.598361	3.3e-09	-0.398665	6.95e-05	0.302069	0.0351317	-0.742072	3.74e-08	0.102373	0.437121	0.542376	4.35e-05	-0.440003	1.73e-05	-0.296292	1.87e-05	-0.199696	0.0249408	0.143711	0.0922838
transcript=TGGT1_269180-t26_1	0.126247	4.48e-05	-0.00896855	0.000800715	-0.0802971	0.0352054	0.247275	8.48e-08	0.0549181	0.014105	-0.112059	1.13e-05	0.166978	3.77e-12	0.0459496	2.7e-08	0.135215	0.331277	-0.121028	0.353351
transcript=TGGT1_261500-t26_1	-0.459941	3.4e-06	-0.312799	0.053005	-0.0777854	0.0354193	-0.425175	1.47e-05	-0.224927	0.488259	0.278034	0.0794437	-0.502961	0.0581641	-0.537726	0.0352677	-0.147141	0.0644884	-0.0347655	0.432398
transcript=TGGT1_217000-t26_1	0.45207	0.108807	0.404473	0.0380225	0.0423724	0.0354478	0.674285	0.0168975	0.0899691	0.0410774	-0.626689	0.00225295	0.716658	2.31e-05	0.494442	0.000700526	0.0475967	0.392951	-0.222216	0.261723
transcript=TGGT1_305510-t26_1	0.0714699	0.067229	0.17618	0.0120778	-0.175493	0.0357156	-0.00502468	0.30562	-0.280203	0.00610273	-0.0996851	0.0774325	-0.180517	0.161163	-0.104023	0.409758	-0.10471	0.139416	0.0764946	0.235288
transcript=TGGT1_311310-t26_1	-0.376528	0.119083	-0.219148	0.26283	0.247068	0.0358503	-0.475436	0.00347078	0.0896876	0.124654	0.318055	0.0327768	-0.228367	0.29192	-0.12946	0.30151	-0.157381	0.414046	0.0989072	0.110328
transcript=TGGT1_278030-t26_1	0.433968	0.112629	0.203453	0.476169	0.106585	0.0359867	0.758911	3.02e-07	0.3371	0.000721074	-0.528396	0.000658501	0.865497	5.19e-09	0.540553	0.00470005	0.230515	0.0589365	-0.324944	0.0112031
transcript=TGGT1_310950-t26_1	0.0205409	0.199628	0.102331	0.0892251	0.10441	0.0360328	-0.0813883	0.187292	0.0226196	0.193702	-0.000402184	0.31923	0.0230218	0.468972	0.124951	0.00450441	-0.0817905	0.271066	0.101929	0.0988028
transcript=TGGT1_228630-t26_1	0.11571	0.00521778	0.155555	0.00469455	-0.208762	0.0364591	0.0606736	0.00305177	-0.248607	0.0326959	-0.100518	0.00276528	-0.148089	0.217209	-0.093052	0.318764	-0.0398443	0.46718	0.0550369	0.373418
transcript=TGGT1_305120-t26_1	1.28194	0.00072188	0.758165	0.0157848	-0.471206	0.0364942	1.56044	1.53e-05	0.0525699	0.444593	-1.03667	1.57e-05	1.08924	0.000304534	0.810735	0.0219576	0.523776	0.0172157	-0.2785	0.282787
transcript=TGGT1_250750-t26_1	-0.2081	0.0419078	-0.140506	0.297433	0.0840579	0.0364942	-0.200176	0.0281601	0.0164642	0.220375	0.132583	0.393016	-0.116119	0.316428	-0.124042	0.41767	-0.0675937	0.0200049	-0.00792322	0.398812
transcript=TGGT1_309040-t26_1	0.0825349	0.295233	-0.0858877	0.337197	-0.589274	0.0367047	0.379278	0.109465	-0.420851	0.0180222	-0.210856	0.105232	-0.209996	0.322859	-0.506739	0.30252	0.168423	0.415485	-0.296743	0.398022
transcript=TGGT1_217530-t26_1	0.121192	0.00152163	0.026371	0.0882801	-0.168595	0.0370592	-0.0795336	0.457264	-0.0737742	0.382928	0.174354	0.158073	-0.248128	0.0839505	-0.0474032	0.153605	0.0948206	0.0959683	0.200725	0.00738282
transcript=TGGT1_230990-t26_1	-0.206627	0.202101	0.0527395	0.226047	-0.0865345	0.03751	-0.243272	0.13494	-0.345901	0.0693677	-0.0160944	0.161115	-0.329807	0.00207631	-0.293162	0.00570258	-0.259367	0.484535	0.0366451	0.429781
transcript=TGGT1_228200-t26_1	0.496325	0.016137	0.195109	0.0832984	-0.178359	0.0375773	0.451447	0.0871547	0.122858	0.148355	-0.150231	0.223002	0.273089	0.446735	0.317966	0.3853	0.301216	0.315608	0.0448772	0.350213
transcript=TGGT1_217220-t26_1	0.0762653	0.239546	0.157527	0.161534	0.269113	0.0376702	0.0906784	0.44263	0.187851	0.383142	-0.17194	0.115469	0.359791	0.151426	0.345378	0.218219	-0.0812616	0.034804	-0.0144131	0.364731
transcript=TGGT1_239620-t26_1	-0.855933	4.72e-08	-0.472451	2.68e-11	-0.196998	0.0376897	-0.890382	1.02e-09	-0.58048	1.05e-05	0.5069	1.39e-12	-1.08738	2.07e-22	-1.05293	3.91e-23	-0.383482	0.331902	0.0344492	0.129404
transcript=TGGT1_246950-t26_1	0.127814	0.0375824	0.0160541	0.472601	-0.245533	0.0378076	0.510499	1.55e-05	-0.133773	0.394882	-0.39874	0.0289197	0.264966	0.0137079	-0.117719	0.395368	0.11176	0.0151097	-0.382686	0.0917795
transcript=TGGT1_222900-t26_1	-0.528246	1.19e-09	-0.234851	0.00795976	0.244107	0.0378985	-0.425252	8.48e-06	-0.0492881	0.143144	0.131857	0.0284722	-0.181145	0.0014609	-0.284139	1.35e-05	-0.293395	0.00242772	-0.102994	0.431402
transcript=TGGT1_208360-t26_1	-0.100031	0.353716	0.45334	0.0482285	0.465014	0.037933	0.38008	0.188542	-0.0883571	0.385303	-0.933451	5.43e-05	0.845094	0.00183259	0.364983	0.134695	-0.553371	0.00606844	-0.480111	0.10384
transcript=TGGT1_310360-t26_1	0.402521	0.0776346	-0.105449	0.400901	0.369826	0.0380124	0.94587	3.69e-13	0.877796	5.58e-05	-0.4379	0.00147539	1.3157	9.74e-09	0.772347	0.00811463	0.507971	0.000171112	-0.543349	0.0500369
transcript=TGGT1_228340-t26_1	0.569195	1.28e-05	0.554673	6.07e-07	-0.213451	0.0381851	0.571408	1.05e-06	-0.198929	0.0196767	-0.556886	2.39e-08	0.357957	0.000282757	0.355744	0.0030989	0.014522	0.487504	-0.00221252	0.285844
transcript=TGGT1_316340-t26_1	0.0341943	0.384622	0.0725004	0.432549	0.118871	0.0382388	-0.0588999	0.00912322	0.0805653	0.0108711	0.0205938	0.00137785	0.0599715	0.433249	0.153066	0.0154957	-0.0383061	0.327632	0.0930942	0.00214037
transcript=TGGT1_239890-t26_1	0.47523	0.00288508	0.361563	0.0072381	-0.646846	0.0386279	0.611172	7.01e-07	-0.533179	0.055	-0.497505	7.01e-06	-0.0356745	0.0463881	-0.171616	0.370548	0.113667	0.473726	-0.135941	0.070799
transcript=TGGT1_216770-t26_1	0.616371	5.06e-05	0.566857	0.0030989	-0.147498	0.0386279	0.427142	5.7e-05	-0.0979832	0.0725879	-0.377627	0.00308018	0.279644	0.0010809	0.468873	0.000546744	0.0495145	0.317371	0.189229	0.318924
transcript=TGGT1_301480A-t26_1	-0.700304	9.32e-07	-0.668142	4.61e-06	0.248902	0.0386694	-0.673592	7.36e-05	0.21674	0.0771397	0.64143	0.000257358	-0.42469	0.0096479	-0.451402	0.000385335	-0.0321622	0.407166	-0.0267118	0.233112
transcript=TGGT1_225320-t26_1	0.42393	0.0165567	0.54965	0.0336504	-0.31221	0.0386893	0.718405	0.00577043	-0.43793	0.0638056	-0.844125	0.0163248	0.406195	0.17315	0.11172	0.311989	-0.12572	0.448835	-0.294475	0.368453
transcript=TGGT1_244280-t26_1	-0.630198	0.000241843	-0.581183	8.98e-05	0.157138	0.038716	-0.622408	0.0287984	0.108123	0.0178554	0.573393	0.0144537	-0.46527	0.326758	-0.47306	0.110557	-0.0490146	0.380183	-0.00778995	0.353351
transcript=TGGT1_257020-t26_1	0.2616	0.0360471	0.114959	0.146717	-0.350804	0.0387601	0.0793296	0.286296	-0.204163	0.108988	0.0673115	0.465643	-0.271474	0.129683	-0.0892038	0.304773	0.146641	0.308418	0.18227	0.183636
transcript=TGGT1_264440-t26_1	0.533981	3.51e-07	0.335853	0.00911271	-0.136563	0.0389399	1.00366	8.71e-19	0.0615653	0.175895	-0.805527	7.23e-11	0.867093	2.28e-10	0.397418	0.00173219	0.198128	0.000120264	-0.469674	0.00959752
transcript=TGGT1_270010-t26_1	-0.120683	0.00801104	-0.234823	0.00454698	0.124738	0.0390173	-0.139082	0.0092612	0.238878	0.0228854	0.253222	0.00537966	-0.0143437	0.288143	0.00405571	0.336193	0.11414	0.386487	0.0183994	0.433249
transcript=TGGT1_288700-t26_1	1.15395	0.00283827	1.23611	0.000742174	-0.532265	0.0391845	1.06074	0.000521977	-0.614429	0.0105131	-1.1429	4.83e-05	0.528476	0.0370378	0.621682	0.0741666	-0.0821642	0.344498	0.0932062	0.428303
transcript=TGGT1_310210-t26_1	-0.12032	0.350337	-0.279759	0.176647	-0.213264	0.0393186	0.561167	0.050026	-0.0538252	0.380827	-0.401728	0.309033	0.347903	0.393011	-0.333584	0.0990853	0.159439	0.183123	-0.681487	0.0832715
transcript=TGGT1_291930-t26_1	-0.23182	0.379002	-0.0180712	0.143307	0.529808	0.0394163	-0.249059	0.037304	0.316059	0.426487	0.0353094	0.266317	0.28075	0.192044	0.297988	0.089329	-0.213749	0.0973675	0.0172382	0.0523576
transcript=TGGT1_252630-t26_1	1.01045	9.04e-09	0.881456	8.94e-05	-0.0368282	0.0397285	1.21189	2.51e-12	0.0921706	0.396881	-1.08289	3.85e-07	1.17506	3.25e-09	0.973627	4.06e-06	0.128999	0.0387935	-0.201431	0.0806272
transcript=TGGT1_300310-t26_1	-0.134185	0.37881	-0.122745	0.456997	0.095253	0.0397957	-0.136055	0.239982	0.0838133	0.0249641	0.124615	0.185169	-0.0408016	0.305385	-0.0389319	0.0172678	-0.0114397	0.416402	0.00186965	0.158617
transcript=TGGT1_294730-t26_1	-0.164394	2.66e-07	-0.124804	3.05e-05	-0.11129	0.0398039	-0.237226	1.54e-07	-0.15088	0.00971338	0.197637	9.58e-06	-0.348516	9.78e-12	-0.275684	3.09e-12	-0.0395898	0.299331	0.0728327	0.263149
transcript=TGGT1_243610-t26_1	0.21794	0.0304494	0.147726	0.1881	-0.231502	0.0399049	0.447163	0.00155916	-0.161288	0.264342	-0.376949	0.0424415	0.215661	0.156526	-0.0135616	0.387556	0.0702145	0.192149	-0.229223	0.292971
transcript=TGGT1_254900-t26_1	-0.458999	7.97e-05	-0.438016	0.00329268	0.0515726	0.0402739	-0.486568	6.42e-05	0.0305905	0.251413	0.465585	0.00357013	-0.434995	0.00991783	-0.407426	0.00901701	-0.0209821	0.266314	0.027569	0.440717
transcript=TGGT1_258100-t26_1	-0.338657	0.0984912	0.0239783	0.411521	0.24627	0.0402992	-0.028934	0.0869024	-0.116365	0.356226	-0.333701	0.394211	0.217336	0.466698	-0.0923869	0.447373	-0.362635	0.182149	-0.309723	0.472911
transcript=TGGT1_265850-t26_1	0.535285	0.00458759	-0.271803	0.086567	-0.553055	0.0403937	0.583563	0.312013	0.254032	0.161719	0.223524	0.400775	0.0305075	0.344156	-0.0177707	0.417457	0.807087	0.390792	-0.0482783	0.288539
transcript=TGGT1_294970-t26_1	-0.0491916	0.328976	-0.224789	0.119739	0.252786	0.0404637	0.262467	0.345361	0.428383	0.0045011	-0.0868693	0.327069	0.515253	0.00732914	0.203594	0.225642	0.175597	0.204862	-0.311658	0.20516
transcript=TGGT1_315530-t26_1	-0.362908	0.0453072	0.149948	0.20434	-0.216007	0.0407126	0.00165092	0.18148	-0.728864	3.1e-06	-0.514508	0.0490934	-0.214356	0.00128527	-0.578916	9.65e-05	-0.512857	0.00389118	-0.364559	0.248619
transcript=TGGT1_288320-t26_1	0.956404	8.23e-10	0.948363	4.49e-10	-0.357	0.0408221	0.895998	4.96e-07	-0.348959	0.0399671	-0.887957	3.96e-07	0.538998	0.00156887	0.599404	0.000166493	0.00804096	0.483667	0.0604061	0.418817
transcript=TGGT1_258410-t26_1	-0.129685	0.153547	-0.130054	0.173437	0.0680483	0.0409223	-0.199573	0.127559	0.0684172	0.0203079	0.199942	0.143681	-0.131525	0.00286929	-0.0616367	0.00169153	0.000368887	0.441139	0.0698883	0.392763
transcript=TGGT1_294350-t26_1	-0.0400758	0.0697655	0.000942159	0.178261	-0.0304042	0.041046	0.0149531	0.00172892	-0.0714221	0.0217531	-0.055971	0.0123748	-0.0154511	1.15e-06	-0.07048	0.000358178	-0.0410179	0.366651	-0.0550289	0.123081
transcript=TGGT1_238410-t26_1	-0.282121	0.0173332	-0.393251	0.00165519	0.178667	0.0421319	-0.440361	0.110815	0.289797	0.00871394	0.551491	0.072854	-0.261694	0.314265	-0.103454	0.484351	0.11113	0.280515	0.15824	0.306767
transcript=TGGT1_220190-t26_1	0.251241	0.192803	0.118308	0.127551	-0.154324	0.0423164	0.555559	0.00131123	-0.0213913	0.0419074	-0.422627	0.00345821	0.401235	0.111474	0.0969171	0.371568	0.132933	0.291091	-0.304318	0.0791485
transcript=TGGT1_225200-t26_1	0.47679	0.0052573	0.422293	0.0118935	-0.359249	0.0423787	0.391834	0.162918	-0.304752	0.0777368	-0.337337	0.239713	0.0325856	0.290517	0.117541	0.21648	0.0544972	0.411677	0.0849557	0.0859663
transcript=TGGT1_265110-t26_1	-0.240073	2.76e-05	-0.412299	3.44e-09	0.305721	0.0425566	-0.294467	1.01e-05	0.477947	9.28e-05	0.466693	1.64e-09	0.0112544	0.0088961	0.0656484	0.0227615	0.172226	0.0269497	0.054394	0.368041
transcript=TGGT1_260630-t26_1	0.663189	1.13e-08	0.189226	0.273497	-0.2549	0.0426983	1.14792	2.67e-21	0.219063	0.00111821	-0.673957	1.11e-05	0.89302	1.09e-13	0.408288	0.00015703	0.473963	9.04e-08	-0.484731	0.00130382
transcript=TGGT1_285850-t26_1	-0.279364	0.0630384	-0.162128	0.0290457	0.352088	0.0427314	-0.237256	0.00308706	0.234853	0.0182187	0.12002	0.00135664	0.114832	0.151522	0.0727245	0.48107	-0.117235	0.339439	-0.042108	0.162042
transcript=TGGT1_205160-t26_1	-0.344589	0.147463	-0.199545	0.284545	-2.00927	0.0429994	-0.413887	0.138333	-2.15431	0.0402097	0.268843	0.256261	-2.42315	0.00716004	-2.35385	0.00164591	-0.145044	0.386892	0.0692975	0.438457
transcript=TGGT1_209140-t26_1	0.108854	0.139597	0.16655	0.444667	0.0106855	0.0430271	-0.0335922	0.189481	-0.0470107	0.00720968	-0.0241041	0.482175	-0.0229067	0.00892464	0.119539	0.00426856	-0.0576962	0.185067	0.142446	0.453145
transcript=TGGT1_254440-t26_1	-0.28382	0.19127	-0.402843	0.0578234	0.271952	0.0431713	-0.333003	0.0895138	0.390976	0.00201276	0.452027	0.00253268	-0.0610508	0.286296	-0.0118672	0.226723	0.119024	0.396707	0.0491836	0.378671
transcript=TGGT1_264450-t26_1	0.20249	1.52e-05	-0.0552212	0.0874775	0.0868334	0.0433407	0.0568082	1.43e-08	0.344545	1.75e-05	0.200903	0.00623185	0.143642	5.21e-12	0.289324	1.36e-08	0.257711	0.00581315	0.145682	0.218297
transcript=TGGT1_278630-t26_1	0.643248	0.00795445	0.600381	0.0647943	-0.307177	0.0433448	1.13746	0.0202038	-0.26431	0.215025	-1.09459	0.101729	0.830285	0.303966	0.336071	0.276597	0.042867	0.199403	-0.494214	0.476889
transcript=TGGT1_297130-t26_1	0.52351	0.000386591	0.35602	0.00399174	-0.330524	0.0434946	0.698914	9.27e-07	-0.163034	0.254429	-0.531424	7e-05	0.36839	0.000396274	0.192986	0.0159222	0.16749	0.201397	-0.175404	0.279281
transcript=TGGT1_234900-t26_1	0.294482	1.45e-06	0.132493	0.00450748	0.05666	0.0435248	0.232082	4.2e-06	0.218648	0.00253078	-0.0700934	0.010285	0.288742	1.95e-10	0.351142	8.48e-11	0.161988	0.127656	0.0624	0.376814
transcript=TGGT1_304650-t26_1	-0.0831932	0.307579	-0.086802	0.217634	0.0431173	0.0435357	-0.17276	0.121024	0.0467261	0.139318	0.176369	0.0796874	-0.129643	0.00108787	-0.0400759	0.0114443	0.00360877	0.381147	0.0895668	0.301277
transcript=TGGT1_243940-t26_1	-0.141619	0.475826	-0.517825	0.146283	-0.460095	0.0436675	-0.0917727	0.436532	-0.0838896	0.297201	0.467978	0.206506	-0.551868	0.0995637	-0.601714	0.0644884	0.376205	0.106792	-0.0498465	0.452667
transcript=TGGT1_211460-t26_1	-0.565866	2.89e-11	-0.36144	4.39e-06	0.049414	0.0439292	-0.495379	4.62e-09	-0.155012	0.477519	0.290953	4.72e-05	-0.445965	1.67e-05	-0.516452	8.51e-07	-0.204426	0.0544112	-0.0704876	0.479063
transcript=TGGT1_263680-t26_1	0.326463	0.0717185	0.718566	0.0115835	0.42309	0.0440711	0.579686	0.0384493	0.0309873	0.0774325	-0.971789	0.000689785	1.00278	0.00131909	0.749553	0.0044315	-0.392103	0.252205	-0.253223	0.477454
transcript=TGGT1_304760-t26_1	0.0656078	0.343288	0.0998787	0.193985	0.158439	0.0441183	0.0142441	0.213782	0.124168	0.162631	-0.048515	0.397132	0.172683	0.244637	0.224046	0.0124085	-0.0342709	0.329723	0.0513637	0.100802
transcript=TGGT1_309200-t26_1	0.023888	0.461958	-0.0344453	0.433597	0.217142	0.0442122	-0.0332598	0.194939	0.275475	0.114523	0.0915931	0.290218	0.183882	0.338629	0.24103	0.0562312	0.0583334	0.407721	0.0571478	0.218484
transcript=TGGT1_272230-t26_1	-0.154112	0.258604	-0.166178	0.342891	-0.159977	0.0442341	-0.0903046	0.356397	-0.147911	0.0892014	0.102371	0.285332	-0.250281	0.0241832	-0.314088	0.222279	0.012066	0.415434	-0.0638071	0.157325
transcript=TGGT1_215990-t26_1	-0.726258	0.00035145	-0.5716	0.00139465	1.03949	0.0443814	-0.526723	0.00357591	0.884835	0.066555	0.372065	0.0163079	0.51277	0.186189	0.313235	0.276691	-0.154658	0.177423	-0.199535	0.196421
transcript=TGGT1_237520-t26_1	0.804421	2.04e-12	0.606928	1.65e-07	0.0452964	0.0446488	0.736165	1.33e-09	0.242789	0.0401214	-0.538672	3.7e-06	0.781461	1.11e-12	0.849718	1.32e-15	0.197493	0.364232	0.0682562	0.397508
transcript=TGGT1_231590-t26_1	-0.0640053	0.448342	0.0597296	0.196166	-0.1723	0.0447073	-0.118245	0.349357	-0.296035	0.00096146	-0.0054903	0.296127	-0.290545	0.0314101	-0.236306	0.0632674	-0.123735	0.0998154	0.0542393	0.409667
transcript=TGGT1_276990-t26_1	0.0866073	0.11394	0.12022	0.313597	-0.134568	0.0449484	0.540756	5.08e-07	-0.168181	0.224801	-0.574369	2.91e-06	0.406189	0.00129827	-0.0479604	0.478162	-0.0336129	0.139254	-0.454149	0.0137962
transcript=TGGT1_314700-t26_1	-0.0899131	0.368454	-0.199382	0.327823	0.152132	0.0449484	-0.221158	0.375702	0.261601	0.0268553	0.330627	0.386765	-0.0690256	0.0321534	0.0622193	0.0991512	0.109469	0.468485	0.131245	0.265897
transcript=TGGT1_238040B-t26_1	0.518558	0.0050564	0.265316	0.20254	-0.277665	0.0449766	0.617433	3.39e-06	-0.0244236	0.461122	-0.364191	0.00590472	0.339767	0.00840399	0.240893	0.195299	0.253242	0.0208461	-0.0988746	0.149767
transcript=TGGT1_286620-t26_1	-0.638281	0.368046	-0.674877	0.245161	-0.538725	0.0451076	-0.182925	0.417024	-0.502129	0.0727981	0.219521	0.204486	-0.721649	0.0105892	-1.17701	0.0686791	0.036596	0.327534	-0.455356	0.414747
transcript=TGGT1_278770-t26_1	0.725481	0.289087	0.683551	0.372352	-0.216348	0.0451173	0.870236	0.113332	-0.174418	0.0336968	-0.828306	0.186806	0.653888	0.00111821	0.509133	0.0100801	0.0419301	0.424178	-0.144755	0.306654
transcript=TGGT1_262930-t26_1	0.482961	0.159539	0.367067	0.254158	-0.490578	0.0452067	0.789143	0.00358215	-0.374684	0.153246	-0.673249	0.0236153	0.298565	0.0283203	-0.00761715	0.486852	0.115894	0.390521	-0.306182	0.213594
transcript=TGGT1_293810-t26_1	-0.170408	0.14733	0.0932918	0.136644	0.22664	0.0452541	-0.103459	0.366444	-0.0370599	0.365495	-0.160241	0.0353881	0.123181	0.0745501	0.0562319	0.244018	-0.263699	0.021365	-0.0669491	0.234275
transcript=TGGT1_268200-t26_1	-0.0568402	0.0776607	-0.132763	0.00281143	0.0620097	0.0452682	0.117144	0.389357	0.137933	0.00190127	-0.0412213	0.0476413	0.179154	0.0888051	0.00516953	0.372012	0.0759229	0.0829525	-0.173984	0.148498
transcript=TGGT1_280710-t26_1	-0.296587	0.000156562	-0.129878	0.010525	0.178573	0.0454824	-0.322301	5.87e-07	0.0118635	0.331448	0.155592	0.000147691	-0.143729	0.000865905	-0.118014	0.0371483	-0.166709	0.148066	0.0257144	0.145104
transcript=TGGT1_305320-t26_1	0.223637	0.377319	0.172517	0.478349	-0.286321	0.0454904	0.115083	0.0726373	-0.235202	0.235687	-0.0639641	0.272812	-0.171237	0.460161	-0.0626842	0.322415	0.0511194	0.254876	0.108553	0.336378
transcript=TGGT1_252510-t26_1	-0.458269	2.76e-05	-0.411761	4.92e-06	-0.198318	0.0454957	-0.455532	6.56e-06	-0.244827	0.00372707	0.409024	3.33e-07	-0.65385	9.53e-17	-0.656587	9.2e-13	-0.0465083	0.422574	-0.002737	0.452437
transcript=TGGT1_293630-t26_1	-0.133022	0.00519966	-0.213777	0.0569157	0.0664767	0.045671	-0.174812	0.032702	0.147231	0.188731	0.255567	0.172102	-0.108336	0.477798	-0.0665457	0.353568	0.0807546	0.244099	0.04179	0.319798
transcript=TGGT1_203880-t26_1	0.65272	0.080619	0.704173	0.0926426	-0.661807	0.0457559	0.342543	0.477134	-0.71326	0.0589297	-0.393995	0.381073	-0.319264	0.189825	-0.00908681	0.316987	-0.0514524	0.317727	0.310177	0.245025
transcript=TGGT1_233000-t26_1	-0.157561	0.000797775	-0.0211975	0.0036541	-0.10793	0.0458225	-0.0428917	0.0166944	-0.244293	0.0181436	-0.0934715	0.0514287	-0.150821	2.38e-05	-0.26549	5.02e-07	-0.136363	0.37425	-0.114669	0.162551
transcript=TGGT1_269770-t26_1	0.636643	8.09e-11	0.327357	1.21e-06	0.00786439	0.0459187	0.725974	1.75e-12	0.31715	0.000660631	-0.416689	4.67e-08	0.733839	2.65e-15	0.644507	6.98e-14	0.309285	0.0726438	-0.0893317	0.285779
transcript=TGGT1_229250A-t26_1	-0.519395	0.00773385	-0.424826	0.00518468	0.346185	0.0459813	-0.436436	0.0113592	0.251617	0.0399513	0.341868	0.00940588	-0.090251	0.24276	-0.173209	0.257343	-0.0945683	0.409392	-0.0829582	0.457226
transcript=TGGT1_215020-t26_1	0.972199	0.0325098	1.03996	0.0104875	0.317361	0.0463392	0.513569	0.0354579	0.249602	0.0708779	-0.581327	0.00885918	0.830929	0.00429215	1.28956	0.00856463	-0.0677581	0.351891	0.45863	0.352297
transcript=TGGT1_213072-t26_1	0.162776	0.02868	0.0870683	0.364194	-0.0115287	0.0463881	-0.0121969	0.0189784	0.064179	0.424499	0.0879046	0.282812	-0.0237257	0.305229	0.151247	0.411057	0.0757077	0.152111	0.174973	0.385204
transcript=TGGT1_239260-t26_1	-0.0236093	0.0326571	0.0581249	0.00252182	0.073759	0.0465088	0.0588953	0.0232828	-0.0079752	0.131923	-0.14063	0.00206534	0.132654	0.00156276	0.0501497	0.00214992	-0.0817342	0.21051	-0.0825046	0.405932
transcript=TGGT1_233500-t26_1	-0.431496	0.000948153	-0.346747	0.0123696	-2.40234	0.0465401	-0.482696	0.0006432	-2.48709	0.0179429	0.397947	0.00687542	-2.88504	0.000191371	-2.83384	0.000364207	-0.0847495	0.219324	0.0512	0.356777
transcript=TGGT1_200370-t26_1	0.585695	3.22e-05	0.637687	1.27e-05	0.0916299	0.0466452	0.432688	0.00020002	0.0396374	0.206297	-0.48468	6.85e-05	0.524317	1.54e-05	0.677325	3.41e-06	-0.0519924	0.223427	0.153007	0.148467
transcript=TGGT1_244530-t26_1	0.145635	0.18168	0.133568	0.273758	-0.213017	0.0466554	0.231187	0.116815	-0.20095	0.0114475	-0.21912	0.132544	0.0181698	0.193282	-0.0673824	0.0608054	0.0120672	0.287006	-0.0855522	0.324516
transcript=TGGT1_277260-t26_1	0.574582	0.00731187	0.357193	0.0318918	0.706177	0.0468413	0.599332	0.0156611	0.923565	0.055985	-0.381943	0.0451759	1.30551	0.0080176	1.28076	0.0100393	0.217389	0.38929	-0.02475	0.391874
transcript=TGGT1_225890-t26_1	-0.105233	0.0720718	-0.160939	0.00223107	-0.170399	0.0468556	0.0220862	0.017575	-0.114693	0.439959	0.0336201	0.000208131	-0.148313	2.09e-05	-0.275632	0.000507813	0.0557063	0.0974466	-0.127319	0.358381
transcript=TGGT1_227450-t26_1	0.150099	0.0536546	0.157304	0.00386386	-0.237301	0.0468768	0.119053	0.0329562	-0.244506	0.103972	-0.126258	0.00113287	-0.118248	3.53e-06	-0.087202	3.04e-05	-0.0072057	0.297255	0.031046	0.456956
transcript=TGGT1_318880-t26_1	-0.136956	0.253084	-0.309517	0.170557	-0.114578	0.0468859	-0.153008	0.0393255	0.0579834	0.298467	0.325569	0.0383082	-0.267585	0.00435301	-0.251534	0.052642	0.172561	0.296579	0.0160515	0.291561
transcript=TGGT1_257480-t26_1	0.299676	2.56e-05	0.37176	1.73e-06	-0.125051	0.0470851	0.306524	0.000675683	-0.197135	0.00737296	-0.378608	5.65e-05	0.181473	0.0851876	0.174625	0.0122695	-0.0720845	0.266393	-0.00684777	0.26419
transcript=TGGT1_223960-t26_1	-0.288239	0.0478602	-0.202192	0.101216	0.222616	0.0475097	-0.348277	0.00290148	0.136568	0.0912486	0.262229	0.00793947	-0.125661	0.147719	-0.0656234	0.436357	-0.0860476	0.449222	0.0600374	0.0977681
transcript=TGGT1_312360-t26_1	0.167711	0.480788	0.111371	0.429303	0.172409	0.0475245	-0.0247197	0.0879763	0.228748	0.0221448	0.081059	0.0509473	0.147689	0.434705	0.34012	0.025364	0.0563393	0.428286	0.19243	0.0616451
transcript=TGGT1_313070-t26_1	0.457686	0.0614848	0.218717	0.0726773	-0.401607	0.0475262	0.725077	0.0744798	-0.162638	0.0602376	-0.486109	0.0734108	0.32347	0.442238	0.0560792	0.43189	0.238969	0.362984	-0.267391	0.484433
transcript=TGGT1_272660-t26_1	0.105866	0.0695821	0.228648	0.0796559	-0.422035	0.047552	-0.0245276	0.476556	-0.544817	0.0558725	-0.0982543	0.478364	-0.446562	0.0552344	-0.316169	0.42031	-0.122782	0.487581	0.130393	0.0795604
transcript=TGGT1_215150-t26_1	0.502651	3.16e-08	0.404639	3.41e-07	-0.188966	0.0476491	0.429238	0.00028191	-0.0909545	0.174932	-0.331226	0.00207728	0.240272	0.0251077	0.313685	2.58e-05	0.0980118	0.264867	0.0734131	0.166752
transcript=TGGT1_233160-t26_1	0.371255	1.06e-09	0.380381	6.49e-10	-0.0553063	0.0478401	0.419953	2.44e-07	-0.0644325	0.00529047	-0.429079	3.89e-08	0.364646	0.0002251	0.315949	7.77e-06	-0.00912612	0.167365	-0.0486973	0.484455
transcript=TGGT1_265360-t26_1	-0.756291	1.21e-10	-0.832699	8.06e-13	0.0337818	0.0483495	-0.769355	7.13e-11	0.11019	0.00387798	0.845763	8.61e-13	-0.735573	3.38e-06	-0.722509	1.83e-05	0.0764079	0.118377	0.0130641	0.286545
transcript=TGGT1_359770-t26_1	0.249213	0.328955	0.102222	0.467221	0.507562	0.0484539	-0.149964	0.0360443	0.654553	0.0854758	0.296955	0.0640197	0.357598	0.388616	0.756775	0.123925	0.146991	0.211561	0.399177	0.137103
transcript=TGGT1_267590-t26_1	0.315397	0.000359837	-0.155902	0.298435	-0.0783462	0.0484576	0.798783	3.38e-09	0.392953	0.114597	-0.327484	0.000836942	0.720437	0.000251648	0.237051	0.0755329	0.471299	8.59e-05	-0.483386	0.0717103
transcript=TGGT1_273500-t26_1	0.222417	3.1e-09	0.120064	7.64e-06	0.084626	0.0485709	-0.02923	7.75e-12	0.186979	0.302372	0.131583	3.66e-07	0.055396	3.14e-06	0.307043	5.92e-05	0.102353	0.20621	0.251647	0.428092
transcript=TGGT1_315780-t26_1	-0.105233	0.0564935	-0.0210564	0.404826	0.0618974	0.0486395	-0.211902	0.0417877	-0.0222789	0.333843	0.127726	0.298607	-0.150005	0.455971	-0.0433353	0.415391	-0.0841763	0.110321	0.10667	0.377703
transcript=TGGT1_232230-t26_1	-0.469258	0.00935855	-0.338321	0.096482	0.382939	0.0488223	-0.554784	0.00546436	0.252003	0.308845	0.423848	0.0436698	-0.171845	0.0925364	-0.0863187	0.203067	-0.130936	0.175584	0.0855264	0.302015
transcript=TGGT1_229750-t26_1	0.277527	0.00097543	0.232898	0.030028	-0.142862	0.0489462	0.232396	0.110529	-0.0982336	0.246974	-0.187768	0.362237	0.089534	0.37721	0.134664	0.147304	0.0446287	0.23967	0.0451304	0.0707007
transcript=TGGT1_246730-t26_1	0.167122	0.263083	0.094432	0.412183	0.197703	0.0490264	0.0510498	0.184909	0.270392	0.0527383	0.0216397	0.365432	0.248753	0.00419417	0.364824	0.0152449	0.0726895	0.38144	0.116072	0.449222
transcript=TGGT1_263440-t26_1	0.0701671	0.250684	-0.255093	0.255536	0.164474	0.0492305	-0.0306834	0.449873	0.489734	0.00430076	0.355944	0.090927	0.13379	0.0491481	0.234641	0.022853	0.32526	0.0527261	0.10085	0.308418
transcript=TGGT1_239930-t26_1	-0.13716	3.47e-05	-0.117667	0.00400777	-0.0331574	0.0494203	-0.20252	3.23e-09	-0.0526501	0.421279	0.183028	2.22e-06	-0.235678	1.94e-05	-0.170318	0.0115195	-0.0194927	0.0663273	0.0653603	0.0952804
transcript=TGGT1_275802-t26_1	0.025854	0.00868764	-0.00435251	0.0722693	0.196909	0.0494366	0.0395756	1.68e-05	0.227115	0.229801	-0.00936914	0.00073993	0.236484	0.0122773	0.222763	0.263348	0.0302065	0.234603	-0.0137216	0.096253
transcript=TGGT1_247960-t26_1	0.685112	0.0018432	0.660052	0.00263735	-0.322064	0.049474	0.944157	3.45e-10	-0.297004	0.0708248	-0.919097	3.61e-10	0.622093	9.67e-06	0.363048	0.0752894	0.02506	0.420573	-0.259045	0.0437623
transcript=TGGT1_202610-t26_1	0.0944148	0.35166	0.0281349	0.420945	-0.118379	0.0495671	0.112722	0.1881	-0.0520986	0.133049	-0.0464416	0.291829	-0.00565705	0.265698	-0.0239637	0.137767	0.06628	0.452185	-0.0183067	0.340854
transcript=TGGT1_223050-t26_1	-0.152019	0.0643608	-0.361833	0.0363465	-0.108877	0.049617	-0.109829	0.0385363	0.100937	0.0289384	0.319643	0.0235455	-0.218706	0.44878	-0.260896	0.429881	0.209814	0.453251	-0.0421905	0.384914
transcript=TGGT1_221170-t26_1	0.519595	0.0264924	0.0570201	0.326785	-0.0868224	0.0496978	1.01628	1.41e-10	0.375752	0.347876	-0.553701	0.000587489	0.929453	0.000601221	0.432772	0.240014	0.462575	0.00453325	-0.496681	0.15756
transcript=TGGT1_234230-t26_1	0.226288	1.76e-11	0.183007	1.1e-11	-0.280843	0.0497926	0.286958	0.00046427	-0.237562	0.048014	-0.243677	0.000429641	0.00611469	0.0690799	-0.0545546	1.23e-06	0.0432809	0.487619	-0.0606693	0.00884636
transcript=TGGT1_209500-t26_1	0.189222	0.0106118	0.174572	0.0556114	-0.15075	0.0498292	0.180349	0.000338978	-0.136099	0.253313	-0.165699	0.000172553	0.0295997	0.00236626	0.0384727	0.15148	0.0146503	0.129852	0.00887294	0.275135
transcript=TGGT1_245640-t26_1	-0.569807	0.000971788	-0.307456	0.00916241	0.416635	0.0498972	-0.5003	0.00140778	0.154284	0.222647	0.237949	0.0271133	-0.083665	0.251982	-0.153173	0.0848778	-0.262351	0.172227	-0.0695078	0.196328
transcript=TGGT1_212300-t26_1	0.296014	2.58e-06	0.324833	5.47e-10	-0.0539461	0.0500424	0.22763	0.000255104	-0.0827652	0.000909806	-0.256449	4.13e-07	0.173683	0.02433	0.242068	0.000508518	-0.028819	0.187935	0.0683841	0.200967
transcript=TGGT1_284190-t26_1	0.0223125	0.198689	-0.00804159	0.482721	-0.0690654	0.0500664	0.0412346	0.156294	-0.0387113	0.00574309	-0.0108805	0.463497	-0.0278308	0.00395768	-0.0467529	0.00735067	0.0303541	0.185016	-0.0189221	0.457367
transcript=TGGT1_206340-t26_1	0.174933	0.439367	-0.135735	0.450909	1.17961	0.0500912	0.0800067	0.415485	1.49028	0.0401797	0.23066	0.460144	1.25962	0.0377064	1.35455	0.0436323	0.310667	0.399939	0.0949259	0.475077
transcript=TGGT1_293770-t26_1	-0.104477	0.475715	-0.0433036	0.0503054	0.191241	0.0501132	-0.23828	0.36115	0.130067	0.251413	0.177106	0.126375	-0.0470388	0.0830027	0.0867637	0.0539015	-0.0611734	0.0501674	0.133803	0.349071
transcript=TGGT1_306030-t26_1	-0.177156	0.0903262	-0.284938	0.0105963	0.0844337	0.0501311	0.108003	0.290327	0.192216	0.00272783	-0.000220894	0.0549697	0.192437	0.288854	-0.0927224	0.436069	0.107782	0.0949888	-0.285159	0.273507
transcript=TGGT1_258050-t26_1	0.0580081	0.156586	0.0531051	0.291561	-0.0348464	0.0501405	-0.0767207	0.436371	-0.0299434	0.15614	0.0816237	0.466296	-0.111567	0.133708	0.0231617	0.341891	0.00490302	0.406636	0.134729	0.262115
transcript=TGGT1_223930-t26_1	-0.12919	0.153927	-0.0097055	0.156993	-0.00907097	0.0503585	0.0488435	0.331611	-0.128555	0.0581605	-0.168328	0.31462	0.0397726	0.164544	-0.13826	0.275135	-0.119484	0.461113	-0.178033	0.34143
transcript=TGGT1_257470-t26_1	0.344967	0.214804	0.146306	0.0375602	-0.0618922	0.0504954	0.32102	0.200733	0.136769	0.00574726	-0.122359	0.0397957	0.259128	0.327151	0.283074	0.257762	0.198661	0.153724	0.0239461	0.451412
transcript=TGGT1_265840-t26_1	0.247121	0.338629	0.114722	0.378735	-0.124242	0.0505325	0.319456	0.0890727	0.00815591	0.00505854	-0.187058	0.011126	0.195214	0.405248	0.122878	0.0113015	0.132398	0.231968	-0.0723358	0.0243003
transcript=TGGT1_253470-t26_1	0.297093	0.00166897	0.162922	0.13006	-0.143675	0.0506213	0.113392	0.104361	-0.00950372	0.417546	0.0207788	0.442403	-0.0302825	0.479119	0.153418	0.0751789	0.134171	0.039238	0.183701	0.126312
transcript=TGGT1_218270-t26_1	-0.0077829	0.476437	-0.272504	0.380937	-0.312626	0.0506213	0.460932	0.00266783	-0.0479049	0.351278	-0.196211	0.140097	0.148306	0.102732	-0.320409	0.23386	0.264721	0.344722	-0.468715	0.0912486
transcript=TGGT1_321410-t26_1	0.445437	3.38e-07	0.23901	1.24e-05	-0.210265	0.0506377	0.458965	2.71e-09	-0.00383819	0.134745	-0.252538	2.19e-07	0.2487	0.000206611	0.235172	0.00393987	0.206427	0.348163	-0.0135276	0.182758
transcript=TGGT1_214770-t26_1	0.249363	0.267465	0.676633	0.166662	-0.8043	0.0506394	0.0607997	0.213184	-1.23157	0.0533411	-0.488069	0.132799	-0.7435	0.345336	-0.554936	0.249826	-0.427269	0.307675	0.188564	0.426117
transcript=TGGT1_238100-t26_1	0.73093	0.0114844	0.378081	0.176375	-0.150033	0.0515585	1.18543	4.69e-07	0.202816	0.367187	-0.832577	0.00185852	1.03539	0.00076131	0.580897	0.249384	0.352849	0.186325	-0.454496	0.0438235
transcript=TGGT1_238240-t26_1	-0.265801	0.157502	-0.317968	0.0181238	0.254646	0.0516228	-0.287102	0.154846	0.306812	0.00252599	0.339268	0.0185202	-0.0324561	0.296599	-0.0111554	0.287059	0.0521663	0.276354	0.0213007	0.482606
transcript=TGGT1_220400-t26_1	-0.500408	0.00132152	-0.42769	0.000330038	-0.00190484	0.0517426	-0.643841	2.37e-05	-0.0746229	0.0232839	0.571123	8.82e-06	-0.645746	0.0048516	-0.502313	0.256261	-0.0727181	0.353526	0.143434	0.0179565
transcript=TGGT1_212880-t26_1	0.311468	0.00426295	0.226898	0.0258248	-0.230079	0.0518371	0.643944	0.00118627	-0.145509	0.151959	-0.559374	0.0111908	0.413865	0.0814633	0.0813893	0.162645	0.0845701	0.368837	-0.332476	0.405178
transcript=TGGT1_286550-t26_1	0.230863	0.00297969	0.184897	0.0462705	-0.125099	0.0519828	0.145964	0.0140924	-0.0791329	0.308232	-0.0999986	0.126724	0.0208657	0.254051	0.105765	0.10966	0.0459657	0.217497	0.0848988	0.329627
transcript=TGGT1_236010-t26_1	1.72164	1.8e-08	1.58884	6.88e-18	-0.350635	0.0519861	1.43248	9.93e-08	-0.217835	0.0129789	-1.29968	2.29e-16	1.08185	7.67e-19	1.371	4.67e-21	0.132799	0.314189	0.289153	0.11838
transcript=TGGT1_290980-t26_1	0.384601	0.123242	-0.291904	0.284887	0.142577	0.0519861	0.301628	0.0141041	0.819082	5.64e-05	0.374878	0.380626	0.444204	3.86e-05	0.527178	0.00168668	0.676505	0.0234984	0.0829735	0.202654
transcript=TGGT1_278510-t26_1	0.368027	1.61e-06	0.353043	0.0352813	-0.18462	0.0521591	0.369111	2.95e-06	-0.169636	0.326663	-0.354127	0.0334982	0.184491	0.00280297	0.183407	0.00245515	0.0149842	0.0178296	-0.00108433	0.438529
transcript=TGGT1_267430-t26_1	1.11403	7.25e-06	0.593875	0.0302427	-0.181905	0.0525374	1.49538	1.22e-09	0.338245	0.332185	-0.975231	0.000284899	1.31348	3.85e-05	0.93212	0.00768498	0.52015	0.0120189	-0.381356	0.13689
transcript=TGGT1_239250-t26_1	0.645158	0.121921	0.427684	0.381591	-0.217977	0.0526844	0.625556	0.000490697	-0.000503592	0.291226	-0.408082	0.0274019	0.407578	0.131671	0.42718	0.432677	0.217474	0.187551	0.0196019	0.124386
transcript=TGGT1_322100-t26_1	2.56176	0.00669882	2.14361	0.00346528	-0.458543	0.0528397	2.29409	0.00242742	-0.0403927	0.432056	-1.87594	0.00434921	1.83555	0.00458078	2.10321	0.00292068	0.41815	0.0711027	0.267666	0.35564
transcript=TGGT1_207720-t26_1	0.277383	7.07e-11	0.0160633	0.174889	0.189157	0.0530601	0.399937	1e-09	0.450477	1.49e-11	-0.138618	0.164148	0.589095	1.2e-12	0.46654	8.73e-14	0.26132	1.7e-08	-0.122555	0.445931
transcript=TGGT1_211340-t26_1	-0.308626	0.0152182	-0.0311668	0.117955	-0.181826	0.0530872	-0.281613	0.0258811	-0.459284	0.00427216	0.00415458	0.138956	-0.463439	0.000146012	-0.490451	2.29e-05	-0.277459	0.220636	-0.0270122	0.473882
transcript=TGGT1_305770-t26_1	0.123389	0.325305	0.169636	0.317598	-0.0128495	0.0532762	-0.0189065	0.211144	-0.0590962	0.0349649	-0.0273402	0.169038	-0.031756	0.00467771	0.110539	0.154656	-0.0462467	0.477815	0.142295	0.0881639
transcript=TGGT1_305190-t26_1	0.0459378	0.24743	-0.0261351	0.447809	-0.270567	0.0533124	0.452363	0.00150645	-0.198494	0.43024	-0.38029	0.0830027	0.181796	0.0517613	-0.224629	0.375895	0.0720728	0.185922	-0.406425	0.066111
transcript=TGGT1_258780-t26_1	-0.470111	7.1e-06	-0.544799	4.23e-06	0.0530337	0.0535654	-0.608001	1.25e-11	0.127722	0.0715535	0.682689	5.88e-13	-0.554968	1.03e-07	-0.417078	0.00235324	0.0746879	0.359539	0.13789	0.0263435
transcript=TGGT1_251540-t26_1	0.227964	0.202149	0.333637	0.129969	-0.121202	0.0536536	0.106129	0.0431262	-0.226875	9.82e-05	-0.211802	0.316336	-0.0150727	0.000173221	0.106762	0.00476866	-0.105672	0.0170927	0.121835	0.257728
transcript=TGGT1_261410-t26_1	0.13597	0.08869	0.0435925	0.302109	0.0774958	0.0539221	-0.183148	0.279839	0.169873	0.0249382	0.275525	0.132994	-0.105652	0.145785	0.213466	0.00549528	0.0923776	0.278198	0.319118	0.0304868
transcript=TGGT1_280560-t26_1	0.171265	0.0566602	0.206909	0.121534	-0.189771	0.0539701	0.0917349	5.68e-05	-0.225415	2.18e-06	-0.127379	0.246694	-0.098036	2.26e-07	-0.0185057	0.000966941	-0.0356439	0.000569493	0.0795303	0.0272928
transcript=TGGT1_218880-t26_1	1.53452	9.31e-07	1.36516	0.000483505	-0.221154	0.0540061	1.19271	2.72e-06	-0.0517968	0.131382	-1.02335	0.00192462	0.971555	0.0401413	1.31336	0.00684468	0.169357	0.484734	0.341808	0.0860198
transcript=TGGT1_310820-t26_1	-0.446788	0.00235376	-0.129408	0.00297732	0.46667	0.0540061	-0.379123	0.000369105	0.14929	0.0298027	0.0617431	0.00104882	0.0875469	0.375702	0.0198816	0.420113	-0.31738	0.270145	-0.0676652	0.436371
transcript=TGGT1_217440-t26_1	0.0875208	0.0682159	0.0729263	0.0314431	0.125409	0.0541368	-0.113893	0.421344	0.140004	0.0556384	0.128487	0.362148	0.0115167	0.03363	0.21293	0.0029854	0.0145945	0.448835	0.201413	0.0877355
transcript=TGGT1_223140-t26_1	-0.0319332	0.021752	-0.232975	0.00457835	0.160278	0.0543883	-0.143975	1.23e-05	0.36132	0.0155462	0.345017	2.02e-06	0.0163027	0.0494918	0.128345	0.478271	0.201042	0.274689	0.112042	0.0280563
transcript=TGGT1_202300-t26_1	-0.127743	0.0256318	0.091359	0.253522	0.170354	0.0543906	-0.00103799	0.194753	-0.0487483	0.323525	-0.218064	0.0732196	0.169316	0.256729	0.0426107	0.470435	-0.219102	0.00246016	-0.126705	0.234137
transcript=TGGT1_285250-t26_1	-0.302006	0.000118769	-0.252186	0.0291744	0.139249	0.0544718	-0.391801	0.000719017	0.0894278	0.350663	0.34198	0.0139264	-0.252553	0.0293315	-0.162758	0.0648532	-0.0498207	0.189611	0.0897948	0.214947
transcript=TGGT1_226000-t26_1	0.239679	0.0860198	0.347624	0.146328	0.0733902	0.0547955	0.0887133	0.368036	-0.0345551	0.0580392	-0.196659	0.41558	0.162104	0.0478805	0.313069	0.00359061	-0.107945	0.447863	0.150965	0.254786
transcript=TGGT1_261950-t26_1	0.288105	4.85e-07	0.219948	1.96e-06	-0.120733	0.0548376	0.101225	2.57e-05	-0.0525767	0.0240301	-0.0330685	3.1e-05	-0.0195082	0.015394	0.167371	0.0023569	0.0681566	0.281264	0.18688	0.377064
transcript=TGGT1_202540-t26_1	0.306219	0.28661	0.411517	0.0206227	-0.426464	0.0548962	0.61844	0.000355848	-0.531762	0.00113051	-0.723738	3.05e-06	0.191977	0.13491	-0.120244	0.237308	-0.105298	0.0441397	-0.312221	0.0220305
transcript=TGGT1_319658-t26_1	0.333629	2.7e-05	0.186555	0.00149043	0.0452744	0.0551129	0.355928	3.77e-05	0.192349	0.0351769	-0.208853	0.00143515	0.401202	3.09e-07	0.378904	2.42e-07	0.147075	0.368322	-0.0222987	0.448418
transcript=TGGT1_315910-t26_1	0.043565	0.464428	-0.303756	0.317598	-0.790989	0.0551634	-0.238061	0.0653026	-0.443669	0.206799	0.585382	0.0991512	-1.02905	0.0128389	-0.747424	0.0590063	0.347321	0.304445	0.281626	0.057535
transcript=TGGT1_249390-t26_1	-0.442401	2e-11	-0.505072	5.19e-07	0.00494768	0.055253	-0.521636	1.17e-16	0.0676187	0.415391	0.584307	5.55e-11	-0.516688	2.47e-12	-0.437453	8.46e-08	0.062671	0.170894	0.0792354	0.0930203
transcript=TGGT1_233260-t26_1	-0.109654	0.00592208	0.00252641	0.0424809	0.0742789	0.0553791	-0.265075	0.000314621	-0.0379016	0.189159	0.152894	0.00525719	-0.190796	0.0515512	-0.0353751	0.217383	-0.11218	0.351557	0.155421	0.250723
transcript=TGGT1_269650-t26_1	0.0746113	0.393936	-0.000686731	0.159978	0.00147379	0.055837	0.0369124	0.395017	0.0767718	0.450267	0.0383856	0.34659	0.0383862	0.275714	0.076085	0.0480044	0.075298	0.201018	0.0376989	0.334326
transcript=TGGT1_218600-t26_1	0.196595	0.00769131	0.107042	0.410887	0.325692	0.0559955	0.148787	0.00319107	0.415245	1.66e-05	-0.0592336	0.363359	0.474479	6.68e-06	0.522287	2.75e-05	0.0895538	0.00751656	0.047808	0.461827
transcript=TGGT1_289730-t26_1	0.0925434	0.293766	-0.0546138	0.467064	-0.126207	0.056061	0.14806	0.166144	0.0209499	0.0146394	-0.00090276	0.0581605	0.0218527	0.343896	-0.0336639	0.0118028	0.147157	0.281253	-0.0555166	0.0554512
transcript=TGGT1_250790-t26_1	0.124493	0.0475597	-0.0527665	0.426487	-0.195582	0.0561406	0.0579789	0.0997702	-0.0183227	0.349908	0.119281	0.460487	-0.137603	0.276575	-0.0710892	0.382446	0.17726	0.147301	0.0665141	0.343186
transcript=TGGT1_257070-t26_1	-0.573577	0.00112022	-0.811034	0.00124865	0.305746	0.0565594	-0.778846	0.00024665	0.543204	0.0497699	1.0163	0.000332465	-0.4731	0.0247526	-0.26783	0.0555804	0.237458	0.418832	0.205269	0.427681
transcript=TGGT1_231600-t26_1	-0.328635	1.07e-11	-0.277492	1.59e-09	0.124277	0.056572	-0.357931	1.51e-09	0.0731338	0.141789	0.306788	2.35e-08	-0.233654	1.19e-06	-0.204358	3.52e-07	-0.051143	0.383597	0.0292954	0.13642
transcript=TGGT1_230510-t26_1	0.755149	8.14e-10	0.606942	1.54e-05	-0.132147	0.0566321	0.852854	4.3e-08	0.0160601	0.474616	-0.704647	8.25e-05	0.720707	8.22e-06	0.623002	1.33e-07	0.148207	0.100701	-0.0977052	0.434723
transcript=TGGT1_228760-t26_1	0.843257	4.8e-07	0.799006	0.000304022	-0.180129	0.0566428	0.536668	1.86e-06	-0.135878	0.344305	-0.492418	0.0016304	0.35654	0.000252093	0.663128	4.47e-05	0.0442507	0.251447	0.306589	0.182139
transcript=TGGT1_248420-t26_1	0.975046	1.28e-07	0.762757	1.79e-05	0.261917	0.0566557	1.29176	1.54e-11	0.474206	0.00325971	-1.07947	1.18e-08	1.55367	1.31e-11	1.23696	7.98e-09	0.212289	0.10936	-0.31671	0.215145
transcript=TGGT1_254650-t26_1	0.390452	0.013193	0.111773	0.356397	0.099465	0.0567222	0.324382	0.0882173	0.378143	0.00120267	-0.0457032	0.40964	0.423847	0.00375022	0.489917	0.000526862	0.278678	0.033486	0.0660701	0.286927
transcript=TGGT1_318480-t26_1	-0.113577	0.165723	-0.190664	0.0580522	0.197208	0.0570785	-0.139764	0.0144688	0.274295	0.0180021	0.216851	0.00279485	0.057444	0.434141	0.083631	0.262761	0.0770868	0.293766	0.026187	0.162029
transcript=TGGT1_291820-t26_1	0.305356	0.126307	0.242395	0.0771558	0.0476467	0.0571637	0.193817	0.161534	0.110607	0.13605	-0.130857	0.102772	0.241464	0.00458108	0.353003	0.00258204	0.0629605	0.383255	0.111539	0.456997
transcript=TGGT1_203780-t26_1	0.183754	0.0690272	0.07004	0.138725	-0.105022	0.0573476	0.199475	0.352672	0.00869201	0.130224	-0.085761	0.371874	0.094453	0.251121	0.078732	0.487775	0.113714	0.481153	-0.0157209	0.258936
transcript=TGGT1_229310-t26_1	0.490375	3.32e-09	0.401553	1.75e-09	-0.0564345	0.0573802	0.379043	0.000299607	0.0323867	0.00898949	-0.290222	3.88e-05	0.322608	0.0307702	0.43394	1.25e-05	0.0888213	0.214763	0.111332	0.0965928
transcript=TGGT1_239790-t26_1	-0.000691532	0.094411	-0.187373	0.0887426	0.189308	0.0573903	0.0947477	0.0424474	0.37599	0.0548805	0.0919341	0.0402992	0.284056	0.465142	0.188616	0.291419	0.186682	0.484471	-0.0954392	0.254991
transcript=TGGT1_308970-t26_1	0.30589	3.9e-05	0.163582	0.027188	-0.0689368	0.0574772	0.403467	4.85e-07	0.0733706	0.406655	-0.26116	0.00530965	0.33453	0.00067846	0.236953	0.0076721	0.142307	0.0458609	-0.0975774	0.392621
transcript=TGGT1_263860-t26_1	-0.327698	0.179467	-0.416445	0.073195	0.165954	0.05748	-0.563505	0.0576793	0.254702	0.0182618	0.652252	0.021508	-0.39755	0.386892	-0.161744	0.398565	0.0887475	0.19292	0.235807	0.311223
transcript=TGGT1_246550-t26_1	0.698482	9.68e-12	0.610714	4.29e-09	0.162145	0.0575974	0.692677	1.9e-08	0.249914	0.00048277	-0.604908	6.56e-06	0.854822	2.48e-12	0.860627	6.92e-16	0.0877688	0.0804385	0.00580563	0.130121
transcript=TGGT1_220100-t26_1	0.0381567	0.438921	-0.0748358	0.334371	-0.0641223	0.0576697	-0.0317141	0.43513	0.0488702	0.15519	0.144707	0.330924	-0.0958364	0.0741666	-0.0259656	0.0754651	0.112993	0.368745	0.0698708	0.486018
transcript=TGGT1_235670-t26_1	0.459606	0.145626	0.231498	0.142076	-0.249922	0.0576716	0.63812	0.100282	-0.0218143	0.0551634	-0.410012	0.0984259	0.388198	0.463646	0.209684	0.314242	0.228108	0.488178	-0.178514	0.330486
transcript=TGGT1_312560-t26_1	0.169944	0.154322	0.0462865	0.396076	-0.415867	0.0576747	0.153972	0.101162	-0.29221	0.127495	-0.0303148	0.379275	-0.261895	0.148085	-0.245923	0.187426	0.123657	0.162518	0.0159717	0.46005
transcript=TGGT1_205750-t26_1	-0.150963	0.0601731	-0.300529	0.388799	-0.344873	0.0577051	-0.193953	0.0443589	-0.195307	0.00945153	0.343519	0.348491	-0.538826	0.000317426	-0.495835	0.0004973	0.149566	0.183553	0.0429903	0.447391
transcript=TGGT1_268570-t26_1	0.337574	0.000447001	0.267482	0.30302	-0.0142295	0.0577717	0.265468	0.0185666	0.0558619	2.09e-05	-0.195377	0.385925	0.251239	0.000245278	0.323344	3.57e-06	0.0700913	0.00254182	0.0721056	0.217582
transcript=TGGT1_264820-t26_1	-0.268893	0.139365	-0.20318	0.466747	0.307724	0.0578206	-0.296052	0.00445279	0.242012	0.436245	0.23034	0.126803	0.0116717	0.130943	0.0388314	0.391988	-0.0657122	0.171027	0.0271598	0.0781312
transcript=TGGT1_210820-t26_1	0.392367	0.16239	0.256218	0.277208	0.445187	0.0580119	1.14454	0.382928	0.581336	0.0206043	-1.00839	0.326236	1.58973	0.384865	0.837554	0.00586957	0.136149	0.355744	-0.752173	0.255536
transcript=TGGT1_238940-t26_1	-0.459707	8.98e-06	-0.410771	0.000283815	0.15657	0.0580943	-0.499401	3.49e-13	0.107634	0.210257	0.450466	1.76e-10	-0.342832	2.21e-06	-0.303137	0.0157706	-0.0489358	0.244482	0.0396945	0.0256658
transcript=TGGT1_282140-t26_1	0.223252	0.104542	0.0135144	0.319072	0.243742	0.0581605	0.346431	0.010451	0.45348	2.82e-05	-0.136693	0.488406	0.590173	4.46e-06	0.466994	0.00126583	0.209738	0.0189906	-0.123179	0.301933
transcript=TGGT1_216510-t26_1	0.770333	4.72e-14	0.583789	7.93e-08	-0.305028	0.0582225	0.776135	1.46e-19	-0.118484	0.399303	-0.589591	7.86e-11	0.471108	3.38e-07	0.465305	2.01e-05	0.186544	0.0700079	-0.00580229	0.259617
transcript=TGGT1_275310-t26_1	0.0863946	0.140624	0.135842	0.193613	-0.0100979	0.0582225	-0.207624	0.416291	-0.0595458	0.0445073	0.158176	0.371908	-0.217722	0.143891	0.0762967	0.00350388	-0.0494479	0.439273	0.294019	0.127664
transcript=TGGT1_271380-t26_1	0.373715	0.0106838	0.350386	0.22546	-0.228854	0.0582501	0.492312	0.0161507	-0.205525	0.484302	-0.468983	0.241995	0.263458	0.239842	0.144861	0.216037	0.0233292	0.0640197	-0.118598	0.454942
transcript=TGGT1_313990-t26_1	0.676682	1.05e-05	0.403195	0.00339861	0.0338353	0.058356	0.65877	4.33e-05	0.307323	0.00110647	-0.385282	0.008428	0.692605	5.53e-08	0.710518	1.06e-08	0.273488	0.0895158	0.0179123	0.4292
transcript=TGGT1_213650-t26_1	-0.260532	0.011963	-0.366235	0.000258958	0.089447	0.0584346	-0.263964	0.000162586	0.19515	0.000255976	0.369667	1.85e-06	-0.174517	0.00275124	-0.171085	0.109095	0.105704	0.046518	0.00343202	0.176242
transcript=TGGT1_308020-t26_1	0.114125	0.158991	-0.0412591	0.441143	-0.183678	0.05855	0.299876	0.222742	-0.0282938	0.320842	-0.144492	0.455801	0.116198	0.303429	-0.0695529	0.400881	0.155384	0.145927	-0.185751	0.414772
transcript=TGGT1_269260-t26_1	-0.398671	0.0815745	-0.339519	0.0121794	-0.407907	0.0585785	0.0327054	0.353417	-0.467059	0.201608	-0.0918572	0.137956	-0.375202	0.0149173	-0.806578	0.000386331	-0.0591518	0.27661	-0.431376	0.171768
transcript=TGGT1_294050-t26_1	0.437812	0.002206	0.134926	0.237084	-0.194065	0.058686	0.732564	0.00789446	0.108822	0.289201	-0.429677	0.229858	0.538499	0.161129	0.243747	0.160563	0.302887	0.000145728	-0.294752	0.437111
transcript=TGGT1_297530-t26_1	-0.369936	0.313501	-0.263976	0.194573	0.0819801	0.0587789	-0.589366	0.0689156	-0.0239803	0.0287951	0.483405	0.0348363	-0.507386	0.487645	-0.287956	0.187887	-0.10596	0.349605	0.21943	0.199069
transcript=TGGT1_248790-t26_1	0.870543	0.000161715	0.706947	0.00448901	0.175036	0.0588444	1.014	5.3e-06	0.338633	0.0232462	-0.850408	0.000626044	1.18904	2.08e-07	1.04558	1.25e-05	0.163596	0.201312	-0.143461	0.235516
transcript=TGGT1_276210-t26_1	0.407234	4.45e-07	0.460219	4.59e-07	-0.108326	0.0590073	0.5768	3.33e-08	-0.161311	0.0474643	-0.629785	3.82e-08	0.468475	0.000780326	0.298908	0.00499801	-0.0529851	0.446689	-0.169566	0.233329
transcript=TGGT1_310470-t26_1	0.815527	5.21e-07	0.528024	6.15e-05	-0.426723	0.0590154	0.735221	0.0280563	-0.13922	0.296693	-0.447717	0.160077	0.308498	0.365451	0.388804	0.0775996	0.287504	0.0223847	0.0803066	0.234465
transcript=TGGT1_232180-t26_1	0.591911	2.74e-11	0.325708	0.00107339	-0.234722	0.0590596	0.900456	5.41e-15	0.031481	0.261283	-0.634253	6.16e-05	0.665734	1.52e-06	0.357189	5.36e-05	0.266204	0.00440554	-0.308545	0.344051
transcript=TGGT1_240670-t26_1	0.787899	7.54e-09	0.57175	0.000488155	-0.243608	0.0591628	0.624858	3.01e-06	-0.0274595	0.470744	-0.408709	0.00768706	0.38125	0.000565756	0.544291	4.59e-06	0.216148	0.134309	0.163041	0.142127
transcript=TGGT1_235610-t26_1	0.114714	0.313718	-0.00863801	0.335874	0.253686	0.0591871	-0.0642911	0.108926	0.377038	0.275348	0.187643	0.368858	0.189394	0.416819	0.3684	0.135851	0.123352	0.180817	0.179005	0.220522
transcript=TGGT1_255420-t26_1	0.0708404	0.0175203	0.0997061	0.00759075	-0.225728	0.0595161	0.341097	5.99e-11	-0.254594	0.0241725	-0.369963	9.83e-09	0.115369	0.000402725	-0.154888	0.32514	-0.0288658	0.249202	-0.270257	0.0100229
transcript=TGGT1_243310-t26_1	-0.632291	0.00735209	-0.497149	0.00990231	0.257823	0.0601286	-0.673001	5.35e-05	0.122681	0.0530069	0.537859	1.33e-05	-0.415179	0.000719951	-0.374468	0.0785044	-0.135142	0.362841	0.04071	0.246132
transcript=TGGT1_258230-t26_1	0.129622	0.473419	0.414167	0.00610567	-0.299966	0.0601342	0.209671	0.218789	-0.584511	2.11e-07	-0.494216	0.000122023	-0.0902952	0.317766	-0.170344	0.104095	-0.284545	0.00305094	-0.0800486	0.260613
transcript=TGGT1_209870-t26_1	-0.218843	0.0023845	-0.176753	0.0294694	0.140337	0.0601731	-0.301684	3.18e-06	0.0982465	0.32861	0.259594	0.000671371	-0.161347	0.000572499	-0.0785063	0.0472472	-0.0420905	0.278859	0.082841	0.236971
transcript=TGGT1_259690-t26_1	0.298898	7.47e-08	0.30129	0.00125436	0.136736	0.060307	0.215867	0.000109851	0.134344	0.00196585	-0.218259	0.0258596	0.352604	2.77e-06	0.435634	1.32e-08	-0.00239213	0.0653026	0.0830306	0.341914
transcript=TGGT1_232360-t26_1	0.390731	0.00175902	0.517364	1.17e-05	-0.33015	0.0604529	0.374055	0.0180967	-0.456782	0.00314169	-0.500688	0.000333469	0.0439057	0.335351	0.0605814	0.0905379	-0.126633	0.240525	0.0166758	0.175168
transcript=TGGT1_293370-t26_1	0.925754	0.0439935	0.828594	0.158317	-0.373009	0.0606392	0.644972	0.0606615	-0.275848	0.205553	-0.547812	0.205069	0.271963	0.485579	0.552745	0.395402	0.0971606	0.34276	0.280782	0.398655
transcript=TGGT1_280370-t26_1	-0.408985	0.000197876	-0.306524	0.00134028	0.0251271	0.0606902	-0.479317	0.000773935	-0.0773339	0.155292	0.376856	0.00352459	-0.454189	0.0576554	-0.383858	0.048882	-0.102461	0.330924	0.0703317	0.416806
transcript=TGGT1_281400-t26_1	-0.178455	0.00771752	0.138872	0.0695582	0.171457	0.060696	0.254468	0.0260073	-0.14587	0.00379324	-0.571795	4.71e-07	0.425926	0.000317526	-0.00699755	0.171874	-0.317327	5.29e-05	-0.432923	5.6e-05
transcript=TGGT1_273760-t26_1	0.00104608	0.0462782	0.0318166	0.191162	-0.0180592	0.060696	-0.106326	3.69e-05	-0.0488296	0.223713	0.0755553	0.00120847	-0.124385	0.00446878	-0.0170131	0.446967	-0.0307705	0.334023	0.107372	0.00726479
transcript=TGGT1_311860-t26_1	0.380171	0.134456	0.234346	0.025431	0.02437	0.0608043	0.487701	0.0258913	0.170195	0.164776	-0.341876	0.00200507	0.512071	8.21e-05	0.404541	0.0015266	0.145825	0.299208	-0.10753	0.223272
transcript=TGGT1_249900-t26_1	0.530055	0.000132674	0.132298	0.175504	-0.0306279	0.0609091	1.0782	5.02e-12	0.36713	0.256333	-0.680443	0.00112395	1.04757	1.23e-06	0.499427	0.0253978	0.397758	0.0166611	-0.548146	0.0381332
transcript=TGGT1_214200-t26_1	0.628193	1.36e-16	0.291549	1.56e-06	0.04071	0.0610056	0.741736	2.25e-21	0.377354	3.59e-15	-0.405092	1.95e-10	0.782446	1.23e-31	0.668903	1.52e-24	0.336644	6.26e-08	-0.113543	0.347672
transcript=TGGT1_255350-t26_1	-0.0251383	0.138923	-0.148338	0.0446058	0.0813266	0.0610056	-0.0148316	0.0644014	0.204526	0.0140862	0.138031	0.0161297	0.066495	0.464536	0.0561883	0.414801	0.1232	0.266154	-0.0103067	0.393185
transcript=TGGT1_289770-t26_1	-0.098064	0.369147	-0.0377593	0.380673	0.0670759	0.0612145	-0.0505642	0.18273	0.00677119	0.0734074	-0.00974058	0.207105	0.0165118	0.244493	-0.0309881	0.112436	-0.0603047	0.485412	-0.0474999	0.297889
transcript=TGGT1_256000-t26_1	0.475268	0.0481511	0.151778	0.158181	-0.237775	0.0613542	0.797812	0.00119706	0.0857146	0.209681	-0.474323	0.0304089	0.560037	0.147586	0.237493	0.39561	0.323489	0.350723	-0.322544	0.331855
transcript=TGGT1_260200-t26_1	-0.271221	2.06e-10	-0.190492	2.22e-07	0.129136	0.0613978	-0.283849	2.09e-08	0.0484064	0.285743	0.20312	1.79e-06	-0.154713	1.97e-05	-0.142085	4.59e-06	-0.0807292	0.222154	0.0126279	0.29979
transcript=TGGT1_222952-t26_1	0.0485274	0.340781	0.0581203	0.41374	-0.0823585	0.0615637	-0.101251	0.157356	-0.0919514	0.155101	0.0916578	0.186521	-0.183609	0.0158278	-0.033831	0.159273	-0.00959291	0.463069	0.149778	0.09368
transcript=TGGT1_226510-t26_1	-0.0942557	0.382685	-0.0257406	0.290901	0.033766	0.0616743	-0.127882	0.433901	-0.0347491	0.0402224	0.0593669	0.462683	-0.094116	0.0572161	-0.0604897	0.112218	-0.0685151	0.400268	0.0336263	0.330098
transcript=TGGT1_225260-t26_1	0.38671	0.000755072	0.347642	0.130676	0.0745966	0.0618133	0.324067	0.0162871	0.113664	0.000336877	-0.284999	0.36966	0.398664	5.31e-05	0.461307	4.59e-07	0.0390678	0.0492305	0.0626427	0.243522
transcript=TGGT1_316300-t26_1	1.29149	0.000106418	1.22449	0.040236	0.435696	0.0618327	1.25197	3.61e-08	0.502701	0.00076801	-1.18497	0.000887247	1.68767	4.53e-07	1.72719	1.31e-05	0.0670049	0.0155898	0.0395225	0.271857
transcript=TGGT1_252500-t26_1	0.474189	6.02e-06	0.416675	1.75e-08	-0.221156	0.0619696	0.500003	2.21e-06	-0.163642	0.00214117	-0.442489	3.43e-09	0.278847	0.000326772	0.253033	0.000720094	0.0575137	0.188888	-0.0258139	0.482174
transcript=TGGT1_227000-t26_1	0.442817	0.122142	0.464522	0.175659	-0.255361	0.0621099	0.933723	1.44e-05	-0.277067	0.109916	-0.955429	1.55e-05	0.678362	0.0137195	0.187456	0.468917	-0.0217055	0.367604	-0.490906	0.0736848
transcript=TGGT1_310640-t26_1	-0.254087	0.00210968	-0.197022	0.019492	0.0302012	0.0621725	-0.216987	0.000580654	-0.0268638	0.190019	0.159922	0.00975189	-0.186786	0.106731	-0.223886	0.147007	-0.0570651	0.348062	-0.0371004	0.459385
transcript=TGGT1_235620-t26_1	0.425723	0.0102589	0.362154	0.233168	0.184838	0.0622313	0.264786	0.200712	0.248407	0.00254605	-0.201216	0.365946	0.449624	0.00372707	0.610561	1.94e-05	0.0635696	0.126699	0.160937	0.0860812
transcript=TGGT1_248740-t26_1	0.512296	0.00204555	0.299724	0.150679	-0.226947	0.0622655	1.20209	4.22e-44	-0.0143745	0.204712	-0.989522	1.7e-30	0.975148	3.31e-23	0.28535	0.0618339	0.212572	0.000122893	-0.689798	2.77e-07
transcript=TGGT1_410650-t26_1	-0.207619	0.22764	0.417753	0.136154	-0.44086	0.0625557	-0.262239	0.172759	-1.06623	0.0306184	-0.363133	0.0946268	-0.703099	0.352297	-0.648479	0.329615	-0.625372	0.311911	0.0546205	0.460808
transcript=TGGT1_311890-t26_1	-0.530661	7.68e-10	-0.587947	2.77e-06	0.110318	0.0627265	-0.532598	3.04e-10	0.167604	0.271956	0.589884	1.01e-07	-0.422281	2.25e-06	-0.420344	9.56e-05	0.0572858	0.245161	0.00193695	0.0576075
transcript=TGGT1_281450-t26_1	1.18167	0.18018	0.71801	0.352964	0.831867	0.0628456	0.584458	0.109611	1.29553	0.0128796	-0.120799	0.269988	1.41632	0.00714924	2.01354	0.0167898	0.463659	0.230574	0.597211	0.459422
transcript=TGGT1_310460-t26_1	0.150654	0.267204	-0.0138385	0.446993	-0.214688	0.0629881	0.450601	2.89e-06	-0.0501955	0.38393	-0.286108	0.00208927	0.235913	0.00163639	-0.064034	0.472346	0.164493	0.197618	-0.299947	0.0600586
transcript=TGGT1_228120-t26_1	0.445133	3.27e-26	0.466309	3.19e-22	-0.0917422	0.0632832	0.369294	8.81e-10	-0.112918	0.0893412	-0.390469	8.83e-09	0.277552	5.02e-06	0.353391	2.13e-17	-0.0211754	0.475553	0.0758392	0.0402281
transcript=TGGT1_226830-t26_1	0.212278	9.8e-08	0.265028	5.5e-05	-0.232857	0.0635231	0.0988734	0.0013894	-0.285607	0.26965	-0.151623	0.0392823	-0.133984	0.164753	-0.0205789	0.000778196	-0.0527501	0.255053	0.113405	0.0157805
transcript=TGGT1_210370-t26_1	0.290866	0.000779896	0.329793	7.98e-06	0.13434	0.0635732	0.222929	0.074687	0.0954123	0.369831	-0.261856	0.00202162	0.357269	0.00119483	0.425206	2.24e-07	-0.0389277	0.0537443	0.067937	0.18405
transcript=TGGT1_314240-t26_1	-0.0936706	0.0186105	-0.0214639	0.226557	0.153967	0.0638237	-0.119625	0.00197699	0.0817599	0.390453	0.0474186	0.0977085	0.0343413	0.249457	0.060296	0.35904	-0.0722066	0.0615339	0.0259547	0.404582
transcript=TGGT1_309210-t26_1	-0.250955	0.0293855	-0.266877	0.210257	0.152623	0.0640377	-0.185617	0.0292007	0.168546	0.38393	0.20154	0.174379	-0.0329939	0.239705	-0.0983312	0.289131	0.0159221	0.179467	-0.0653373	0.431856
transcript=TGGT1_254710-t26_1	-0.557538	1.23e-05	-0.6092	0.000324691	-0.23886	0.064363	-0.437472	0.000104182	-0.187199	0.00142067	0.489133	0.00249753	-0.676332	1.09e-07	-0.796399	9.11e-09	0.0516616	0.142127	-0.120067	0.344305
transcript=TGGT1_246100-t26_1	-0.0257085	0.0585791	0.129439	0.413166	0.105481	0.0646535	-0.0541599	0.021365	-0.0496669	0.437909	-0.100988	0.396634	0.0513207	0.345586	0.0797721	0.470589	-0.155148	0.034301	0.0284514	0.315086
transcript=TGGT1_305790-t26_1	-0.340494	0.000241843	-0.495588	9.61e-06	0.297192	0.0647622	-0.189563	0.000401506	0.452286	0.00342762	0.344657	1.91e-05	0.107629	0.0127956	-0.0433017	0.00937711	0.155094	0.149477	-0.150931	0.483119
transcript=TGGT1_305270-t26_1	0.361885	1.52e-07	0.319917	2.45e-05	-0.157338	0.0648236	0.406283	3.29e-14	-0.11537	0.294705	-0.364315	1.38e-10	0.248945	1.53e-08	0.204547	0.000452199	0.0419683	0.203593	-0.0443979	0.0656403
transcript=TGGT1_205570-t26_1	1.1721	1.04e-11	0.815303	2.63e-05	-0.278265	0.0648887	1.55972	4.1e-26	0.0785311	0.146429	-1.20292	2.94e-15	1.28146	1.48e-15	0.893835	1.53e-06	0.356796	0.000422538	-0.387621	0.00319549
transcript=TGGT1_253020-t26_1	-0.451544	0.000689769	-0.328553	0.0109788	0.043433	0.0648887	-0.497153	0.000102719	-0.0795582	0.369499	0.374161	0.00106209	-0.45372	0.034342	-0.408111	0.0830027	-0.122991	0.0717287	0.0456085	0.388889
transcript=TGGT1_221700-t26_1	0.539974	0.00543369	0.284323	0.19258	-0.325982	0.0648976	0.624385	1.83e-06	-0.0703315	0.308232	-0.368734	0.00140804	0.298402	0.000360345	0.213992	0.0963745	0.255651	0.0146873	-0.0844108	0.120669
transcript=TGGT1_271760-t26_1	0.723281	5.59e-09	0.573765	8.89e-09	-0.128079	0.0649121	0.569089	0.00177752	0.0214372	0.0890189	-0.419573	0.00265243	0.44101	0.0665513	0.595202	2.88e-05	0.149516	0.435855	0.154192	0.0900199
transcript=TGGT1_202530-t26_1	-0.164086	0.00027248	-0.206804	0.00438571	0.00497814	0.0650034	-0.200452	0.00264493	0.0476956	0.170697	0.243169	0.0120247	-0.195474	0.105865	-0.159108	0.109938	0.0427175	0.348577	0.0363655	0.384902
iRT_Peptides_Fusion	-0.212378	0.28335	0.0584553	0.408137	-0.200881	0.0650155	-0.217457	0.0623996	-0.471714	0.00550877	-0.0533771	0.222833	-0.418337	0.000387446	-0.413259	0.00167001	-0.270834	0.245215	0.00507818	0.118621
transcript=TGGT1_299030-t26_1	0.404398	4.01e-06	0.326979	0.00493437	-0.165747	0.0651101	0.392263	2.3e-06	-0.0883291	0.436528	-0.314845	0.00502649	0.226516	0.000605289	0.23865	0.00075868	0.0774181	0.0652775	0.0121345	0.43876
transcript=TGGT1_203910-t26_1	-0.290538	0.432804	-0.126945	0.448018	-0.132976	0.0652869	-0.23098	0.460423	-0.296569	0.0506868	0.0673871	0.367364	-0.363956	0.0571911	-0.423514	0.0305277	-0.163593	0.402401	-0.0595578	0.38648
transcript=TGGT1_263560-t26_1	-0.109951	0.0522125	-0.199663	9.75e-05	0.0238514	0.0653026	-0.250987	2.27e-06	0.113564	0.000175984	0.340699	2.62e-11	-0.227135	0.005865	-0.0860992	0.471232	0.0897127	0.0291214	0.141036	0.00615685
transcript=TGGT1_301450-t26_1	0.713381	0.0103772	0.617786	0.0343528	-0.109479	0.0653049	0.915358	0.00292217	-0.0138842	0.133011	-0.819764	0.0127802	0.805879	0.0531876	0.603902	0.156445	0.0955948	0.449844	-0.201977	0.319564
transcript=TGGT1_273460-t26_1	-0.0310238	0.0171601	-0.183189	0.378464	-0.0483827	0.0654592	0.00099378	0.00559666	0.103782	0.459562	0.151171	0.128365	-0.047389	0.0850849	-0.0794066	0.306712	0.152165	0.10893	-0.0320176	0.177911
transcript=TGGT1_225080-t26_1	-0.0963587	0.282585	-0.215688	0.153008	0.109523	0.0658178	0.0378664	0.445744	0.228852	0.0288299	0.0814632	0.39428	0.147389	0.0733008	0.0131642	0.213863	0.11933	0.296123	-0.134225	0.272718
transcript=TGGT1_276180-t26_1	0.310984	7.54e-08	0.399599	2.36e-05	0.0107108	0.0658913	0.545266	1.15e-11	-0.0779043	0.256581	-0.633881	4.24e-08	0.555976	1.5e-07	0.321695	0.000136826	-0.0886151	0.287845	-0.234282	0.162273
transcript=TGGT1_235470-t26_1	0.154708	0.0222281	-0.109184	0.423372	-0.154704	0.065971	0.642076	6.85e-15	0.109188	0.209138	-0.378184	1.61e-05	0.487372	1.66e-09	4.33e-06	0.296259	0.263892	0.00842109	-0.487368	8.29e-06
transcript=TGGT1_319300-t26_1	0.452679	0.0256103	0.205784	0.157794	-0.204321	0.0660094	0.935289	6.48e-06	0.0425745	0.292668	-0.688394	0.00191525	0.730968	0.00245919	0.248358	0.296552	0.246895	0.282189	-0.48261	0.0555681
transcript=TGGT1_224520-t26_1	0.0243413	0.100583	0.00735947	0.347044	-0.182719	0.0661885	0.036375	0.0532678	-0.165737	0.235042	-0.0193932	0.246998	-0.146344	0.447192	-0.158378	0.342733	0.0169819	0.272104	-0.0120337	0.371671
transcript=TGGT1_308950-t26_1	-1.63223	1.65e-15	-1.3363	1.29e-14	0.175606	0.0663019	-1.37604	1.14e-18	-0.120322	0.317961	1.08011	1.62e-17	-1.20043	1.69e-14	-1.45662	1.31e-12	-0.295928	0.11782	-0.256191	0.351501
transcript=TGGT1_297140-t26_1	-0.287429	0.0833529	-0.127841	0.472403	-0.0881425	0.0664367	-0.462109	0.00303453	-0.247731	0.0172975	0.302521	0.191438	-0.550251	0.000376139	-0.375572	0.0073972	-0.159588	0.140781	0.174679	0.165841
transcript=TGGT1_224890-t26_1	-0.144389	0.00136616	-0.157971	0.00527467	-0.103437	0.0666683	-0.260694	4.62e-07	-0.0898548	0.0148077	0.274277	4.14e-06	-0.364132	1.6e-11	-0.247826	3.66e-06	0.0135826	0.337154	0.116306	0.161835
transcript=TGGT1_244550-t26_1	0.30884	0.276346	-0.0123156	0.424636	-0.348398	0.0669273	0.578194	0.194544	-0.027242	0.133278	-0.257038	0.329369	0.229796	0.240711	-0.0395577	0.154636	0.321156	0.35119	-0.269353	0.389765
transcript=TGGT1_244870B-t26_1	0.224285	0.00123497	0.111999	0.107359	-0.0693534	0.0670159	0.0784518	0.367999	0.042933	0.228254	0.0338345	0.35731	0.00909844	0.373709	0.154932	0.194259	0.112286	0.433347	0.145833	0.194753
transcript=TGGT1_205580-t26_1	0.460624	4.37e-11	0.340434	4.13e-07	0.00775621	0.0670369	0.459914	1.21e-15	0.127945	8.92e-05	-0.339725	2.53e-11	0.46767	7.07e-20	0.46838	4.42e-15	0.120189	0.0264804	0.000709533	0.079281
transcript=TGGT1_258130-t26_1	0.14861	0.00111192	0.0506187	0.195135	-0.224887	0.0671542	0.262185	1.91e-07	-0.126895	0.487775	-0.164193	0.00832605	0.0372975	0.0326271	-0.0762768	0.245161	0.0979917	0.0154651	-0.113574	0.134116
transcript=TGGT1_257340-t26_1	0.1356	0.342581	0.0293638	0.432948	-0.247093	0.0675019	0.395739	3.34e-10	-0.140857	0.379165	-0.289502	4.28e-05	0.148646	3.78e-05	-0.111493	0.335874	0.106236	0.199868	-0.260138	0.000539649
transcript=TGGT1_255410-t26_1	0.416642	0.00421809	0.224084	0.0585913	-0.266993	0.0678708	0.620796	8.6e-07	-0.0744352	0.435583	-0.428238	1.65e-05	0.353803	0.00592208	0.149649	0.136455	0.192558	0.00899351	-0.204153	0.192881
transcript=TGGT1_293260-t26_1	1.6745	0.00157356	1.33728	0.000738074	0.628876	0.0683803	0.751676	0.0745501	0.966102	0.0239705	-0.41445	0.121094	1.38055	0.00193835	2.30338	5.61e-05	0.337226	0.360399	0.922827	0.0699246
transcript=TGGT1_291620-t26_1	-0.245893	0.371633	0.219963	0.150593	-0.214098	0.0683912	-0.131351	0.0896448	-0.679955	0.00175079	-0.334506	0.472106	-0.345449	0.00298216	-0.459992	0.0246648	-0.465856	0.0819776	-0.114543	0.156503
transcript=TGGT1_203630-t26_1	-0.140477	0.335982	-0.157211	0.182823	0.113315	0.0683932	0.0379532	0.324083	0.130049	0.0310786	-0.0212189	0.121182	0.151268	0.104359	-0.0271616	0.147941	0.0167343	0.313132	-0.17843	0.457724
transcript=TGGT1_257380-t26_1	-0.184242	0.433202	-0.225197	0.177363	-0.307432	0.068623	-0.289929	0.321681	-0.266477	0.37075	0.330885	0.0970423	-0.597361	0.0245808	-0.491674	0.0702362	0.0409552	0.201905	0.105687	0.400257
transcript=TGGT1_223150-t26_1	0.305055	0.340192	-0.0455135	0.3738	-0.641245	0.0686487	1.35516	0.0417848	-0.290676	0.367121	-1.00459	0.335874	0.713918	0.455134	-0.33619	0.170625	0.350568	0.22546	-1.05011	0.0979432
transcript=TGGT1_222860-t26_1	-0.071702	0.228408	-0.188427	0.370759	0.072057	0.0687046	-0.165337	0.0284884	0.188782	0.159812	0.282061	0.0846806	-0.0932798	0.376737	0.000354987	0.233701	0.116725	0.396309	0.0936348	0.127997
transcript=TGGT1_262050-t26_1	0.520088	1.39e-05	0.519481	0.000166932	0.0691607	0.0687112	0.520755	0.0272852	0.0697677	0.0152783	-0.520148	0.0870302	0.589916	0.00107455	0.589249	9.2e-07	0.000607062	0.26005	-0.000667486	0.168468
transcript=TGGT1_315230-t26_1	0.499941	0.0413384	0.224679	0.0257339	-0.252374	0.0690238	0.33584	0.380404	0.0228878	0.038011	-0.0605781	0.392147	0.0834659	0.118611	0.247567	0.40353	0.275262	0.23117	0.164101	0.0891633
transcript=TGGT1_281650-t26_1	-1.11919	0.0178909	-0.388813	0.112896	0.791851	0.0691032	-1.11245	0.00265009	0.0614724	0.269221	0.382071	0.0284307	-0.320598	0.217862	-0.32734	0.342643	-0.730378	0.143519	-0.00674181	0.373213
transcript=TGGT1_290460-t26_1	0.946123	0.000630735	0.575251	0.00561813	0.108295	0.0691811	1.47927	4.65e-08	0.479167	0.00560787	-1.10839	2.31e-06	1.58756	1.37e-10	1.05442	1.89e-05	0.370872	0.175964	-0.533143	0.304083
transcript=TGGT1_218358-t26_1	-1.03968	0.00745499	-1.17613	8.03e-06	0.57063	0.0692539	-1.21634	2.89e-05	0.707084	0.00262682	1.3528	2.22e-09	-0.645714	0.0307983	-0.469046	0.374722	0.136455	0.168709	0.176668	0.0217309
transcript=TGGT1_246930-t26_1	-0.00939476	0.265409	-0.182612	0.344958	0.0449151	0.0695195	-0.0672669	0.00116867	0.218132	0.10741	0.240484	0.00285717	-0.0223518	0.198147	0.0355203	0.241805	0.173217	0.402133	0.0578721	0.0282392
transcript=TGGT1_225060-t26_1	-0.564123	2.96e-07	-0.486717	2.38e-05	0.0927638	0.0695845	-0.531746	1.16e-05	0.0153581	0.379588	0.45434	0.000917124	-0.438982	0.00684329	-0.471359	0.000265529	-0.0774057	0.107516	-0.0323769	0.157063
transcript=TGGT1_296010-t26_1	-0.0275346	0.00129343	-0.0370457	0.0407248	-0.146929	0.0695849	-0.170747	6.4e-07	-0.137418	0.37387	0.180259	0.00074637	-0.317677	0.000706232	-0.174464	0.0601764	0.00951115	0.235571	0.143213	0.158819
transcript=TGGT1_219810-t26_1	-0.252125	2.12e-20	-0.313952	2.11e-09	-0.102667	0.0695863	-0.283919	2.82e-15	-0.0408401	7.2e-05	0.345746	2.63e-06	-0.386586	2.2e-14	-0.354792	7.13e-18	0.0618271	0.00197131	0.031794	0.175256
transcript=TGGT1_280740-t26_1	0.733446	0.00451923	0.350293	0.115027	-0.424692	0.06968	1.20793	5.77e-10	-0.0415382	0.464106	-0.824779	6.13e-05	0.783241	0.000305303	0.308754	0.149225	0.383153	0.0657656	-0.474486	0.0777416
transcript=TGGT1_258490-t26_1	-0.323603	0.00525551	-0.19904	0.128503	0.179626	0.0696817	-0.355485	0.0258477	0.0550629	0.405513	0.230922	0.155842	-0.175859	0.159741	-0.143977	0.103972	-0.124563	0.201905	0.031882	0.420117
transcript=TGGT1_285660A-t26_1	0.200712	0.0482285	0.0475636	0.1485	0.339116	0.0696905	-0.00792365	0.403555	0.492265	0.00734495	0.161072	0.328829	0.331193	0.0507999	0.539829	0.00117076	0.153149	0.20407	0.208636	0.11664
transcript=TGGT1_318550-t26_1	0.488165	0.0171485	0.434678	0.0151461	-0.241623	0.0697236	0.510588	0.00184534	-0.188135	0.0601286	-0.4571	0.00152743	0.268965	0.0390685	0.246543	0.133219	0.053488	0.46927	-0.0224227	0.478642
transcript=TGGT1_286230-t26_1	0.430858	5.12e-10	-0.0175697	0.485842	-0.0232806	0.0700556	0.615573	9.22e-16	0.425147	9.77e-08	-0.167145	0.200085	0.592292	3.14e-11	0.407578	1.55e-06	0.448428	1.09e-11	-0.184715	0.229934
transcript=TGGT1_210781-t26_1	0.020177	0.422465	0.0273462	0.455733	0.243617	0.0702613	0.212466	0.296244	0.236448	0.0525352	-0.219635	0.428192	0.456083	0.0133467	0.263794	0.0419814	-0.00716922	0.395365	-0.192289	0.372012
transcript=TGGT1_261460-t26_1	-0.188663	0.355655	-0.0964379	0.274987	-0.0805443	0.0703713	-0.12998	0.0852933	-0.172769	0.134116	0.0377555	0.0563846	-0.210525	0.000923893	-0.269207	0.0193117	-0.0922249	0.41428	-0.0586825	0.167179
transcript=TGGT1_411470-t26_1	-0.446647	0.00147866	-0.255025	0.00912744	-0.0733116	0.0704239	-0.422532	0.00582429	-0.264934	0.0142811	0.23091	0.0231773	-0.495844	0.000247726	-0.519959	8.4e-06	-0.191622	0.250568	-0.0241148	0.44647
transcript=TGGT1_235398-t26_1	0.318763	0.0654656	-0.0562102	0.0231786	-0.0189642	0.0704239	0.288553	0.110948	0.356009	0.120644	0.0864208	0.0443473	0.269588	0.00302156	0.299799	0.00149043	0.374974	0.376786	0.0302106	0.381115
transcript=TGGT1_220090-t26_1	0.288351	0.000796513	0.0849508	0.044713	0.0289619	0.0707625	0.158299	0.000957686	0.232362	0.000766751	0.0451009	0.0856912	0.187261	4.18e-06	0.317313	8.56e-06	0.2034	0.0582501	0.130052	0.328976
transcript=TGGT1_257310-t26_1	-0.450034	1.03e-09	-0.392045	9.3e-08	0.18552	0.0707914	-0.51122	1.87e-12	0.12753	0.248307	0.45323	3.68e-10	-0.3257	8.58e-07	-0.264514	4.25e-05	-0.0579898	0.209011	0.0611857	0.255773
transcript=TGGT1_218530-t26_1	-0.236981	0.000364236	-0.26707	0.00232153	0.0750104	0.070883	-0.342069	0.000381893	0.1051	0.17101	0.372158	0.00184419	-0.267058	0.0152506	-0.161971	0.0229902	0.0300894	0.376057	0.105088	0.369709
transcript=TGGT1_316730-t26_1	-0.0637739	0.28749	0.0824207	0.190968	0.29146	0.0712951	-0.307859	0.392705	0.145266	0.160783	0.161664	0.471456	-0.0163983	0.164824	0.227687	0.0393904	-0.146195	0.363303	0.244085	0.216673
transcript=TGGT1_200280-t26_1	0.209291	0.112661	0.23206	0.484249	-0.137082	0.071419	0.229994	0.0709292	-0.15985	0.415146	-0.252762	0.416258	0.0929118	0.487589	0.0722095	0.409392	-0.0227684	0.108719	-0.0207023	0.410929
transcript=TGGT1_235380-t26_1	-0.0472554	0.107062	-0.188333	0.418695	-0.128598	0.0715384	0.363458	0.0278837	0.01248	0.40699	-0.22238	0.186919	0.23486	0.237537	-0.175853	0.486147	0.141078	0.164375	-0.410713	0.251413
transcript=TGGT1_254720-t26_1	0.0058347	0.291174	0.117211	0.212102	-0.0773506	0.0715535	0.0773073	0.422239	-0.188727	0.051553	-0.188684	0.326721	-4.32e-05	0.0885662	-0.0715159	0.177911	-0.111376	0.399799	-0.0714726	0.353193
transcript=TGGT1_212130-t26_1	0.0741961	0.0605984	-0.15955	0.129269	-0.298555	0.0715941	0.660126	0.000255734	-0.0648093	0.153936	-0.42638	0.00213611	0.361571	0.046774	-0.224359	0.434243	0.233746	0.396987	-0.58593	0.0998286
transcript=TGGT1_220910-t26_1	-0.336541	3.3e-12	-0.327346	0.000127579	0.0399258	0.0716265	-0.38737	9.55e-15	0.0307305	0.444714	0.378175	2.11e-05	-0.347444	1.14e-08	-0.296616	4.07e-07	-0.00919532	0.120202	0.0508285	0.382586
transcript=TGGT1_270700-t26_1	0.243904	0.103799	0.442817	0.134472	-0.0148199	0.0718951	0.187458	0.459125	-0.213733	0.0883687	-0.386371	0.392905	0.172638	0.268475	0.229084	0.373329	-0.198913	0.376576	0.0564463	0.338899
transcript=TGGT1_228190-t26_1	-0.215433	0.118294	-0.211393	0.0524745	0.141877	0.0722713	-0.252064	0.0119407	0.137836	0.0286973	0.248024	0.00390331	-0.110188	0.258052	-0.0735566	0.416212	-0.0040403	0.356982	0.036631	0.182577
transcript=TGGT1_315690-t26_1	0.127163	0.479188	0.0392024	0.382871	-0.227404	0.0727226	0.0805447	0.268825	-0.139443	0.0437079	0.00741616	0.187868	-0.146859	0.238561	-0.10024	0.0781889	0.0879608	0.392276	0.0466186	0.281575
transcript=TGGT1_233480-t26_1	0.237056	0.0641149	0.283301	0.423252	0.0813331	0.0727852	0.472605	0.117174	0.0350887	0.448913	-0.518849	0.476509	0.553938	0.468196	0.31839	0.374176	-0.0462444	0.0835854	-0.235548	0.415201
transcript=TGGT1_228360-t26_1	-0.0997221	0.0344656	-0.0583494	0.0818115	0.0396076	0.0727895	-0.0766323	2.28e-06	-0.00176511	0.164923	0.0352595	4.2e-05	-0.0370246	0.00264293	-0.0601145	0.320951	-0.0413727	0.374245	-0.0230898	0.0516099
transcript=TGGT1_221580-t26_1	-0.381341	0.00226402	-0.198635	0.138565	-0.372629	0.07281	-0.33012	0.00583814	-0.555335	0.00884535	0.147414	0.256261	-0.702749	1.83e-05	-0.75397	1.74e-05	-0.182706	0.128078	-0.0512209	0.318335
transcript=TGGT1_212290-t26_1	-0.128003	0.000352525	-0.354535	6.73e-06	0.171697	0.0731354	-0.122238	0.00283827	0.398229	0.0032428	0.34877	8.07e-05	0.0494591	0.14637	0.0436945	0.092433	0.226532	0.0603995	-0.00576454	0.454746
transcript=TGGT1_230420-t26_1	0.0588306	0.0398935	-0.168582	0.127048	0.0468852	0.073138	0.432503	8.46e-22	0.274298	0.00288746	-0.20509	4.06e-05	0.479388	8.79e-12	0.105716	0.284682	0.227413	2.36e-07	-0.373672	6.17e-05
transcript=TGGT1_312860-t26_1	0.342676	0.329125	0.064951	0.478816	-0.177282	0.0733433	0.775801	0.000238731	0.100443	0.221408	-0.498076	0.00734495	0.598519	0.138639	0.165394	0.234232	0.277725	0.286955	-0.433125	0.0194696
transcript=TGGT1_220200-t26_1	0.535328	0.0226149	0.234789	0.143812	-0.645122	0.0734108	0.213204	0.012611	-0.344584	0.392605	0.0873344	0.114134	-0.431919	0.164026	-0.109795	0.198822	0.300538	0.145104	0.322124	0.485648
transcript=TGGT1_231160-t26_1	0.183157	0.253347	0.341871	0.0826492	-0.0212561	0.0734434	0.190219	0.115296	-0.179969	0.0158637	-0.348933	0.0382244	0.168963	0.400901	0.161901	0.326853	-0.158713	0.186967	-0.00706202	0.283264
transcript=TGGT1_272710-t26_1	0.444952	5.37e-06	0.323859	0.00276707	0.11361	0.073488	0.424571	0.0018825	0.234703	0.00314311	-0.303478	0.0788402	0.53818	3.25e-06	0.558562	1.3e-09	0.121093	0.133986	0.0203815	0.151026
transcript=TGGT1_271930-t26_1	0.0477398	0.480446	0.165511	0.230839	0.0298451	0.0735302	0.287363	0.00260009	-0.087926	0.417785	-0.405134	0.000230366	0.317208	1.3e-05	0.077585	0.158642	-0.117771	0.163375	-0.239623	0.0286023
transcript=TGGT1_320040-t26_1	0.421106	5.62e-05	0.343499	0.0201899	-0.0331718	0.0735302	0.385654	0.00208555	0.0444346	0.420818	-0.308047	0.090812	0.352482	0.11782	0.387934	0.024163	0.0776064	0.155543	0.035452	0.305604
transcript=TGGT1_263520-t26_1	0.111324	0.345967	0.0671621	0.0763716	0.127855	0.0736284	-0.0518728	0.00805982	0.172017	0.357555	0.0960345	0.237391	0.0759825	0.12783	0.239179	0.141835	0.0441617	0.0384353	0.163197	0.0167213
transcript=TGGT1_222910-t26_1	0.761695	7e-08	0.488068	0.0016745	-0.223321	0.0738702	1.0022	2.81e-25	0.0503062	0.175977	-0.728572	1.62e-13	0.778878	4.68e-14	0.538374	0.000147974	0.273627	0.00122655	-0.240504	0.0262917
transcript=TGGT1_213240-t26_1	0.339712	0.0970496	0.315723	0.00909702	-0.748416	0.0740117	0.817892	0.00087313	-0.724427	0.0101287	-0.793903	8.5e-06	0.0694754	0.233535	-0.408704	0.396627	0.023989	0.115909	-0.478179	0.102539
transcript=TGGT1_217410-t26_1	-0.137299	0.256499	-0.440325	0.0286377	-0.455965	0.0740117	-0.472866	0.0229761	-0.152939	0.399939	0.775892	0.00295755	-0.92883	0.00709143	-0.593264	0.045788	0.303026	0.0453599	0.335566	0.0920335
transcript=TGGT1_312150-t26_1	0.167477	0.297847	-0.0162564	0.36567	-0.355918	0.0740527	0.600892	1.19e-07	-0.172185	0.15908	-0.417159	1.76e-05	0.244974	0.00123097	-0.188441	0.36801	0.183733	0.420292	-0.433415	0.00633314
transcript=TGGT1_248270-t26_1	0.426238	2.18e-06	0.394768	4.51e-05	-0.0340975	0.0742989	0.578345	4.11e-07	-0.0026272	0.129639	-0.546875	2.24e-05	0.544248	0.000826735	0.392141	0.00177104	0.0314703	0.45149	-0.152107	0.485567
transcript=TGGT1_297730-t26_1	0.1081	0.302483	0.0804512	0.260069	-0.034173	0.0744455	-0.00166579	0.420273	-0.00652387	0.0752855	0.0293149	0.35176	-0.0358388	0.118212	0.0739274	0.18784	0.0276491	0.408042	0.109766	0.3886
transcript=TGGT1_308920-t26_1	-0.315985	2.32e-05	-0.270431	0.00060458	-0.287386	0.0745501	-0.426934	2.41e-06	-0.33294	0.209984	0.38138	7.48e-05	-0.71432	0.00443027	-0.603371	0.0225484	-0.0455543	0.309125	0.110949	0.288963
transcript=TGGT1_239720-t26_1	1.33641	5.13e-06	1.08967	0.00142609	0.104638	0.074571	1.63007	1.04e-05	0.351376	0.00898812	-1.38333	0.000983683	1.73471	6.56e-06	1.44104	4.01e-06	0.246738	0.0476614	-0.293665	0.272762
transcript=TGGT1_280750-t26_1	-0.192822	0.251434	-0.440409	0.00486211	-0.449627	0.074763	0.0355904	0.413379	-0.20204	0.238505	0.211997	0.165275	-0.414036	0.0612207	-0.642449	0.00125937	0.247587	0.160106	-0.228413	0.116057
transcript=TGGT1_313370-t26_1	0.272661	0.00815905	0.182041	0.153263	-0.0229381	0.0748007	0.273179	5.58e-05	0.0676823	0.463158	-0.182558	0.0171594	0.250241	0.0183044	0.249723	0.146031	0.0906204	0.0516995	-0.000517357	0.36566
transcript=TGGT1_214740-t26_1	0.363349	0.184608	0.25536	0.478229	0.110318	0.0751594	0.438486	0.0149836	0.218308	0.343446	-0.330496	0.204968	0.548804	0.370934	0.473668	0.318343	0.10799	0.199069	-0.0751368	0.169252
transcript=TGGT1_321310-t26_1	-0.131742	0.382777	-0.148892	0.110395	-0.875178	0.0751909	-0.153646	0.371319	-0.858028	0.000201826	0.170796	0.128205	-1.02882	6.6e-05	-1.00692	8.61e-06	0.0171504	0.465102	0.0219041	0.453207
transcript=TGGT1_288330-t26_1	-0.341278	0.0290457	-0.400433	0.0990853	0.0739711	0.0752885	-0.418151	0.0614848	0.133126	0.211968	0.477306	0.0826492	-0.34418	0.132221	-0.267306	0.282961	0.059155	0.3712	0.0768734	0.194741
transcript=TGGT1_313390-t26_1	-0.0856866	0.099225	-0.119577	0.372452	0.257035	0.0753353	0.0890823	0.168861	0.290925	0.341792	-0.0551918	0.314542	0.346117	0.416128	0.171348	0.451463	0.0338905	0.357214	-0.174769	0.392055
transcript=TGGT1_261440-t26_1	0.324321	0.194066	0.272313	0.324325	-0.116973	0.0753436	0.480135	0.0175892	-0.0649654	0.243522	-0.428128	0.128865	0.363163	0.291481	0.207348	0.420113	0.0520074	0.440106	-0.155815	0.253816
transcript=TGGT1_238250-t26_1	-0.0546234	0.224895	-0.0853719	0.148092	0.179288	0.0753856	0.15639	0.262583	0.210037	0.0370935	-0.125642	0.388591	0.335679	0.0250598	0.124665	0.385692	0.0307485	0.361162	-0.211014	0.104074
transcript=TGGT1_217830-t26_1	0.0280768	0.165457	0.279006	0.274353	0.274992	0.0755329	0.2358	0.296742	0.0240624	0.445554	-0.486729	0.171408	0.510792	0.168019	0.303068	0.256386	-0.250929	0.0686075	-0.207723	0.355655
transcript=TGGT1_248180-t26_1	0.183411	0.00870904	0.473198	1.71e-08	-0.224059	0.0756009	0.242589	0.293705	-0.513846	9.94e-07	-0.532376	0.000521916	0.0185306	0.260371	-0.0406479	0.158617	-0.289787	0.00468518	-0.0591785	0.061814
transcript=TGGT1_271600-t26_1	-0.0693124	0.446408	0.0269014	0.444153	0.0965132	0.0756009	-0.0635331	0.349723	0.00029938	0.200085	-0.0326807	0.482042	0.0329801	0.150871	0.0272008	0.195731	-0.0962138	0.366684	-0.00577928	0.443765
transcript=TGGT1_297465-t26_1	0.207956	0.235826	0.251432	0.178101	0.398459	0.0758099	0.074445	0.283678	0.354984	0.442288	-0.11792	0.453884	0.472904	0.487619	0.606415	0.0223647	-0.0434751	0.303676	0.133511	0.17705
transcript=TGGT1_309950-t26_1	0.0189754	0.349463	0.058555	0.400345	0.117126	0.0758421	-0.0424787	0.0460599	0.0775468	0.0997646	0.00289913	0.0628037	0.0746477	0.402133	0.136102	0.121273	-0.0395796	0.451886	0.0614541	0.0750453
transcript=TGGT1_309370-t26_1	0.18373	0.0128317	0.140678	0.0542949	-0.164755	0.0758549	0.0410796	0.468677	-0.121703	0.123843	0.00197241	0.47759	-0.123675	0.0798075	0.0189751	0.39661	0.043052	0.460899	0.14265	0.017172
transcript=TGGT1_316360-t26_1	0.0147074	0.221615	0.0150138	0.443436	0.122957	0.0760745	-0.047936	0.0630646	0.122651	0.331719	0.0476297	0.265062	0.0750212	0.402878	0.137665	0.313137	-0.000306373	0.145899	0.0626435	0.249128
transcript=TGGT1_222040-t26_1	0.0057625	0.308529	0.153393	0.0992054	-0.0955976	0.0763204	0.0931325	0.485998	-0.243228	0.0101287	-0.240763	0.254786	-0.00246506	0.169134	-0.0898351	0.305006	-0.147631	0.178817	-0.08737	0.349923
transcript=TGGT1_225880-t26_1	-0.692802	8.2e-21	-0.583853	5.2e-19	0.365133	0.0763436	-0.721995	3.48e-22	0.256185	0.299096	0.613046	1.99e-20	-0.356861	2.17e-17	-0.327668	5.22e-16	-0.108949	0.185753	0.0291932	0.319798
transcript=TGGT1_228290-t26_1	-0.148712	0.33095	-0.138035	0.0122386	0.0863177	0.0763716	-0.243919	0.0466452	0.0756413	0.373183	0.233243	0.00108923	-0.157602	0.00119758	-0.0623938	0.0123669	-0.0106765	0.0577942	0.0952078	0.0942357
transcript=TGGT1_305050-t26_1	-0.516703	1.5e-07	-0.40591	2.66e-06	0.204232	0.076438	-0.579533	3.59e-10	0.0934387	0.205798	0.46874	6.4e-09	-0.375301	2.42e-07	-0.312472	8.46e-05	-0.110793	0.326189	0.0628292	0.0831616
transcript=TGGT1_313310-t26_1	0.0673569	0.186591	-0.0956482	0.0755494	0.164021	0.0765015	-0.37541	0.00281448	0.327026	0.0211193	0.538415	0.000399986	-0.211389	0.113729	0.231378	0.361919	0.163005	0.324887	0.442767	0.0554168
transcript=TGGT1_250880-t26_1	-0.218347	0.115535	-0.237315	0.435357	-0.160442	0.0767633	-0.364072	0.0170098	-0.141474	0.143042	0.38304	0.162124	-0.524514	0.00104757	-0.378789	0.00329832	0.0189682	0.351303	0.145725	0.114339
transcript=TGGT1_264880-t26_1	-0.443655	0.0226705	-0.423953	0.28597	0.235578	0.0768514	-0.548599	0.000337299	0.215876	0.485579	0.528896	0.0213523	-0.31302	0.0129767	-0.208077	0.263217	-0.0197025	0.122456	0.104943	0.0813
transcript=TGGT1_226960-t26_1	-0.492416	1.41e-31	-0.486681	1.56e-31	0.071433	0.0770423	-0.524716	1.13e-34	0.065698	0.0463827	0.518981	1.13e-34	-0.453283	4.47e-30	-0.420983	1.09e-26	-0.00573499	0.41377	0.0322993	0.0467218
transcript=TGGT1_231010-t26_1	0.0563737	0.195395	0.121042	0.289087	0.115311	0.0770957	0.00673515	0.477751	0.0506423	0.0858886	-0.0714034	0.453775	0.122046	0.124408	0.171684	0.0196214	-0.0646683	0.431474	0.0496385	0.258667
transcript=TGGT1_321480-t26_1	0.0321409	0.375513	0.206907	0.45021	-1.18062	0.0771308	0.0526905	0.275994	-1.35538	0.0899726	-0.227457	0.46487	-1.12793	0.0179221	-1.14848	0.0365954	-0.174766	0.366837	-0.0205496	0.397519
transcript=TGGT1_286470-t26_1	0.846854	3.86e-05	0.622418	0.000107312	-0.161333	0.0772167	0.667287	9.77e-05	0.0631032	0.26656	-0.44285	0.000383091	0.505954	0.000160279	0.685521	5.35e-05	0.224436	0.0280512	0.179568	0.101716
transcript=TGGT1_216810-t26_1	0.498919	3.74e-20	0.552939	1.53e-16	-0.12586	0.0773808	0.461473	1.81e-15	-0.179881	0.0666968	-0.515493	1.25e-12	0.335612	1.62e-08	0.373059	2.75e-12	-0.0540204	0.399824	0.0374464	0.0554187
transcript=TGGT1_262070-t26_1	-0.338493	0.155861	-0.514867	0.00156107	-0.0479468	0.0775449	-0.331788	0.381989	0.128427	0.00223691	0.508162	0.037733	-0.379735	0.198631	-0.38644	0.279313	0.176374	0.0183409	-0.00670515	0.354251
transcript=TGGT1_318750-t26_1	0.146032	0.435078	0.442905	0.0991142	-0.308048	0.0776881	0.234615	0.297433	-0.604921	0.010983	-0.531488	0.263646	-0.0734326	0.00870181	-0.162016	0.0745501	-0.296873	0.144527	-0.088583	0.204712
transcript=TGGT1_278670-t26_1	0.64799	0.0707862	0.626124	0.157909	-0.18585	0.0777107	0.955744	0.00246265	-0.163985	0.18289	-0.933879	0.0113015	0.769894	0.135486	0.46214	0.437856	0.0218656	0.329615	-0.307754	0.208895
transcript=TGGT1_267840-t26_1	1.26433	0.00467558	0.452313	0.0871095	-0.972874	0.0779839	1.16074	0.00356089	-0.160859	0.466709	-0.348724	0.0641111	0.187866	0.0675874	0.291455	0.0898135	0.812015	0.0623407	0.103589	0.426896
transcript=TGGT1_315130-t26_1	0.275198	0.148894	0.24527	0.00406786	-0.240562	0.0781717	0.411751	0.0812859	-0.210634	0.000132458	-0.381823	0.000751513	0.171188	0.466354	0.0346357	0.276855	0.0299282	0.446865	-0.136553	0.283776
transcript=TGGT1_237280-t26_1	-0.343872	9.94e-06	-0.3366	0.000797786	-0.0230483	0.0782301	-0.269714	0.00117637	-0.0303198	0.107664	0.262442	0.00502863	-0.292762	3.26e-05	-0.36692	1.28e-08	-0.0072715	0.428125	-0.0741578	0.432673
transcript=TGGT1_263280-t26_1	0.380436	0.0224907	0.27802	0.0117211	-0.0738126	0.0793313	0.604992	9.01e-06	0.0286043	0.0536097	-0.502575	1.43e-07	0.53118	0.00196049	0.306624	0.287832	0.102417	0.475997	-0.224556	0.0346996
transcript=TGGT1_240380-t26_1	-0.633335	0.0394369	-0.444629	0.244386	-0.336613	0.0794638	-0.714912	0.0101039	-0.525318	0.111718	0.526207	0.138023	-1.05153	0.00094612	-0.969948	0.00407904	-0.188705	0.326648	0.0815777	0.325449
transcript=TGGT1_289550-t26_1	-0.320697	0.252241	-0.329004	0.0988249	0.104329	0.079535	-0.340468	0.128118	0.112636	0.0226347	0.348775	0.0346807	-0.236139	0.359437	-0.216368	0.274224	0.00830673	0.27974	0.019771	0.386724
transcript=TGGT1_266090-t26_1	-0.291552	0.251826	-0.284185	0.126848	0.00722636	0.0797452	0.266025	0.028498	-0.000140157	0.331153	-0.273392	0.238459	0.273252	0.422892	-0.284325	0.0735302	-0.00736651	0.202683	-0.557577	0.0510657
transcript=TGGT1_262100-t26_1	0.0699781	0.324926	-0.052678	0.0931257	-0.183757	0.0801388	-0.167639	0.0843186	-0.0611013	0.0118184	0.290295	0.270233	-0.351397	0.00527582	-0.113779	0.198845	0.122656	0.212513	0.237617	0.0347898
transcript=TGGT1_279320-t26_1	1.47023	0.0537661	0.191096	0.106324	-0.123784	0.0803112	0.268471	0.242288	1.15535	0.142721	1.01066	0.320558	0.144688	0.290327	1.34645	0.445473	1.27914	0.438629	1.20176	0.237019
transcript=TGGT1_299990-t26_1	-0.580787	0.140036	-0.225215	0.432178	0.595673	0.0803519	-0.403424	0.148458	0.2401	0.343964	0.0478515	0.448479	0.192249	0.418074	0.0148858	0.432706	-0.355572	0.0536862	-0.177363	0.476981
transcript=TGGT1_227850-t26_1	-0.174267	0.0022023	-0.21127	0.0271968	0.330379	0.0803804	-0.26157	0.0429874	0.367382	0.243147	0.298574	0.139649	0.0688083	0.358771	0.156112	0.216673	0.0370034	0.24745	0.0873036	0.400904
transcript=TGGT1_291890-t26_1	0.146268	0.301247	0.158535	0.228381	-0.329699	0.0804349	0.141372	0.252362	-0.341966	0.0785191	-0.153639	0.368664	-0.188327	0.0583457	-0.183431	0.239357	-0.0122671	0.372041	0.0048953	0.152619
transcript=TGGT1_242415-t26_1	0.0744171	0.0939316	-0.0543116	0.0640956	0.292038	0.0806272	-0.00773378	0.0954286	0.420767	0.0457261	0.136462	0.0608937	0.284305	0.477989	0.366456	0.478803	0.128729	0.472601	0.0821508	0.487775
transcript=TGGT1_259710-t26_1	0.279351	0.373041	0.408121	0.384646	0.0800577	0.0806944	0.146412	0.0991407	-0.0487126	0.146283	-0.275182	0.128461	0.226469	0.00348353	0.359409	0.0378197	-0.12877	0.482042	0.13294	0.180531
transcript=TGGT1_231440-t26_1	-0.205594	0.158799	-0.259665	0.0769485	0.11857	0.0807868	-0.275588	0.0748162	0.172641	0.0373153	0.329659	0.0335353	-0.157019	0.465993	-0.0870242	0.419116	0.054071	0.317833	0.0699946	0.396629
transcript=TGGT1_215950-t26_1	0.0195502	0.246199	-0.0184454	0.482669	0.29217	0.0809112	-0.0302553	0.329723	0.330165	0.00893304	0.0682509	0.411949	0.261914	0.0141885	0.31172	0.00691005	0.0379956	0.257742	0.0498055	0.401761
transcript=TGGT1_249340-t26_1	1.02956	8.95e-10	0.888104	4.56e-05	-0.22421	0.0809403	0.94634	4.01e-09	-0.0827492	0.423555	-0.804879	0.000107135	0.72213	1.64e-08	0.805355	1.1e-09	0.14146	0.0903582	0.083225	0.407721
transcript=TGGT1_257980-t26_1	-0.360567	0.246416	-0.321079	0.265481	-1.07401	0.0810111	-0.227666	0.286898	-1.1135	0.0797068	0.188178	0.312297	-1.30168	0.000587489	-1.43458	0.0121653	-0.039488	0.476309	-0.132902	0.369877
transcript=TGGT1_224350A-t26_1	0.0568976	0.0971561	0.0613865	0.076952	-0.0253341	0.0814834	0.0605545	0.04516	-0.029823	0.0676613	-0.0650434	0.15493	0.0352204	0.00298076	0.0315635	0.472106	-0.00448889	0.347567	-0.00365686	0.00364995
transcript=TGGT1_270320-t26_1	0.267412	0.170337	0.427504	0.00327118	-0.0625997	0.0815951	0.221573	0.095603	-0.222691	0.000221454	-0.381665	0.000430681	0.158974	0.482491	0.204812	0.46653	-0.160092	0.0321678	0.0458387	0.462467
transcript=TGGT1_233430-t26_1	0.100783	0.373229	0.105579	0.261891	-0.373617	0.0816813	0.196652	0.47569	-0.378413	0.0373172	-0.201448	0.404658	-0.176965	0.0798878	-0.272833	0.160351	-0.00479597	0.387539	-0.0958683	0.359513
transcript=TGGT1_231170-t26_1	-0.174165	0.402266	0.0516208	0.311525	-0.786586	0.0818863	0.91157	0.066114	-1.01237	0.024701	-1.13736	0.0229723	0.124984	0.409189	-0.960751	0.19494	-0.225786	0.402071	-1.08573	0.155439
transcript=TGGT1_228250-t26_1	0.360737	8.22e-07	0.273495	4.35e-05	0.276269	0.0819923	0.276746	4.44e-05	0.363511	0.00243085	-0.189504	0.00139075	0.553015	4.26e-07	0.637006	5.46e-09	0.0872417	0.110604	0.0839909	0.368277
transcript=TGGT1_215980-t26_1	-0.721311	6.89e-06	-0.593846	0.00176454	-0.153205	0.0824174	-0.74565	0.000175287	-0.28067	0.00303615	0.618184	0.00152889	-0.898855	2.77e-05	-0.874517	9.61e-09	-0.127465	0.11793	0.0243383	0.0607257
transcript=TGGT1_201630B-t26_1	2.45268	3.4e-22	1.83578	1.15e-13	0.187489	0.0825432	1.97099	2.74e-21	0.804385	3.6e-10	-1.35409	1.47e-11	2.15848	5.77e-19	2.64017	1.7e-19	0.616896	2.15e-09	0.481692	0.0556983
transcript=TGGT1_245710-t26_1	0.334593	0.0475097	0.362604	0.0157905	-0.266275	0.0834634	0.542027	0.0118309	-0.294286	0.0266718	-0.570039	0.00590731	0.275753	0.311845	0.0683182	0.353188	-0.0280114	0.216607	-0.207434	0.470348
transcript=TGGT1_254220-t26_1	0.293816	0.44798	0.219235	0.354686	-0.190814	0.0835003	0.196251	0.419143	-0.116233	0.0740275	-0.121671	0.460161	0.00543762	0.0730858	0.103002	0.117495	0.0745805	0.389357	0.0975644	0.381115
transcript=TGGT1_215290-t26_1	-0.129047	0.0080292	-0.282962	0.0345322	-0.26876	0.0835783	0.0559482	0.23582	-0.114846	0.069289	0.0979665	0.365949	-0.212812	0.0165223	-0.397808	0.000141375	0.153915	0.396024	-0.184995	0.068667
transcript=TGGT1_202370-t26_1	-0.45182	1.48e-06	-0.329742	2.39e-05	0.18222	0.0835854	-0.543859	6.15e-08	0.0601422	0.159942	0.421781	1.1e-06	-0.361639	0.000389167	-0.2696	0.00522496	-0.122078	0.393936	0.0920388	0.215031
transcript=TGGT1_283510-t26_1	0.132207	0.284315	0.0618976	0.311911	-0.164331	0.083947	0.288196	0.0792449	-0.0940212	0.124257	-0.217887	0.109926	0.123866	0.402617	-0.0321236	0.32006	0.0703093	0.479063	-0.155989	0.270332
transcript=TGGT1_235160-t26_1	-0.0336376	3.51e-06	-0.232252	3.86e-05	-0.180439	0.08395	-0.114398	1.39e-12	0.0181748	0.123253	0.313012	9.39e-11	-0.294837	3.48e-15	-0.214077	1.14e-08	0.198614	0.478664	0.0807604	0.0028501
transcript=TGGT1_202310-t26_1	0.297477	0.0352677	0.161061	0.00340764	0.231147	0.0841284	0.127413	0.302673	0.367563	0.134361	0.00900311	0.127612	0.35856	0.0318776	0.528624	0.00252357	0.136416	0.326972	0.170064	0.126788
transcript=TGGT1_306920-t26_1	-0.220011	0.429561	-0.206793	0.442198	0.232341	0.0841284	-0.521558	0.0230987	0.219124	0.0801563	0.50834	0.0222442	-0.289216	0.433612	0.0123307	0.0964009	-0.0132177	0.47194	0.301547	0.0525331
transcript=TGGT1_215775-t26_1	1.35498	1.04e-28	1.28651	5.25e-17	-0.000123069	0.0845364	1.43416	9.1e-31	0.0683518	0.2908	-1.36569	5.79e-18	1.43404	5.51e-24	1.35486	1.81e-22	0.0684749	0.0264845	-0.079177	0.473754
transcript=TGGT1_219600-t26_1	-0.107173	0.0415923	-0.0392835	0.433357	-0.443709	0.0850645	-0.0647962	0.0158535	-0.511598	0.00202124	-0.00309328	0.297823	-0.508505	0.000467897	-0.550882	0.00138493	-0.0678895	0.0546281	-0.0423768	0.364168
transcript=TGGT1_275990-t26_1	-0.182869	0.218022	-0.146601	0.43702	-0.0856307	0.0850936	-0.269963	0.0165179	-0.121898	0.362092	0.233695	0.131983	-0.355593	0.226512	-0.268499	0.285004	-0.0362676	0.194295	0.0870938	0.0802848
transcript=TGGT1_290880-t26_1	0.689685	0.20209	0.606286	0.153554	-0.331213	0.0851084	0.539531	0.161923	-0.247814	0.0548744	-0.456133	0.118946	0.208319	0.474525	0.358472	0.417275	0.0833988	0.420735	0.150154	0.444328
transcript=TGGT1_293060-t26_1	-0.0732867	0.345361	0.159261	0.291053	-0.240171	0.0853431	-0.00108374	0.371764	-0.47272	0.0567001	-0.231464	0.328858	-0.241255	0.178178	-0.313458	0.122371	-0.232548	0.457412	-0.072203	0.487775
transcript=TGGT1_268000-t26_1	-0.0202064	0.451311	0.107539	0.323395	-0.221782	0.0854758	0.247376	0.139513	-0.349527	0.00429906	-0.375122	0.0326604	0.0255942	0.42991	-0.241988	0.170411	-0.127746	0.12853	-0.267582	0.179059
transcript=TGGT1_266070-t26_1	-0.153255	0.166601	-0.0980344	0.424554	0.250456	0.0856241	-0.0195151	0.180371	0.195235	0.335874	-0.0357058	0.384506	0.230941	0.481133	0.0972004	0.416423	-0.0552209	0.222491	-0.13374	0.442194
transcript=TGGT1_239800-t26_1	0.589514	0.0163289	0.375063	0.179537	-0.18151	0.0861881	1.4013	8.74e-14	0.0329409	0.277886	-1.18685	9.37e-11	1.21979	6.22e-11	0.408004	0.0969741	0.214451	0.0128953	-0.81179	0.00564262
transcript=TGGT1_255980-t26_1	0.320587	0.000122859	0.122021	0.154262	0.214256	0.0862441	0.501827	8.95e-11	0.412822	0.000121844	-0.303261	0.000828294	0.716083	2.68e-09	0.534843	1.48e-05	0.198566	0.00147078	-0.18124	0.139146
transcript=TGGT1_240500-t26_1	-0.23198	0.0264304	-0.0684406	0.0342927	0.127291	0.0862791	-0.257034	0.00895617	-0.036248	0.110604	0.0934947	0.011737	-0.129743	0.219778	-0.104689	0.312949	-0.163539	0.42472	0.0250541	0.415146
transcript=TGGT1_300140-t26_1	-0.225567	0.326433	0.0139831	0.417557	0.253504	0.0863307	-0.16892	0.291561	0.0139534	0.0571294	-0.0706306	0.219022	0.0845839	0.24018	0.0279365	0.0285096	-0.23955	0.413711	-0.0566474	0.142475
transcript=TGGT1_213870-t26_1	-0.359276	1.03e-09	-0.351339	5.04e-09	-0.145869	0.086974	-0.529933	2.64e-16	-0.153806	0.107878	0.521996	1.95e-15	-0.675802	8.97e-10	-0.505145	0.000107135	-0.00793653	0.465785	0.170657	0.00501219
transcript=TGGT1_216630-t26_1	0.627304	0.287998	0.5987	0.233044	0.0778512	0.0870224	0.368196	0.394899	0.106455	0.0721082	-0.339592	0.328793	0.446047	0.125985	0.705155	0.175726	0.0286038	0.420945	0.259108	0.39219
transcript=TGGT1_240540-t26_1	-0.457433	0.0856255	-0.125533	0.463426	0.177581	0.0872231	-0.547185	0.0176174	-0.154319	0.284291	0.215285	0.228403	-0.369604	0.112592	-0.279852	0.314189	-0.3319	0.0356735	0.0897521	0.290842
transcript=TGGT1_201710-t26_1	-0.114551	0.00967698	-0.0827893	0.0917926	0.0862623	0.087322	-0.239178	0.000165868	0.0545003	0.274241	0.207416	0.00787878	-0.152915	0.110068	-0.0282891	0.326154	-0.031762	0.229656	0.124626	0.233925
transcript=TGGT1_242750-t26_1	0.526648	0.278655	0.302268	0.335874	-0.092822	0.0876028	0.709755	0.301783	0.131557	0.0431416	-0.485376	0.249975	0.616933	0.386575	0.433826	0.0161303	0.224379	0.420292	-0.183107	0.174929
transcript=TGGT1_299810-t26_1	-0.110311	0.000101574	-0.0912217	0.00052437	0.162013	0.0876402	-0.0975291	5.36e-06	0.142924	0.146857	0.0784397	3.53e-05	0.0644841	0.00380787	0.0517021	0.0277933	-0.0190894	0.425963	-0.012782	0.27018
transcript=TGGT1_210345-t26_1	-0.228565	0.0882657	-0.429403	0.158181	0.164458	0.0877355	-0.136954	0.160629	0.365297	0.159801	0.337793	0.260626	0.0275042	0.426456	-0.0641065	0.459394	0.200838	0.370453	-0.0916107	0.404425
transcript=TGGT1_241880-t26_1	0.410166	0.00473684	0.438342	0.000397472	-0.650698	0.0877961	0.917076	0.000291512	-0.678874	0.166321	-0.945253	1.57e-07	0.266378	0.0284101	-0.240532	0.187111	-0.0281763	0.242669	-0.50691	0.0588079
transcript=TGGT1_320460-t26_1	0.448581	0.00730892	0.243819	0.424324	-0.0671668	0.0878626	0.787895	5.87e-14	0.137596	0.0724617	-0.583133	6.16e-05	0.720728	1.8e-08	0.381414	0.10183	0.204763	0.00077081	-0.339314	0.00974145
transcript=TGGT1_310450-t26_1	0.626035	0.0059206	0.61265	0.0340001	-0.233303	0.0882879	0.479451	0.0782346	-0.219917	0.267009	-0.466066	0.171567	0.246148	0.280042	0.392732	0.0881773	0.0133854	0.301452	0.146584	0.411254
transcript=TGGT1_292110-t26_1	0.861331	0.0117422	1.13774	0.0792307	-0.418392	0.0883414	1.26642	0.000739693	-0.694796	0.272321	-1.54283	0.0183243	0.84803	0.0284359	0.442939	0.137737	-0.276404	0.375279	-0.405091	0.319157
transcript=TGGT1_243710-t26_1	-0.221985	0.00136316	-0.264133	1.19e-06	-0.0293888	0.0883519	-0.23503	1.44e-05	0.0127588	0.00128612	0.277178	1.95e-09	-0.264419	0.000892826	-0.251374	0.0404827	0.0421476	0.188412	0.0130452	0.141018
transcript=TGGT1_216410-t26_1	-0.253367	0.00628997	-0.160203	0.0893447	0.0555539	0.0885896	-0.266879	0.0105415	-0.03761	0.478898	0.173715	0.140661	-0.211325	0.132755	-0.197813	0.0836712	-0.0931639	0.0837136	0.013512	0.406438
transcript=TGGT1_202620-t26_1	-0.06129	0.423155	0.345576	0.203262	-0.513114	0.0890296	0.0536541	0.314189	-0.919981	0.0191452	-0.46052	0.119449	-0.45946	0.193874	-0.574404	0.0977401	-0.406866	0.291442	-0.114944	0.375702
transcript=TGGT1_254280-t26_1	0.033467	0.476358	0.27132	0.228051	0.214808	0.0893018	0.271433	0.310046	-0.0230447	0.340812	-0.509286	0.106101	0.486241	0.0295097	0.248275	0.0683803	-0.237853	0.23704	-0.237966	0.282442
transcript=TGGT1_224660-t26_1	0.283549	0.0106907	0.00822837	0.0667343	0.0544467	0.0896054	0.169588	0.275396	0.329767	0.220823	0.105732	0.440861	0.224035	0.273885	0.337995	0.32528	0.27532	0.334306	0.113961	0.0990634
transcript=TGGT1_229450-t26_1	0.118705	0.00434871	-0.00993142	0.0405583	0.0652307	0.0896132	0.0242297	0.0437254	0.193867	0.120044	0.104407	0.176877	0.0894604	0.0124224	0.183936	0.00218679	0.128636	0.42984	0.0944752	0.173256
transcript=TGGT1_248990-t26_1	0.621792	1.71e-08	0.772837	1.54e-11	-0.0509154	0.0897726	0.52164	0.0316755	-0.20196	0.000659057	-0.672685	0.000886138	0.470725	0.182774	0.570877	7.13e-06	-0.151044	0.0425759	0.100152	0.0858069
transcript=TGGT1_260790-t26_1	1.51854	9.47e-08	1.20871	0.00119483	0.140512	0.090077	0.518095	0.00039423	0.450342	0.0641044	-0.208266	0.0186854	0.658608	2.93e-05	1.65905	4.96e-09	0.309829	0.271066	1.00044	0.328976
transcript=TGGT1_301340-t26_1	0.51357	0.00189011	0.447197	0.00857091	-0.12035	0.0901014	0.500787	0.000116375	-0.0539768	0.310136	-0.434413	0.00172072	0.380436	0.0010268	0.39322	0.0109572	0.0663734	0.29836	0.0127834	0.467533
transcript=TGGT1_203370-t26_1	0.318747	1.96e-05	0.117954	0.358928	0.01755	0.0901083	0.230084	0.0109638	0.218342	5.96e-06	-0.0292916	0.261399	0.247634	0.000305157	0.336297	4.07e-07	0.200792	0.000312666	0.0886625	0.139078
transcript=TGGT1_216720-t26_1	-0.0558944	0.416552	0.12258	0.468917	-0.263473	0.090201	-0.105727	0.283347	-0.441947	0.0722836	-0.0727472	0.374079	-0.369199	0.0365989	-0.319367	0.0348367	-0.178474	0.411677	0.0498324	0.331783
transcript=TGGT1_234220-t26_1	0.756097	0.00630636	0.612808	0.0715903	-0.252262	0.0905383	0.944945	0.000202123	-0.108972	0.351843	-0.801655	0.00778927	0.692684	0.0237653	0.503836	0.14809	0.14329	0.21048	-0.188848	0.267606
transcript=TGGT1_225540-t26_1	0.139315	0.456527	0.20518	0.46563	-0.083331	0.0905383	-0.0712593	0.00200847	-0.149197	0.0798135	0.00539363	0.00147021	-0.15459	0.108466	0.0559836	0.0955616	-0.0658657	0.47861	0.210574	0.00281934
transcript=TGGT1_248140-t26_1	0.158287	0.457787	0.100418	0.45258	-0.341479	0.0905446	0.0243795	0.443263	-0.28361	0.0876055	0.0334896	0.448206	-0.3171	0.0614848	-0.183193	0.103379	0.0578691	0.484365	0.133907	0.407185
transcript=TGGT1_219250-t26_1	-0.200488	0.0731354	-0.348287	0.338689	0.0285499	0.0905674	-0.134657	0.00246574	0.176349	0.279317	0.282456	0.373455	-0.106107	0.16431	-0.171938	0.446749	0.147799	0.0114474	-0.0658314	0.222884
transcript=TGGT1_244290-t26_1	-0.0697752	0.0022668	-0.0058678	0.105045	-0.268274	0.0912296	-0.0467544	0.00458309	-0.332181	0.00130824	-0.017153	0.142475	-0.315028	4.68e-05	-0.338049	1.77e-05	-0.0639074	0.0652204	-0.0230208	0.455507
transcript=TGGT1_273560-t26_1	-0.127792	0.00784753	-0.0707889	0.260205	0.0724773	0.0917808	-0.215528	0.00280199	0.0154741	0.424099	0.158525	0.176823	-0.143051	0.0894604	-0.0553147	0.157818	-0.0570032	0.0904925	0.0877365	0.400977
transcript=TGGT1_214090-t26_1	-0.826445	5e-42	-0.444612	6.44e-13	0.00380606	0.0921103	-0.731013	1.03e-34	-0.378027	2.12e-16	0.34918	6.32e-08	-0.727207	1.65e-41	-0.822639	9.21e-49	-0.381833	6.77e-12	-0.0954322	0.0418926
transcript=TGGT1_237250-t26_1	0.702512	3.27e-08	0.329652	0.000780713	-0.226921	0.0922651	1.10144	1.01e-18	0.145939	0.290076	-0.728583	1.02e-09	0.874521	2.72e-11	0.475591	8.94e-05	0.37286	0.0149987	-0.39893	0.0229988
transcript=TGGT1_320200-t26_1	-0.209388	0.482014	-0.259833	0.48847	-0.369949	0.0924329	-0.32693	0.228988	-0.319504	0.0785983	0.377375	0.202488	-0.696879	8.42e-05	-0.579337	0.00701779	0.0504454	0.483159	0.117542	0.088655
transcript=TGGT1_270780-t26_1	0.181635	0.0271886	0.345185	0.00418763	0.0880971	0.0925405	0.178475	0.103799	-0.0754529	0.334454	-0.342025	0.0326933	0.266572	0.0152788	0.269732	0.00165817	-0.16355	0.199758	0.00316012	0.454531
transcript=TGGT1_249990-t26_1	0.733295	1.26e-47	0.768121	3.02e-39	-0.118903	0.0925666	0.764156	3.28e-42	-0.153729	0.335981	-0.798981	1.44e-34	0.645252	1.3e-28	0.614392	1.5e-32	-0.0348254	0.203391	-0.0308603	0.24601
transcript=TGGT1_261230-t26_1	0.0945767	0.484285	0.600658	0.300288	0.277337	0.0926189	0.529376	0.384422	-0.228744	0.463069	-1.03546	0.217063	0.806713	0.135964	0.371914	0.226989	-0.506081	0.245707	-0.434799	0.413227
transcript=TGGT1_261710-t26_1	-0.00776492	0.190972	-0.175529	0.283274	0.153413	0.0926426	-0.0156469	0.413591	0.321177	0.154815	0.183411	0.473754	0.137766	0.149704	0.145648	0.360636	0.167764	0.3933	0.007882	0.272333
transcript=TGGT1_300190-t26_1	0.0369656	0.231755	-0.651471	0.0374104	-0.219276	0.0927135	0.548847	0.397627	0.469161	0.0314667	0.139589	0.136639	0.329572	0.134438	-0.18231	0.191551	0.688436	0.138251	-0.511882	0.370134
transcript=TGGT1_210810-t26_1	-0.182528	0.0121844	-0.0332451	0.372067	0.104725	0.0927996	-0.308088	0.0567787	-0.0445583	0.322387	0.158805	0.336684	-0.203363	0.229426	-0.0778034	0.201464	-0.149283	0.0306554	0.12556	0.41774
transcript=TGGT1_209010-t26_1	1.06561	5.29e-05	0.948394	0.000307403	0.0447994	0.0929431	0.943985	4.55e-10	0.162017	0.0333282	-0.826768	1.58e-08	0.988784	7.82e-11	1.11041	3.19e-06	0.117217	0.300405	0.121627	0.233158
transcript=TGGT1_232270-t26_1	0.699192	1.86e-08	0.549513	0.00645835	-0.0697297	0.093175	0.640161	6.4e-05	0.0799494	0.389957	-0.490482	0.0643751	0.570431	0.0242547	0.629463	0.000148341	0.149679	0.324819	0.0590311	0.0644677
transcript=TGGT1_202830-t26_1	-0.230777	0.0232323	-0.168982	0.114338	-0.0112404	0.0932797	-0.017374	0.172278	-0.0730356	0.299525	-0.0444212	0.393936	-0.0286144	0.392854	-0.242017	0.234232	-0.0617952	0.312022	-0.213403	0.157357
transcript=TGGT1_310410-t26_1	-0.0899353	0.373464	-0.0913091	0.4101	0.240759	0.093924	-0.112118	0.323568	0.242133	0.222563	0.113492	0.383614	0.12864	0.291514	0.150823	0.283466	0.00137379	0.488514	0.0221831	0.466735
transcript=TGGT1_214830-t26_1	-0.122149	0.390459	0.0481059	0.342604	0.0246815	0.0940063	-0.217932	0.256596	-0.145573	0.31726	0.0476778	0.454383	-0.193251	0.271962	-0.0974671	0.176303	-0.170254	0.228971	0.0957837	0.375613
transcript=TGGT1_312570-t26_1	0.160254	0.353098	-0.269931	0.44504	-0.173079	0.0940535	0.00444787	0.472305	0.257106	0.220995	0.425737	0.30764	-0.168631	0.106085	-0.0128251	0.204712	0.430185	0.286317	0.155806	0.373213
transcript=TGGT1_291350-t26_1	0.683837	0.0229231	0.78394	0.000197624	-0.10617	0.0940749	-0.0832225	0.157094	-0.206274	0.367883	-0.0168813	0.0109491	-0.189393	0.0117206	0.577666	3.3e-05	-0.100104	0.0745684	0.767059	0.368359
transcript=TGGT1_308060-t26_1	-0.472178	0.00258141	-0.796692	0.000401324	0.186495	0.0942223	-0.166138	0.0342995	0.511009	0.0554629	0.490652	0.00515273	0.0203567	0.486723	-0.285683	0.168583	0.324514	0.45823	-0.30604	0.0910474
transcript=TGGT1_237880-t26_1	1.34648	7.78e-15	1.06735	2.53e-09	-0.039881	0.094411	1.10059	1.04e-07	0.239245	0.0259441	-0.821459	0.000143241	1.0607	3.41e-07	1.30659	4.96e-11	0.279126	0.207786	0.24589	0.00222413
transcript=TGGT1_273840-t26_1	0.253901	0.344682	-0.25274	0.130957	0.702569	0.094411	-0.0244788	0.476867	1.20921	0.0170366	0.53112	0.0704453	0.67809	0.106844	0.95647	0.0652451	0.506641	0.0313016	0.27838	0.360264
transcript=TGGT1_244180-t26_1	-1.4141	4.67e-07	-1.15993	1.46e-07	0.47722	0.094545	-1.57178	1.22e-09	0.223053	0.359821	1.31761	2.5e-10	-1.09456	4.18e-09	-0.936877	7.99e-07	-0.254168	0.0451476	0.157684	0.379035
transcript=TGGT1_289540-t26_1	0.305763	2.69e-07	0.266094	0.00012424	-0.263472	0.0946791	0.354137	1.11e-09	-0.223803	0.176814	-0.314468	6.31e-06	0.0906648	0.00690171	0.0422906	0.0301419	0.0396689	0.419961	-0.0483741	0.290327
transcript=TGGT1_321650-t26_1	0.169932	4.22e-08	0.293074	9.95e-10	-0.0426116	0.0947047	0.187207	0.00651848	-0.165753	0.0837698	-0.310348	0.00380863	0.144595	0.133929	0.12732	1.3e-05	-0.123142	0.461661	-0.0172748	0.00837949
transcript=TGGT1_270740-t26_1	-0.0557895	0.274478	-0.0882714	0.297103	0.200237	0.0947175	-0.106835	0.135109	0.232719	0.361915	0.139317	0.357325	0.0934021	0.47541	0.144447	0.397354	0.0324819	0.0699246	0.0510452	0.415391
transcript=TGGT1_304890-t26_1	0.517461	0.0127515	0.457599	0.0704239	-0.129495	0.0949098	0.914929	3.87e-06	-0.0696325	0.417695	-0.855067	8.23e-05	0.785434	3.5e-05	0.387966	0.0526696	0.0598625	0.0726174	-0.397468	0.0871035
transcript=TGGT1_262750-t26_1	0.675088	1.83e-08	0.550773	4.49e-11	-0.101561	0.0949766	0.502481	3.39e-07	0.0227545	0.0339639	-0.378166	1.44e-09	0.400921	2.38e-06	0.573528	5.95e-08	0.124315	0.429434	0.172607	0.190935
transcript=TGGT1_220860-t26_1	0.171466	0.262538	0.0937245	0.437945	-0.0824714	0.0950436	0.0851678	0.0505676	-0.00473001	0.0367261	-0.00742642	0.0177388	0.00269641	0.399106	0.0889945	0.0242868	0.0777414	0.321922	0.0862981	0.0112442
transcript=TGGT1_216250-t26_1	0.541376	0.135978	0.806853	0.0687112	-0.898238	0.0950942	0.457669	0.181257	-1.16371	0.0479291	-0.723146	0.0973675	-0.440568	0.40224	-0.356861	0.396569	-0.265477	0.251277	0.083707	0.488104
transcript=TGGT1_291320-t26_1	-0.174328	0.356911	-0.167439	0.32791	0.0542009	0.0954695	0.0105839	0.284805	0.0473113	0.14733	-0.0174735	0.335624	0.0647848	0.306723	-0.120127	0.0656464	-0.00688965	0.452156	-0.184912	0.186806
transcript=TGGT1_223600-t26_1	0.509607	0.00580361	0.31852	0.235277	0.257769	0.0957232	1.00516	7.13e-14	0.448856	0.000336375	-0.814071	1.61e-07	1.26293	9.96e-12	0.767376	0.000632614	0.191087	0.00381312	-0.495551	0.0150457
transcript=TGGT1_260180-t26_1	0.555877	0.00369518	0.198835	0.304841	0.259629	0.0959392	1.01718	3.62e-11	0.616672	0.000661748	-0.66014	8.53e-05	1.27681	4.41e-10	0.815507	0.000349043	0.357042	0.00889378	-0.461305	0.00892367
transcript=TGGT1_209580-t26_1	0.383542	0.104746	0.203209	0.233158	0.286458	0.0959402	0.585116	0.0382388	0.466791	0.0155427	-0.404783	0.0890296	0.871574	0.00084402	0.67	0.00308597	0.180333	0.283741	-0.201574	0.298701
transcript=TGGT1_216930-t26_1	0.242001	0.0892779	0.182537	0.083629	0.00622736	0.0960577	0.37281	0.0628686	0.0656917	0.161844	-0.313345	0.0602196	0.379037	0.000381642	0.248228	0.000244424	0.0594644	0.447897	-0.130809	0.399016
transcript=TGGT1_233245-t26_1	-0.118296	0.396987	-0.0278282	0.161907	-0.265975	0.0960782	-0.181163	0.17101	-0.356443	0.01149	0.0906953	0.403697	-0.447138	0.00385375	-0.384271	0.171367	-0.0904679	0.256577	0.0628671	0.0971561
transcript=TGGT1_263990-t26_1	0.236489	0.36115	0.121011	0.471893	-0.0170264	0.0960782	0.124814	0.379601	0.0984511	0.0691274	-0.00933658	0.48833	0.107788	0.0420323	0.219462	0.0431265	0.115477	0.399189	0.111675	0.466735
transcript=TGGT1_319860-t26_1	0.764544	0.0228317	-1.38937	0.119504	-0.482267	0.0961926	0.847406	0.0298249	1.67165	0.340961	1.30651	0.148608	0.365139	0.341456	0.282277	0.267944	2.15392	0.205875	-0.0828622	0.382805
transcript=TGGT1_235905-t26_1	0.524737	0.00409618	0.428939	0.011365	0.0265119	0.0962124	0.0746356	0.329817	0.122309	0.0425759	0.0211619	0.446778	0.101148	0.0219576	0.551249	1.16e-05	0.0957975	0.384865	0.450101	0.0112648
transcript=TGGT1_298600-t26_1	0.531352	0.00026021	0.40537	0.0014983	0.143695	0.0962461	0.514806	0.015065	0.269677	0.0232589	-0.388823	0.0565175	0.6585	5.12e-05	0.675047	1.6e-07	0.125982	0.313697	0.0165464	0.0730365
transcript=TGGT1_273070-t26_1	0.0492683	0.373959	-0.129604	0.439294	0.00396448	0.0967769	-0.121507	0.266188	0.182837	0.135746	0.300379	0.26368	-0.117543	0.472305	0.0532328	0.0517481	0.178872	0.454533	0.170775	0.207105
transcript=TGGT1_253400-t26_1	2.24588	0.000882738	2.22599	0.00716873	-0.455882	0.0969409	1.76777	0.00268886	-0.435997	0.211161	-1.74789	0.0153191	1.31189	0.0187406	1.78999	0.00302117	0.0198853	0.404425	0.478105	0.288335
transcript=TGGT1_234420-t26_1	0.599642	4.51e-05	0.534716	0.0326571	0.0897404	0.0969627	1.63564	1.97e-28	0.154667	0.166213	-1.57071	2.53e-26	1.72538	7.45e-19	0.689383	0.00720839	0.0649269	0.00108319	-1.03599	1.83e-06
transcript=TGGT1_320760-t26_1	0.0643703	0.228297	0.176422	0.430967	0.0205032	0.0970217	0.220501	0.103042	-0.0915482	0.0140105	-0.332552	0.00628118	0.241004	0.382815	0.0848736	0.0336348	-0.112051	0.118946	-0.156131	0.0277871
transcript=TGGT1_254200-t26_1	1.1066	0.248618	0.108712	0.428099	-1.43976	0.0970265	1.18011	0.26215	-0.441864	0.00959726	-0.182218	0.405281	-0.259646	0.0326271	-0.333153	0.0230573	0.997892	0.227097	-0.0735065	0.463142
transcript=TGGT1_224270-t26_1	-0.0219429	0.252394	-0.010784	0.319864	-0.00693991	0.0971035	-0.0321664	0.27392	-0.0180989	0.151516	0.0210074	0.23689	-0.0391063	0.0260487	-0.0288828	0.321252	-0.011159	0.439806	0.0102234	0.0980429
transcript=TGGT1_232280-t26_1	0.312125	0.0753521	0.181801	0.119324	-0.177653	0.0973127	0.356738	0.0739755	-0.0473289	0.14129	-0.226414	0.11305	0.179085	0.45362	0.134472	0.482232	0.130325	0.450282	-0.044613	0.442225
transcript=TGGT1_243750-t26_1	-0.831823	0.322859	-0.736604	0.35052	0.837808	0.0973133	-0.795943	0.267801	0.742588	0.114713	0.700724	0.291433	0.0418645	0.306673	0.0059841	0.163291	-0.0952192	0.470025	-0.0358804	0.405858
transcript=TGGT1_246970-t26_1	0.419235	0.116992	0.256215	0.121862	0.150728	0.0974821	0.356059	0.060792	0.313749	0.136172	-0.193038	0.0672603	0.506786	0.00135164	0.569963	0.00416872	0.163021	0.466108	0.0631769	0.396513
transcript=TGGT1_320020-t26_1	-0.0788895	0.0240913	-0.225457	0.00858012	0.011972	0.0975849	0.25727	0.371568	0.15854	0.0354196	-0.110702	0.447204	0.269242	0.0522448	-0.0669176	0.192524	0.146568	0.397057	-0.336159	0.0126161
transcript=TGGT1_263820-t26_1	0.548837	9.92e-05	0.13552	0.0634913	-0.372949	0.0977207	0.599779	1.34e-05	0.0403681	0.139146	-0.186462	0.0153384	0.22683	0.00218332	0.175888	0.00959726	0.413317	0.00272053	-0.0509418	0.368277
transcript=TGGT1_210300-t26_1	-0.470731	0.0233315	-0.427908	0.0483706	-0.412378	0.0977681	-0.449671	0.0970265	-0.455201	0.0574469	0.406848	0.157532	-0.862048	0.00375233	-0.883108	0.000288384	-0.0428231	0.413579	-0.02106	0.335874
transcript=TGGT1_244700-t26_1	-0.0297978	0.0724871	-0.0232804	0.426896	0.106428	0.0982423	-0.110756	0.00255376	0.0999106	0.305637	0.104239	0.110722	-0.00432827	0.0491879	0.0766301	0.403021	-0.00651736	0.0259862	0.0809584	0.101829
transcript=TGGT1_264130-t26_1	-0.17572	0.443583	0.0156283	0.271147	0.179751	0.0984097	-0.262271	0.222016	-0.0115971	0.3305	0.0709229	0.474138	-0.08252	0.364055	0.00403117	0.137737	-0.191349	0.214367	0.0865512	0.27444
transcript=TGGT1_209030-t26_1	-0.38743	0.0607865	-0.546401	0.00293429	-0.23014	0.0984536	-0.299001	0.00405552	-0.0711695	0.0136988	0.457972	7.25e-05	-0.529141	0.298615	-0.61757	0.453015	0.158971	0.144226	-0.0884286	0.201913
transcript=TGGT1_247530-t26_1	0.0677292	0.216607	-0.161734	0.45411	-0.200405	0.0985368	-0.154107	0.284539	0.0290584	0.278839	0.38357	0.059546	-0.354511	0.00969504	-0.132676	0.320575	0.229463	0.250542	0.221836	0.0447202
transcript=TGGT1_251600-t26_1	0.425754	0.309988	-0.214761	0.228926	0.402886	0.099174	0.24855	0.288939	1.0434	0.00616241	0.391965	0.120441	0.651436	0.0318135	0.82864	0.0392066	0.640515	0.0803521	0.177204	0.472518
transcript=TGGT1_269450-t26_1	0.644792	6.68e-05	0.524504	3.56e-09	-0.259172	0.0992318	0.76071	6.89e-08	-0.138884	0.00179074	-0.640421	2.77e-15	0.501537	5.57e-10	0.38562	0.000148747	0.120288	0.338899	-0.115917	0.0148637
transcript=TGGT1_319620-t26_1	0.278901	0.146779	0.0802445	0.359437	-0.510227	0.0995684	0.564998	0.000928643	-0.31157	0.341072	-0.366342	0.228949	0.0547711	0.0888216	-0.231326	0.485466	0.198656	0.0310515	-0.286097	0.151119
transcript=TGGT1_247000-t26_1	0.0541391	0.00076131	0.0252022	0.217572	-0.19279	0.100224	0.204137	1.39e-12	-0.163853	0.226331	-0.1752	9.25e-06	0.0113472	5.53e-07	-0.13865	0.0629342	0.028937	0.00583814	-0.149998	0.00346719
transcript=TGGT1_207370-t26_1	0.565822	4.9e-10	0.505039	1.97e-07	-0.31644	0.100224	0.240422	7.02e-07	-0.255656	0.238642	-0.179638	4.1e-05	-0.0760178	0.000103082	0.249383	9.42e-08	0.0607834	0.372822	0.3254	0.189706
transcript=TGGT1_229010-t26_1	0.490656	4.64e-27	0.593097	1.42e-17	-0.244097	0.100282	0.440267	1.43e-15	-0.346538	0.181975	-0.542708	9.31e-11	0.19617	9.22e-09	0.246559	8.49e-16	-0.102441	0.444153	0.0503893	0.0378985
transcript=TGGT1_244460-t26_1	0.1826	0.0307005	-0.0287914	0.000640512	0.260984	0.100282	-0.0244001	0.000662606	0.472376	0.00521286	0.235792	7.77e-06	0.236584	0.023894	0.443584	0.329424	0.211392	0.17746	0.207001	0.0620255
transcript=TGGT1_246960-t26_1	0.0146159	0.367792	0.0406901	0.449248	-0.11252	0.100428	0.000841184	0.139365	-0.138594	0.0838741	-0.0269154	0.343718	-0.111679	0.00675174	-0.097904	0.043571	-0.0260742	0.35176	0.0137747	0.247827
transcript=TGGT1_239100-t26_1	-0.104521	0.15148	-0.162336	0.198668	0.29214	0.100529	-0.00437613	0.076952	0.349954	0.153243	0.0621904	0.0925004	0.287764	0.286508	0.187619	0.415646	0.0578143	0.433351	-0.100145	0.235042
transcript=TGGT1_258450-t26_1	-0.0835603	0.428826	-0.28838	0.47061	-0.800215	0.100689	-0.526199	0.338001	-0.595396	0.124171	0.731019	0.283861	-1.32641	0.127473	-0.883776	0.319604	0.20482	0.419769	0.442639	0.324083
transcript=TGGT1_218790-t26_1	0.0121511	0.073668	-0.0909503	0.406749	-0.369736	0.100842	0.0806893	0.482014	-0.266634	0.00315398	0.0224121	0.0897862	-0.289047	0.11426	-0.357585	0.00217905	0.103101	0.068629	-0.0685382	0.100944
transcript=TGGT1_232830-t26_1	0.389064	0.169693	-0.43669	0.485412	-0.0526523	0.101992	1.06963	3.09e-11	0.773102	0.462467	-0.243881	1.43e-06	1.01698	3.18e-06	0.336412	0.462434	0.825754	0.120567	-0.680571	5.93e-05
transcript=TGGT1_222110-t26_1	-0.728877	0.000112775	-0.302979	0.067817	-0.241156	0.102178	-0.723789	0.000138559	-0.667055	0.00563589	0.297891	0.0431485	-0.964946	7.03e-06	-0.970033	3.4e-06	-0.425899	0.0592361	-0.00508777	0.386374
transcript=TGGT1_301250-t26_1	0.461984	0.0993319	0.437404	0.0468781	-0.391014	0.102178	0.453727	0.119997	-0.366434	0.0503233	-0.429147	0.0601586	0.0627134	0.46219	0.0709698	0.471919	0.0245801	0.376999	0.00825632	0.477751
transcript=TGGT1_234380-t26_1	0.213811	4.8e-05	0.000429847	0.403834	0.0751671	0.102198	0.262945	0.00257013	0.288549	1.16e-06	-0.0495634	0.327242	0.338112	0.000144568	0.288979	3.05e-06	0.213382	1.48e-05	-0.0491335	0.402053
transcript=TGGT1_272040-t26_1	0.199646	0.00462383	0.372422	6.12e-05	0.431508	0.102688	0.054818	0.160083	0.258733	0.450282	-0.227593	0.00876139	0.486326	0.011008	0.631154	7.12e-05	-0.172775	0.0831842	0.144828	0.115779
transcript=TGGT1_218290-t26_1	-0.0406131	0.341794	0.371498	0.0785614	0.241314	0.10294	0.163132	0.287423	-0.170797	0.478598	-0.575242	0.0800003	0.404446	0.0456709	0.200701	0.0331424	-0.412111	0.154875	-0.203745	0.416551
transcript=TGGT1_203460-t26_1	0.0391791	0.217253	0.249973	0.402743	0.350683	0.103258	0.0545577	0.203223	0.139889	0.396113	-0.265352	0.465343	0.405241	0.441195	0.389862	0.311169	-0.210794	0.144871	-0.0153785	0.399877
transcript=TGGT1_232660-t26_1	-0.359362	0.0012581	-0.258781	0.433354	0.266545	0.103471	-0.382582	0.00056734	0.165964	0.199628	0.282001	0.46156	-0.116037	0.0141761	-0.0928167	0.0393255	-0.100581	0.0917725	0.0232198	0.311257
transcript=TGGT1_242700-t26_1	-0.27518	0.0396605	-0.169258	0.254613	-0.0513833	0.103596	-0.199502	0.034293	-0.157306	0.115446	0.0935797	0.129084	-0.250886	0.00464605	-0.326564	0.00115061	-0.105923	0.35239	-0.075678	0.252258
transcript=TGGT1_314830-t26_1	0.0305086	0.1411	0.10531	0.0252645	-0.141071	0.103606	0.0167264	0.21849	-0.215872	0.0277502	-0.0915276	0.0564342	-0.124345	0.310483	-0.110562	0.314927	-0.0748012	0.175168	0.0137822	0.46421
transcript=TGGT1_287980-t26_1	-0.0209484	0.0947992	-0.0420044	0.213982	-0.055287	0.10384	0.0823059	0.185258	-0.0342309	0.0465556	-0.0612498	0.328586	0.0270189	0.0137313	-0.0762354	0.00380863	0.0210561	0.349858	-0.103254	0.38929
transcript=TGGT1_243800-t26_1	-0.488452	4.5e-13	-0.350205	2.85e-06	0.068006	0.104017	-0.420188	4.29e-15	-0.0702412	0.479485	0.281941	6.24e-09	-0.352182	2.5e-10	-0.420446	1.25e-07	-0.138247	0.158284	-0.0682644	0.0421319
transcript=TGGT1_318590-t26_1	-0.305603	0.0249382	-0.292712	0.344417	0.0932807	0.10438	-0.0828977	0.013645	0.0803893	0.474049	0.0700064	0.248033	0.010383	0.221186	-0.212323	0.318151	-0.0128913	0.110412	-0.222706	0.38371
transcript=TGGT1_259115-t26_1	0.568803	0.349416	0.708592	0.16885	-0.614872	0.104699	0.0987208	0.149791	-0.75466	0.0393255	-0.23851	0.0605172	-0.516151	0.424814	-0.0460685	0.154212	-0.139789	0.306673	0.470082	0.236067
transcript=TGGT1_287500-t26_1	-0.353715	1.71e-21	-0.316339	1.07e-14	0.1409	0.104832	-0.326461	1.58e-24	0.103523	0.47562	0.289084	5.59e-18	-0.185561	2.44e-18	-0.212816	5.1e-15	-0.0373765	0.122102	-0.0272544	0.0709951
transcript=TGGT1_297330-t26_1	-0.277193	0.239403	-0.19683	0.213548	-0.0832372	0.104878	-0.135588	0.307455	-0.1636	0.0685308	0.0552243	0.287093	-0.218825	0.317011	-0.36043	0.382459	-0.0803633	0.481133	-0.141606	0.437723
transcript=TGGT1_208320-t26_1	-0.26452	0.0946202	-0.211952	0.000156966	0.326274	0.105152	-0.213102	0.154303	0.273705	0.000488312	0.160533	0.000424524	0.113172	0.387066	0.0617534	0.472786	-0.0525686	0.0266192	-0.0514184	0.398464
transcript=TGGT1_316540-t26_1	-0.325674	0.00250849	-0.10268	0.23744	0.0446979	0.105266	-0.13338	0.170146	-0.178297	9.46e-05	-0.0896149	0.216471	-0.0886818	0.0129723	-0.280976	2.69e-05	-0.222995	0.0118177	-0.192295	0.0750453
transcript=TGGT1_219080-t26_1	-0.213184	0.0503853	-0.0636856	0.453866	-0.0197232	0.105854	-0.359149	0.156917	-0.169221	0.389237	0.209651	0.307872	-0.378872	0.406938	-0.232907	0.334796	-0.149498	0.0644884	0.145965	0.257516
transcript=TGGT1_294930-t26_1	-0.0220816	0.0230193	-0.0612106	0.0506357	0.110383	0.106337	0.108558	0.0814767	0.149512	0.174932	-0.0694286	0.152869	0.21894	0.459724	0.0883012	0.41091	0.039129	0.327364	-0.130639	0.35506
transcript=TGGT1_242810-t26_1	4.8e-05	0.420735	0.263537	0.432673	-0.0961641	0.106383	-0.340007	0.316484	-0.359653	0.112771	0.0765182	0.311583	-0.436171	0.0556576	-0.0961161	0.120745	-0.263489	0.48133	0.340055	0.228818
transcript=TGGT1_271060-t26_1	0.402507	0.00115366	0.320042	0.0569468	-0.113017	0.107211	0.364839	9.01e-06	-0.0305516	0.448172	-0.282373	0.00266504	0.251822	0.000693349	0.28949	0.0302397	0.0824653	0.103892	0.0376686	0.197873
transcript=TGGT1_268640-t26_1	-0.331371	0.253242	-0.446528	0.00750558	0.369192	0.10765	-0.267337	0.316	0.484349	0.00178869	0.382494	0.0173268	0.101854	0.26492	0.0378209	0.294862	0.115157	0.0669391	-0.0640335	0.445883
transcript=TGGT1_240510-t26_1	0.781083	0.0977292	0.237491	0.434708	-0.273102	0.107825	1.28174	4.1e-06	0.27049	0.183185	-0.738144	0.00429457	1.00863	0.00335477	0.507981	0.365898	0.543592	0.0015478	-0.500653	0.0870321
transcript=TGGT1_299168-t26_1	0.64401	0.0286041	0.71475	0.0922192	-0.300995	0.107901	0.986845	0.000574048	-0.371735	0.288829	-1.05759	0.00592208	0.68585	0.00379611	0.343015	0.165193	-0.07074	0.332665	-0.342836	0.163253
transcript=TGGT1_236570-t26_1	-0.702999	2.99e-12	-0.522182	1.48e-10	0.144146	0.108199	-0.638751	2.9e-07	-0.036672	0.388813	0.457933	2.66e-06	-0.494605	4.99e-06	-0.558854	1.89e-11	-0.180818	0.220171	-0.0642486	0.320575
transcript=TGGT1_313780-t26_1	-0.0261536	0.397713	0.0665375	0.401629	0.121756	0.108294	0.0960456	0.366745	0.0290644	0.411183	-0.188737	0.111104	0.217801	0.112383	0.095602	0.363732	-0.0926912	0.075875	-0.122199	0.337258
transcript=TGGT1_309790-t26_1	1.24953	2.47e-11	1.01909	2.7e-07	-0.0437566	0.108764	1.4045	1.91e-13	0.186678	0.375666	-1.17407	4.04e-09	1.36075	1.26e-08	1.20577	4.96e-07	0.230435	0.0348898	-0.154974	0.153149
transcript=TGGT1_254420-t26_1	-0.0660715	0.2824	-0.32472	0.478644	-0.183467	0.108807	0.129199	0.267122	0.0751813	0.0490881	0.12945	0.433947	-0.0542689	0.0442115	-0.249539	0.0244114	0.258649	0.319157	-0.19527	0.440237
transcript=TGGT1_230230-t26_1	0.301748	0.118224	0.187039	0.262732	-0.131382	0.108807	0.170261	0.487645	-0.0166723	0.227644	-0.0555519	0.487525	0.0388796	0.244112	0.170366	0.409874	0.114709	0.486028	0.131487	0.279339
transcript=TGGT1_228100-t26_1	-0.870882	0.0925666	-1.0613	0.486934	0.826839	0.109377	0.270384	1.05e-05	1.01726	0.000193665	-0.0799619	0.0790345	1.09722	5.27e-06	-0.0440433	0.0172157	0.190422	0.000912767	-1.14127	0.269474
transcript=TGGT1_244570-t26_1	0.986862	0.00418763	0.385193	0.0900199	-0.377998	0.109421	0.67964	0.137435	0.223672	0.418007	-0.0779708	0.327752	0.301643	0.431519	0.608865	0.12681	0.60167	0.0266315	0.307222	0.0741663
transcript=TGGT1_272760-t26_1	0.313241	0.00606478	0.0857164	0.235327	-0.205609	0.10963	0.457312	0.0188198	0.0219161	0.346175	-0.229787	0.310146	0.251703	0.155319	0.107632	0.0879861	0.227525	0.0714094	-0.144071	0.434844
transcript=TGGT1_231630-t26_1	0.0214251	0.311257	0.0767022	0.447662	-0.24165	0.109812	0.901768	6.55e-12	-0.296928	0.0160039	-0.957045	5.41e-14	0.660118	1.44e-08	-0.220225	0.123546	-0.0552771	0.234137	-0.880343	4.51e-05
transcript=TGGT1_289680-t26_1	-0.141192	0.425704	-0.331762	0.426004	-0.323601	0.109976	0.0807296	0.0852904	-0.133031	0.258326	0.109841	0.226461	-0.242872	0.46653	-0.464793	0.19992	0.190571	0.343255	-0.221921	0.171668
transcript=TGGT1_312050-t26_1	0.319492	0.00197947	0.216722	0.147007	-0.0762499	0.109985	0.543719	0.000370013	0.0265204	0.307505	-0.440948	0.0697603	0.467469	0.00372729	0.243242	0.0193741	0.10277	0.0740117	-0.224227	0.370499
transcript=TGGT1_234560-t26_1	-0.492163	3.07e-13	-0.646589	8.52e-14	0.0619799	0.110256	-0.652413	6.8e-21	0.216406	0.0495671	0.806839	2.8e-21	-0.590434	8.82e-17	-0.430183	1.02e-09	0.154426	0.358616	0.16025	0.0127501
transcript=TGGT1_258630-t26_1	0.680115	1.45e-07	0.555378	1.77e-07	-0.163159	0.11027	0.764037	8.02e-08	-0.0384212	0.0667106	-0.639299	9.96e-08	0.600878	0.000899145	0.516957	0.00117833	0.124738	0.374079	-0.0839214	0.482591
transcript=TGGT1_290580-t26_1	-0.055115	0.484824	-0.015879	0.467222	-0.131724	0.110287	0.41083	0.0201936	-0.17096	0.0883414	-0.450066	0.0172912	0.279106	0.0783769	-0.186839	0.321598	-0.039236	0.427679	-0.465945	0.112383
transcript=TGGT1_202230-t26_1	0.0662644	0.23589	0.0152036	0.349402	-0.0954779	0.11069	0.0682937	0.21946	-0.0444171	0.453708	-0.0172329	0.0223852	-0.0271842	0.0130559	-0.0292135	0.370934	0.0510608	0.125477	-0.00202931	0.0539648
transcript=TGGT1_286580-t26_1	0.543274	1.93e-15	0.455169	1.18e-10	0.0119107	0.110714	0.796766	2.35e-33	0.100016	0.449222	-0.708661	5.37e-25	0.808677	1.27e-25	0.555185	1.1e-10	0.0881051	0.151067	-0.253491	0.000609198
transcript=TGGT1_319340-t26_1	-0.551018	1.09e-12	-0.274383	2.68e-05	-0.197328	0.11075	-0.52873	2.3e-11	-0.473963	8.49e-09	0.252096	0.00437682	-0.726059	8.23e-14	-0.748346	1.08e-14	-0.276635	2.73e-06	-0.0222873	0.0563642
transcript=TGGT1_291980-t26_1	0.525644	6.48e-07	0.305499	0.00277021	0.0134327	0.110957	0.230774	2.21e-08	0.233578	0.00207661	-0.0106287	9.7e-05	0.244207	1.13e-10	0.539077	1.92e-09	0.220145	0.0575376	0.29487	0.150259
transcript=TGGT1_293670-t26_1	0.14881	0.0617118	0.0834416	0.483071	-0.0737737	0.111698	0.166943	0.0748514	-0.00840493	0.394205	-0.101574	0.420404	0.0931691	0.461421	0.0750367	0.40011	0.0653687	0.0378956	-0.0181325	0.423712
transcript=TGGT1_201210-t26_1	0.933613	8.52e-08	1.00525	4e-08	0.213364	0.111717	0.983289	2.87e-08	0.141723	0.0685245	-1.05493	1.31e-08	1.19665	7.02e-10	1.14698	2.44e-09	-0.0716406	0.43513	-0.0496762	0.463882
transcript=TGGT1_248890-t26_1	0.219034	2.3e-06	0.0607215	0.00882249	-0.10341	0.111901	0.200853	0.00114724	0.0549018	0.418074	-0.0425404	0.128984	0.0974422	0.116156	0.115623	0.0146983	0.158312	0.0341499	0.0181811	0.24121
transcript=TGGT1_203180-t26_1	0.208642	0.171517	0.132107	0.461168	-0.212279	0.112248	0.284352	0.430129	-0.135744	0.485834	-0.207817	0.099302	0.0720735	0.0616743	-0.00363647	0.452349	0.0765352	0.15202	-0.07571	0.113493
transcript=TGGT1_232340-t26_1	-0.162563	0.00271988	-0.181563	0.000134509	0.0958023	0.112266	-0.313448	3.58e-07	0.114803	0.0154003	0.332449	8.48e-10	-0.217646	0.000679114	-0.0667604	0.0812501	0.0190004	0.227814	0.150885	0.145626
transcript=TGGT1_217570-t26_1	-0.730287	0.018339	-1.11051	0.0396916	0.349584	0.112383	-0.983066	0.0249662	0.729805	0.176242	1.36329	0.0475504	-0.633482	0.28016	-0.380703	0.289072	0.380222	0.409551	0.252779	0.463636
transcript=TGGT1_207430-t26_1	-0.0687001	0.445635	-0.0658263	0.275053	0.00862462	0.112798	0.0481212	0.225868	0.00575086	0.301607	-0.050995	0.113189	0.0567458	0.0185806	-0.0600755	0.0695949	-0.00287377	0.32791	-0.116821	0.258604
transcript=TGGT1_284040-t26_1	0.726477	0.143205	1.01438	0.00574736	0.426111	0.112853	1.06177	0.0104002	0.138209	0.480089	-1.34967	7.35e-05	1.48788	0.000421562	1.15259	0.0132018	-0.287902	0.0862536	-0.335293	0.176851
transcript=TGGT1_306210-t26_1	0.179756	0.0397613	0.254297	0.380952	0.00787036	0.11287	0.224861	0.000106045	-0.066671	0.379601	-0.299402	0.016269	0.232731	0.00320216	0.187626	0.270511	-0.0745414	0.0645264	-0.0451048	0.0862038
transcript=TGGT1_306960-t26_1	-0.151616	0.00230631	0.00437494	0.0472148	0.125582	0.113061	-0.244507	1.12e-06	-0.030409	0.402885	0.0885162	8.13e-05	-0.118925	0.000244144	-0.0260341	0.0891159	-0.155991	0.186301	0.0928911	0.019108
transcript=TGGT1_249800-t26_1	-0.0407415	0.334306	-0.119974	0.487775	0.191915	0.113074	-0.0505524	0.313423	0.271147	0.280581	0.129785	0.450619	0.141362	0.299691	0.151173	0.178337	0.0792327	0.379277	0.00981087	0.44013
transcript=TGGT1_249300-t26_1	1.03934	0.000343256	0.6246	0.0413473	-0.204149	0.11336	1.15243	5.13e-06	0.210587	0.271681	-0.73769	0.00491777	0.948277	0.000395055	0.835186	0.00795473	0.414736	0.0298724	-0.113091	0.366651
transcript=TGGT1_360830-t26_1	-0.0419041	0.0872152	-0.031052	0.470168	-0.321702	0.113561	0.0297181	0.275095	-0.332554	0.00996282	-0.0405702	0.40011	-0.291984	0.0680843	-0.363606	0.0074689	-0.0108521	0.10532	-0.0716222	0.382345
transcript=TGGT1_232380-t26_1	0.558131	6.63e-06	0.298577	0.0930393	0.0675464	0.113599	0.612622	1.83e-06	0.327101	2.39e-05	-0.353067	0.083328	0.680168	4.34e-10	0.625678	4.09e-09	0.259554	0.00432066	-0.0544905	0.476435
transcript=TGGT1_213710-t26_1	-0.105539	0.203934	-0.0483912	0.276865	0.231041	0.113638	-0.254446	0.0261462	0.173893	0.158919	0.197298	0.0367733	-0.0234045	0.298141	0.125502	0.356966	-0.057148	0.405421	0.148907	0.147475
transcript=TGGT1_255430-t26_1	-0.384925	0.00573065	-0.392463	0.0123203	0.143555	0.113824	-0.354848	0.00307756	0.151093	0.167362	0.362385	0.00653673	-0.211292	0.110722	-0.24137	0.176746	0.00753736	0.415391	-0.0300778	0.385299
transcript=TGGT1_240690-t26_1	0.0896635	0.00220944	-0.15804	0.0793054	0.248368	0.113866	-0.102913	0.00564677	0.496072	0.0440063	0.350617	0.111518	0.145456	7.14e-05	0.338032	1.96e-05	0.247704	0.269948	0.192576	0.437197
transcript=TGGT1_321560-t26_1	0.126162	0.00815199	0.0968716	0.0228087	-0.437982	0.114234	0.0577499	0.316496	-0.408692	0.184463	-0.0284596	0.406544	-0.380232	0.229228	-0.31182	0.183511	0.0292903	0.420813	0.068412	0.0235261
transcript=TGGT1_314418-t26_1	-0.257841	0.0793025	0.0333838	0.342891	-0.195166	0.114373	-0.212675	0.109377	-0.486391	0.00027144	-0.07855	0.141007	-0.407841	0.00181551	-0.453007	0.00319036	-0.291225	0.0186305	-0.0451662	0.336712
transcript=TGGT1_208400A-t26_1	-0.237049	0.180101	-0.0622746	0.393185	-0.264857	0.114729	-0.0937325	0.352419	-0.439631	2.12e-05	-0.0810422	0.208215	-0.358589	0.00284724	-0.501906	0.00440314	-0.174775	0.185874	-0.143317	0.226782
transcript=TGGT1_212840-t26_1	0.247524	0.114597	0.277572	0.247933	-0.0313255	0.114773	0.18359	0.153691	-0.0613742	0.322169	-0.213639	0.264548	0.152264	0.44263	0.216198	0.440276	-0.0300488	0.028147	0.0639338	0.487061
transcript=TGGT1_288210-t26_1	-0.202036	0.00399174	-0.170792	0.180208	-0.0267944	0.114819	-0.157871	2.91e-05	-0.0580382	0.453766	0.126627	0.00991898	-0.184665	0.0119047	-0.22883	0.168861	-0.0312438	0.0694353	-0.0441648	0.108328
transcript=TGGT1_290170-t26_1	-0.0390658	0.0899769	0.00351196	0.313828	-0.166909	0.114893	0.0452713	0.247174	-0.209487	0.0319023	-0.0878491	0.47371	-0.121638	0.0309664	-0.205975	0.00420189	-0.0425778	0.260577	-0.0843372	0.337394
transcript=TGGT1_279380-t26_1	-0.128511	0.282793	-0.104289	0.33386	0.271561	0.114952	-0.205546	0.0169212	0.24734	0.153776	0.181325	0.0262692	0.066015	0.150306	0.143051	0.304864	-0.0242215	0.446406	0.0770358	0.0615197
transcript=TGGT1_259720-t26_1	0.0433875	0.487822	0.0101296	0.460161	-0.081251	0.115507	-0.0993572	0.202435	-0.047993	0.105245	0.132615	0.248744	-0.180608	0.00201419	-0.0378634	0.0767668	0.033258	0.461827	0.142745	0.168901
transcript=TGGT1_313230-t26_1	-0.27398	0.000644463	-0.145508	0.0409421	0.229871	0.115748	-0.3256	0.000517802	0.101398	0.424914	0.197128	0.013275	-0.0957292	0.0124899	-0.0441094	0.0336143	-0.128472	0.248613	0.0516199	0.247114
transcript=TGGT1_293440-t26_1	-0.678935	5.01e-06	-0.317297	0.000983407	-0.177805	0.115763	-0.617334	6.15e-05	-0.539443	3.2e-06	0.255696	0.0155427	-0.795139	9.89e-08	-0.85674	8.07e-09	-0.361638	0.00545007	-0.0616013	0.242891
transcript=TGGT1_250810-t26_1	-0.186724	0.326116	-0.304968	0.116579	0.328923	0.115773	-0.339983	0.0482285	0.447166	0.0343652	0.458226	0.00449347	-0.0110602	0.446993	0.142198	0.227246	0.118243	0.250684	0.153258	0.170729
transcript=TGGT1_225000-t26_1	0.388664	6.8e-07	0.353629	2.3e-06	0.139185	0.11589	0.478232	3.44e-06	0.17422	0.161482	-0.443197	1e-05	0.617416	3.99e-08	0.527849	7.12e-09	0.0350351	0.454238	-0.0895678	0.406544
transcript=TGGT1_264080-t26_1	-0.162242	0.158956	-0.140474	0.169915	-2.02736	0.116413	-0.445879	0.0194078	-2.04912	0.131934	0.424111	0.0269215	-2.47324	0.0221813	-2.1896	0.0614908	-0.0217676	0.447491	0.283637	0.213292
transcript=TGGT1_285660C-t26_1	0.00332627	0.454587	-0.0636603	0.425321	0.292698	0.116538	0.080571	0.44816	0.359685	0.174379	-0.0135844	0.330154	0.373269	0.064825	0.296024	0.118436	0.0669866	0.399707	-0.0772447	0.384179
transcript=TGGT1_236080-t26_1	-0.0202117	0.237465	0.0544051	0.335316	-0.0371006	0.116591	0.0638859	0.306673	-0.111717	0.452339	-0.138503	0.318347	0.0267853	0.344958	-0.0573123	0.365451	-0.0746168	0.113339	-0.0840976	0.457876
transcript=TGGT1_263840-t26_1	0.950893	1.6e-09	0.841919	3.93e-08	-0.0172212	0.116676	1.11523	4.02e-15	0.0917527	0.216876	-1.00625	4.55e-13	1.098	7.99e-08	0.933671	9.04e-05	0.108974	0.357485	-0.164333	0.0948311
transcript=TGGT1_308090-t26_1	0.242378	6.38e-05	0.206665	8.29e-05	-0.123099	0.116713	0.31941	4.52e-06	-0.0873862	0.115535	-0.283697	6.23e-06	0.196311	5.72e-07	0.119279	5.11e-06	0.035713	0.482615	-0.077032	0.308769
transcript=TGGT1_289320-t26_1	-0.413766	0.0340799	-0.397451	0.0834756	-0.162779	0.116964	-0.204309	0.153149	-0.179094	0.0350446	0.187995	0.307007	-0.367088	0.00228287	-0.576545	0.00083494	-0.0163145	0.343446	-0.209457	0.167342
transcript=TGGT1_282130-t26_1	0.46474	0.000510394	0.402979	0.103136	-0.200892	0.117174	0.538778	0.000122261	-0.139132	0.485594	-0.477018	0.0331963	0.337886	0.00805605	0.263848	0.036865	0.0617603	0.183365	-0.0740388	0.193153
transcript=TGGT1_235960-t26_1	0.66612	0.190636	0.577442	0.0526586	-0.137693	0.117186	0.519827	0.420366	-0.0490156	0.269212	-0.431149	0.287405	0.382134	0.158511	0.528427	0.0613115	0.0886778	0.199765	0.146293	0.162759
transcript=TGGT1_290650-t26_1	0.934712	1.41e-11	0.84762	7.23e-10	-0.120594	0.117428	0.951712	3.61e-12	-0.0335025	0.466835	-0.86462	1.68e-10	0.831118	1.13e-12	0.814117	1.18e-11	0.087092	0.161028	-0.0170006	0.453548
transcript=TGGT1_263670-t26_1	-0.376988	0.140997	0.0160993	0.48012	0.137942	0.117616	-0.663765	0.0127511	-0.255145	0.474322	0.270678	0.188867	-0.525822	0.238505	-0.239045	0.484944	-0.393087	0.0408453	0.286777	0.250995
transcript=TGGT1_310350-t26_1	0.0121963	0.0657058	-0.0280405	0.384767	-0.0716688	0.11765	0.088728	0.138316	-0.031432	0.215554	-0.0484912	0.160132	0.0170592	0.391134	-0.0594725	0.292055	0.0402368	0.0445315	-0.0765317	0.234119
transcript=TGGT1_271810-t26_1	0.0400666	0.00209445	-0.0816195	0.0468418	0.0494652	0.11792	-0.0274139	2.65e-08	0.171151	0.283151	0.1491	3.17e-05	0.0220514	0.00140105	0.0895318	0.215729	0.121686	0.330588	0.0674804	0.00904997
transcript=TGGT1_203610-t26_1	0.186796	0.0313553	0.129826	0.439713	-0.00281082	0.11792	0.174246	0.303193	0.0541595	0.462634	-0.117276	0.170559	0.171435	0.228486	0.183985	0.412183	0.0569703	0.076237	0.0125499	0.0853827
transcript=TGGT1_215600-t26_1	0.55927	0.00167467	0.314189	0.0442122	-0.162567	0.117959	0.412184	0.00629384	0.0825129	0.412827	-0.167103	0.158181	0.249616	0.0956652	0.396702	0.0238243	0.24508	0.0802848	0.147086	0.223769
transcript=TGGT1_234640-t26_1	0.737967	0.131018	0.192819	0.437647	-0.335653	0.118218	0.405613	0.143607	0.209495	0.459562	0.139535	0.479911	0.06996	0.478888	0.402314	0.414991	0.545148	0.112658	0.332354	0.438548
transcript=TGGT1_213790-t26_1	-1.0898	3.86e-05	-0.682481	0.0323316	0.166032	0.118265	-1.24555	1.02e-05	-0.24129	0.462244	0.838231	0.00498935	-1.07952	0.00185531	-0.923771	0.0133763	-0.407322	0.123218	0.15575	0.172723
transcript=TGGT1_240570-t26_1	0.529664	0.000423179	0.159346	0.466897	-0.229492	0.118325	1.05956	3.07e-19	0.140826	0.0069928	-0.689245	2.01e-05	0.830072	1.05e-08	0.300172	0.030781	0.370318	4.36e-07	-0.529899	0.0094151
transcript=TGGT1_222430-t26_1	-0.44779	9.48e-13	-0.235719	0.0501132	0.445331	0.118501	-0.485981	6.08e-09	0.23326	0.196741	0.27391	0.220271	-0.04065	7.8e-06	-0.00245896	2.85e-09	-0.212071	0.0706292	0.0381911	0.0548933
transcript=TGGT1_217680-t26_1	0.7795	4.63e-40	0.72059	2.6e-26	0.0800095	0.118777	0.583222	1.71e-27	0.13892	0.445744	-0.524312	1.51e-17	0.663232	4.67e-19	0.85951	5e-29	0.0589102	0.176824	0.196278	0.0197117
transcript=TGGT1_305180-t26_1	0.296721	0.157098	-0.184596	0.24997	-0.168201	0.118802	0.379899	0.0278729	0.313117	0.220961	0.101419	0.142322	0.211698	0.434326	0.12852	0.48222	0.481318	0.00715305	-0.0831777	0.4341
transcript=TGGT1_232410-t26_1	0.0115518	0.366275	0.0639921	0.0288262	-0.0626678	0.118905	0.0131499	0.156677	-0.115108	0.00314913	-0.0655902	0.0101023	-0.0495179	0.448837	-0.051116	0.26161	-0.0524403	0.0472366	-0.0015981	0.268025
transcript=TGGT1_271910-t26_1	0.299218	0.0582501	0.281621	0.096053	-0.0584222	0.119399	0.214618	0.217518	-0.040825	0.183274	-0.197021	0.266317	0.156196	0.414991	0.240796	0.299331	0.0175972	0.488104	0.0846006	0.245621
transcript=TGGT1_313970-t26_1	0.712277	0.0387872	0.0482078	0.38188	-0.348222	0.119504	1.16619	0.000579892	0.315848	0.481315	-0.502124	0.175055	0.817972	0.0255038	0.364056	0.286069	0.66407	0.311911	-0.453916	0.141127
transcript=TGGT1_230410-t26_1	0.00501367	0.284688	0.0179993	0.455639	-0.172836	0.119746	0.0407143	0.267204	-0.185821	0.25291	-0.0537	0.431671	-0.132121	0.322652	-0.167822	0.287733	-0.0129857	0.323321	-0.0357007	0.464564
transcript=TGGT1_228770-t26_1	0.697483	5.23e-05	0.622175	0.00479274	-0.0715241	0.119933	0.993245	3.75e-13	0.00378411	0.381355	-0.917937	7.97e-08	0.921721	1.58e-08	0.625959	0.00628997	0.0753082	0.271043	-0.295762	0.0210814
transcript=TGGT1_229990-t26_1	-0.241227	1.39e-06	-0.0793944	4.68e-07	0.169601	0.119933	-0.298259	2.38e-07	0.00776856	0.0806944	0.136427	7.88e-08	-0.128658	0.000240726	-0.0716258	0.000983702	-0.161832	0.426771	0.0570327	0.363997
transcript=TGGT1_205540-t26_1	0.263972	0.141409	0.0366487	0.139645	0.00750021	0.120033	0.294094	0.0233499	0.234823	0.118517	-0.0667709	0.0232924	0.301594	0.226268	0.271472	0.433501	0.227323	0.482836	-0.0301222	0.162419
transcript=TGGT1_224510-t26_1	0.433029	0.00104207	0.610681	0.00271066	0.0899087	0.120409	0.366837	0.00461501	-0.0877432	0.271836	-0.544489	0.0127956	0.456746	0.0224873	0.522937	0.00251818	-0.177652	0.317622	0.0661914	0.352297
transcript=TGGT1_259200B-t26_1	-0.274606	0.000474096	-0.394839	3.55e-05	-0.0430126	0.120644	-0.196253	0.0295097	0.0772198	0.46265	0.316485	0.0032759	-0.239265	0.000785836	-0.317619	4.6e-06	0.120232	0.185975	-0.0783536	0.121923
transcript=TGGT1_202960-t26_1	0.314899	0.00270862	0.0646257	0.0394012	-0.349997	0.120644	0.287781	0.217467	-0.0997241	0.0847465	-0.0375079	0.150259	-0.0622162	0.293872	-0.0350985	0.484302	0.250273	0.290414	0.0271177	0.165287
transcript=TGGT1_254800-t26_1	0.473805	0.026151	0.228896	0.200533	-0.154921	0.120644	0.235954	0.0559243	0.0899885	0.447233	0.00895548	0.256149	0.081033	0.308418	0.318884	0.260224	0.24491	0.132592	0.237851	0.476075
transcript=TGGT1_205380-t26_1	-0.223501	0.0225767	-0.176039	0.331255	-0.0528181	0.120881	-0.264057	0.050939	-0.10028	0.0148007	0.216596	0.295085	-0.316875	0.00580721	-0.276319	0.000375043	-0.0474615	0.138365	0.0405562	0.419617
transcript=TGGT1_297470-t26_1	-0.0915513	0.153246	-0.0376399	0.316637	0.0191759	0.120889	0.138872	0.270085	-0.0347354	0.0484671	-0.192784	0.129232	0.158048	0.322689	-0.0723754	0.0189423	-0.0539113	0.310434	-0.230424	0.0544006
transcript=TGGT1_245490-t26_1	-0.0972023	0.487721	-0.0793129	0.477161	0.114579	0.121002	0.279262	0.000222557	0.0966893	0.10941	-0.297152	0.000360345	0.393841	1.99e-07	0.0173764	0.234547	-0.0178893	0.469712	-0.376465	0.0125308
transcript=TGGT1_266810-t26_1	0.238905	0.428225	-0.174926	0.218294	0.0555192	0.121101	0.715276	8.95e-05	0.46935	0.00514676	-0.301445	0.157754	0.770795	6.55e-05	0.294424	0.199064	0.413831	0.0317874	-0.476371	0.0666316
transcript=TGGT1_320630-t26_1	-0.67783	6.01e-33	-0.456563	1.79e-22	0.00544314	0.121399	-0.673119	1.33e-15	-0.215824	0.0957971	0.451852	6.06e-11	-0.667675	1.18e-13	-0.672387	8.09e-30	-0.221267	0.00561025	-0.00471152	0.455314
transcript=TGGT1_264430-t26_1	-0.61336	0.263217	-0.662204	0.228542	-0.343879	0.121883	0.851376	0.135731	-0.295035	0.250033	-0.802532	0.225001	0.507497	0.401977	-0.957239	0.14186	0.0488439	0.38648	-1.46474	0.132919
transcript=TGGT1_213660-t26_1	0.876288	0.053239	1.80625	0.000694383	-0.759343	0.12193	1.11302	0.0926782	-1.6893	0.00090801	-2.04298	0.00129051	0.353674	0.36716	0.116946	0.227403	-0.929961	0.0300003	-0.236728	0.367242
transcript=TGGT1_288000-t26_1	0.513228	4.79e-32	0.439533	1.04e-18	-0.0416233	0.122014	0.437157	9.66e-24	0.0320713	0.0753582	-0.363462	2.32e-12	0.395533	6.75e-16	0.471604	3.18e-22	0.0736946	0.00075036	0.076071	0.0915687
transcript=TGGT1_248630-t26_1	-0.333921	9.06e-06	-0.230059	0.000190318	0.117208	0.122142	-0.229043	2.89e-05	0.0133462	0.378003	0.125182	0.000620303	-0.111836	0.000923669	-0.216713	0.000282195	-0.103862	0.235275	-0.104877	0.343701
transcript=TGGT1_309400-t26_1	-0.314336	0.478946	-0.670424	0.187535	-0.383492	0.122262	0.187951	0.278648	-0.0274038	0.41746	0.168137	0.449768	-0.19554	0.388069	-0.697828	0.0921257	0.356088	0.203611	-0.502288	0.272512
transcript=TGGT1_225780-t26_1	0.403803	0.0402942	0.325072	0.1874	-0.0207768	0.122393	0.445205	0.000141418	0.0579542	0.484734	-0.366474	0.00784753	0.424428	0.00647021	0.383027	0.186186	0.078731	0.136355	-0.0414015	0.249741
transcript=TGGT1_235750-t26_1	-0.137725	0.323207	-0.349375	0.287734	-0.319308	0.122506	-0.201326	0.267036	-0.107658	0.175726	0.412976	0.234115	-0.520633	0.0149351	-0.457033	0.0295584	0.21165	0.451325	0.0636005	0.444185
transcript=TGGT1_278270-t26_1	-0.176341	0.345182	-0.219777	0.283192	0.211391	0.122629	-0.105734	0.478082	0.254827	0.0866513	0.14917	0.445658	0.105657	0.137293	0.0350502	0.269627	0.043436	0.428321	-0.0706067	0.344015
transcript=TGGT1_202810-t26_1	0.855436	0.00143049	0.495923	0.0626418	-0.401844	0.122903	1.00508	7.04e-05	-0.0423307	0.30285	-0.645563	0.0487269	0.603233	0.0108539	0.453593	0.04174	0.359513	0.467246	-0.14964	0.389357
transcript=TGGT1_247280-t26_1	0.122935	0.352355	-0.511087	0.0882801	-1.58592	0.123253	-0.166507	0.141332	-0.951894	0.304777	0.800529	0.0261683	-1.75242	0.055837	-1.46298	0.0819776	0.634022	0.185258	0.289442	0.230042
transcript=TGGT1_260230-t26_1	1.02848	0.0212081	0.635589	0.311544	0.397743	0.12348	0.598687	0.0667723	0.790636	0.000513337	-0.205793	0.454398	0.99643	0.000123128	1.42623	7.11e-05	0.392893	0.058084	0.429796	0.214208
transcript=TGGT1_263220-t26_1	-0.127746	0.283919	-0.465304	0.127032	-0.267035	0.123506	-0.357356	0.0082985	0.0705228	0.334466	0.694914	0.00181073	-0.624391	6.58e-05	-0.394781	0.0210319	0.337558	0.312242	0.22961	0.040206
transcript=TGGT1_252380-t26_1	0.0658932	1.45e-06	0.0258177	0.000616118	-0.167673	0.123617	0.348492	3.73e-14	-0.127597	0.487645	-0.308416	1.61e-09	0.180819	7.29e-08	-0.101779	0.0017166	0.0400756	0.0969667	-0.282599	0.0456584
transcript=TGGT1_235478-t26_1	-0.31031	9.43e-06	-0.240038	0.383322	-0.0106852	0.123952	-0.243233	0.0441527	-0.0809573	0.012669	0.172961	0.476008	-0.253918	0.0106874	-0.320995	1.89e-05	-0.0702721	0.0478401	-0.0670768	0.356397
transcript=TGGT1_301010-t26_1	0.12252	0.0787082	0.218737	0.000461251	0.132001	0.124033	-0.161504	0.367839	0.0357846	0.466345	0.0652873	0.205399	-0.0295027	0.234285	0.254521	0.000924986	-0.0962165	0.103151	0.284024	0.0253646
transcript=TGGT1_249360-t26_1	0.361532	0.0150031	0.177041	0.054353	-0.0602265	0.124179	0.368581	0.0300617	0.124264	0.25958	-0.18409	0.08718	0.308354	0.1982	0.301305	0.132962	0.184491	0.378413	-0.00704921	0.440818
transcript=TGGT1_247300-t26_1	-0.426464	7.01e-25	-0.35401	1.18e-17	0.115707	0.124243	-0.341387	6.66e-16	0.0432534	0.178531	0.268933	1.86e-11	-0.225679	2.27e-13	-0.310756	6.88e-21	-0.0724538	0.010767	-0.085077	0.409863
transcript=TGGT1_203990-t26_1	0.320506	0.123085	0.246069	0.163137	-0.00496296	0.124298	0.174356	0.478805	0.0694739	0.163899	-0.0999193	0.46613	0.169393	0.107824	0.315543	0.488104	0.0744369	0.475997	0.14615	0.106369
transcript=TGGT1_208500-t26_1	-0.102104	0.0776345	-0.0360926	0.391219	-0.217615	0.124496	-0.0959296	0.0120388	-0.283627	0.0120918	0.0299179	0.123952	-0.313545	0.000899859	-0.31972	0.00652443	-0.0660117	0.127599	-0.00617463	0.204608
transcript=TGGT1_240850-t26_1	0.602243	0.000912179	0.429924	0.00587504	-0.254789	0.124645	0.50084	0.0107973	-0.0824696	0.290061	-0.328521	0.0527812	0.246051	0.201344	0.347454	0.0494696	0.172319	0.304772	0.101403	0.20496
transcript=TGGT1_280440-t26_1	-0.36703	0.235533	-0.419149	0.470728	0.351294	0.12487	-0.374854	0.0809769	0.403413	0.00251467	0.426973	0.223283	-0.0235603	0.0100316	-0.0157364	0.0535146	0.0521193	0.120897	0.00782383	0.334796
transcript=TGGT1_295380-t26_1	0.618317	2.98e-16	0.583002	1.76e-18	0.255116	0.125084	0.637238	3.28e-14	0.290431	0.118343	-0.601923	5.25e-16	0.892353	6.63e-13	0.873433	3.28e-14	0.035315	0.478517	-0.0189204	0.371069
transcript=TGGT1_310610-t26_1	0.313569	0.00101672	0.272428	0.00881746	0.0663603	0.125084	0.147755	0.134864	0.107502	0.194678	-0.106614	0.204098	0.214116	0.00172168	0.379929	1.02e-07	0.0411412	0.483639	0.165814	0.0207615
transcript=TGGT1_242720-t26_1	0.660267	0.0655726	0.572207	0.212251	0.503516	0.125427	0.705417	0.0339018	0.591576	0.133328	-0.617357	0.159459	1.20893	0.0171983	1.16378	0.0237741	0.0880599	0.355619	-0.0451507	0.466971
transcript=TGGT1_234490-t26_1	0.0351956	0.151067	0.258515	0.0146325	0.414526	0.125465	2.71e-05	0.273175	0.191207	0.331929	-0.223346	0.298435	0.414553	0.428245	0.449722	0.0117934	-0.223319	0.0869098	0.0351686	0.0820459
transcript=TGGT1_214610-t26_1	0.106662	0.0199652	0.0456901	0.00213527	-0.0589973	0.125547	0.164844	0.0302303	0.00197502	0.028763	-0.103872	0.00236573	0.105847	0.284539	0.0476651	0.195395	0.0609723	0.352908	-0.0581816	0.373731
transcript=TGGT1_271970-t26_1	-0.61639	0.0331834	-0.408145	0.0727678	0.341119	0.125547	0.048749	0.187675	0.132874	0.321455	-0.256994	0.0423406	0.389868	0.0271592	-0.275271	0.108289	-0.208245	0.223739	-0.665139	0.0151457
transcript=TGGT1_226860-t26_1	-0.44736	0.0480653	-0.668446	0.0122404	-0.172893	0.125557	-0.192732	0.327632	0.0481927	0.46263	0.413818	0.10143	-0.365625	0.0878398	-0.620253	0.0101287	0.221086	0.153407	-0.254628	0.125335
transcript=TGGT1_223485-t26_1	0.496943	0.0120855	0.349385	0.00536261	0.0794382	0.125949	0.74764	0.000729049	0.226997	0.0558778	-0.600081	0.000100177	0.827078	1.54e-05	0.576381	0.000317426	0.147559	0.421901	-0.250697	0.140097
transcript=TGGT1_202690-t26_1	0.272565	0.451456	0.230139	0.166309	0.140063	0.126027	0.134683	0.131089	0.182489	0.32887	-0.0922562	0.392951	0.274745	0.414	0.412628	0.111498	0.0424263	0.190795	0.137882	0.113912
transcript=TGGT1_223080-t26_1	0.112204	0.139961	0.168432	0.0722629	-0.245949	0.126195	0.0250194	0.406047	-0.302177	0.0838111	-0.081248	0.321512	-0.220929	0.224032	-0.133745	0.328308	-0.0562286	0.391134	0.0871845	0.301215
transcript=TGGT1_309752-t26_1	0.10651	0.38415	0.0263992	0.44909	-0.0997556	0.126396	0.00825302	0.0182288	-0.0196444	0.153365	0.0718581	0.0514461	-0.0915025	0.000412612	0.00675479	0.047609	0.0801112	0.450673	0.0982573	0.0324611
transcript=TGGT1_266310-t26_1	0.456729	0.17696	-1.0393	0.386487	-1.30712	0.126595	1.8769	0.0162229	0.18891	0.28434	-0.380878	0.0368927	0.569787	0.00842108	-0.850388	0.482331	1.49603	0.0669988	-1.42018	0.15299
transcript=TGGT1_227810-t26_1	0.318473	2.45e-12	0.0404336	0.00850299	0.0419204	0.126698	0.33898	4.07e-13	0.31996	9.62e-06	-0.0609411	0.00292774	0.380901	3.05e-11	0.360393	1.49e-10	0.278039	1.68e-05	-0.0205076	0.384646
transcript=TGGT1_313820-t26_1	-0.360044	0.0288096	-0.181988	0.2088	-0.0760392	0.12721	-0.313374	0.00208303	-0.254096	0.446579	0.135318	0.0568694	-0.389413	0.0870662	-0.436083	0.258181	-0.178056	0.152573	-0.04667	0.313828
transcript=TGGT1_205700-t26_1	-0.0492973	0.139961	-0.00536263	0.157686	-0.270014	0.127989	0.0175474	0.0396624	-0.313949	0.0909322	-0.0614821	0.0451896	-0.252467	0.000827038	-0.319311	0.00578975	-0.0439347	0.455136	-0.0668447	0.280043
transcript=TGGT1_226540-t26_1	-0.489317	0.00132374	-0.61879	8.93e-05	0.210818	0.12814	-0.606093	0.00057784	0.340291	0.0527812	0.735566	8.55e-05	-0.395275	0.00911271	-0.278499	0.0332588	0.129473	0.408993	0.116776	0.180804
transcript=TGGT1_254770-t26_1	0.456027	0.0308465	0.471137	0.0612676	0.0625042	0.12824	0.319232	0.103185	0.0473938	0.176374	-0.334342	0.146709	0.381736	0.0130469	0.518531	0.00295919	-0.0151103	0.482812	0.136795	0.348512
transcript=TGGT1_321440-t26_1	0.649584	1.63e-18	0.62728	2.64e-17	-0.022871	0.128461	0.671633	2.64e-17	-0.000566512	0.403827	-0.649329	5.81e-16	0.648762	3.28e-13	0.626713	3.93e-14	0.0223045	0.173922	-0.0220488	0.487864
transcript=TGGT1_200360-t26_1	-0.552571	6.06e-08	-0.459362	2.79e-06	-0.204271	0.128467	-0.51465	4.75e-06	-0.29748	0.0341442	0.421441	0.000120988	-0.71892	8.64e-08	-0.756841	9.73e-10	-0.0932089	0.266965	-0.0379208	0.271991
transcript=TGGT1_293330-t26_1	0.405512	0.0230229	0.440465	0.00466656	-0.197926	0.128473	0.436108	0.101785	-0.232879	0.0479784	-0.471061	0.0382853	0.238182	0.434224	0.207586	0.289147	-0.0349527	0.331308	-0.0305965	0.367679
transcript=TGGT1_289510-t26_1	-0.0424111	0.0513343	-0.136049	0.407286	0.0773897	0.128475	-0.0705845	0.0643751	0.171028	0.487259	0.164223	0.318411	0.0068052	0.228602	0.0349786	0.316	0.0936381	0.306505	0.0281734	0.353526
transcript=TGGT1_207240-t26_1	-0.120464	0.299169	-0.0758473	0.273166	0.157656	0.128475	-0.15162	0.12144	0.11304	0.134512	0.107003	0.118592	0.00603635	0.351303	0.0371923	0.306202	-0.0446168	0.439828	0.031156	0.233048
transcript=TGGT1_249320-t26_1	0.157385	0.349623	0.0147742	0.304337	-0.0910687	0.12853	0.357837	0.0457618	0.0515425	0.448835	-0.215226	0.382748	0.266769	0.299803	0.0663167	0.3191	0.142611	0.149066	-0.200452	0.17122
transcript=TGGT1_285840-t26_1	0.548492	9.35e-06	0.533325	1.46e-05	-0.0669084	0.128569	0.533002	3.86e-05	-0.0517418	0.153258	-0.517835	5.97e-05	0.466093	0.00272387	0.481583	0.000786865	0.0151666	0.460161	0.0154902	0.368066
transcript=TGGT1_288460-t26_1	-0.177206	1.25e-09	-0.166588	0.00629921	-0.0411162	0.129212	-0.213816	1.04e-13	-0.0517339	0.0536046	0.203198	0.000236706	-0.254932	6.59e-08	-0.218322	1.34e-05	-0.0106177	0.000406717	0.0366096	0.307564
transcript=TGGT1_316490-t26_1	-0.374603	0.0192848	-0.287766	0.0719774	0.182672	0.129232	-0.400669	0.0499838	0.0958349	0.271453	0.313832	0.128042	-0.217997	0.294259	-0.191931	0.21419	-0.0868368	0.356455	0.0260665	0.443878
transcript=TGGT1_214230-t26_1	0.0522848	0.13011	-0.242843	4.31e-05	-0.404917	0.129264	0.0257036	0.149119	-0.109789	0.434066	0.269424	8.64e-05	-0.379214	0.00026861	-0.352632	0.00015434	0.295128	0.140537	0.0265813	0.457205
transcript=TGGT1_269900-t26_1	-0.124269	0.448418	-0.0302868	0.277049	-0.147118	0.129652	-0.0345744	0.401557	-0.2411	0.0232781	-0.0594074	0.325347	-0.181693	0.112178	-0.271387	0.141005	-0.0939818	0.186747	-0.0896942	0.451325
transcript=TGGT1_286240-t26_1	0.0391771	0.243251	0.175185	0.131763	0.094108	0.129656	-0.071539	0.259208	-0.0419001	0.271012	-0.0644691	0.141637	0.022569	0.0419022	0.133285	0.0383641	-0.136008	0.333926	0.110716	0.47222
transcript=TGGT1_248390-t26_1	-0.102231	0.252703	-0.295109	0.340723	0.400139	0.129719	0.0976966	0.124474	0.593017	0.227097	0.0951818	0.181174	0.497835	0.386871	0.297908	0.349357	0.192878	0.474731	-0.199927	0.27104
transcript=TGGT1_258462-t26_1	-0.0688142	0.134526	-0.0663706	0.219847	-0.212178	0.12984	-0.24607	0.00399082	-0.214621	0.0783085	0.243626	0.0121542	-0.458248	0.000626809	-0.280992	0.0218307	-0.00244363	0.377319	0.177256	0.152111
transcript=TGGT1_268835-t26_1	0.61366	1.51e-08	0.570852	2.82e-07	-0.182996	0.129934	0.739725	1.04e-08	-0.140188	0.182398	-0.696917	1.9e-07	0.556729	4.18e-06	0.430664	6.47e-06	0.0428083	0.453483	-0.126065	0.437373
transcript=TGGT1_288620-t26_1	-0.0315817	0.298701	-0.0109572	0.323193	-0.0614584	0.130964	-0.115099	0.39488	-0.0820829	0.468917	0.094475	0.245986	-0.176558	0.236205	-0.0930401	0.322729	-0.0206245	0.152023	0.0835177	0.40971
transcript=TGGT1_289830-t26_1	-0.370872	1.47e-10	-0.409778	4.79e-11	0.148374	0.131524	-0.444201	6.14e-09	0.18728	0.0967732	0.483107	2.22e-09	-0.295827	7.28e-06	-0.222498	1.68e-06	0.0389058	0.438787	0.0733296	0.394377
transcript=TGGT1_277760-t26_1	-0.310097	0.00485364	-0.125224	0.120842	0.109694	0.131524	-0.384515	0.000507676	-0.0751793	0.48158	0.199642	0.0239276	-0.274821	0.0179517	-0.200403	0.105012	-0.184873	0.165564	0.074418	0.222112
transcript=TGGT1_255650-t26_1	0.996974	0.292276	0.637009	0.26745	-0.571937	0.131669	-0.154021	0.0831616	-0.211973	0.39561	0.513985	0.365339	-0.725958	0.487974	0.425037	0.372465	0.359964	0.0297381	1.15099	0.374518
transcript=TGGT1_256760-t26_1	-0.743222	1.72e-48	-0.724657	1.21e-51	-0.0376839	0.131709	-0.726799	9.46e-41	-0.0562487	0.0704248	0.708234	7.76e-43	-0.764483	4.24e-37	-0.780906	3.65e-44	-0.0185648	0.413591	-0.0164229	0.344958
transcript=TGGT1_314540-t26_1	0.47876	0.303184	0.203933	0.330233	-0.661883	0.132086	0.543605	0.107926	-0.387056	0.192994	-0.268778	0.134152	-0.118278	0.0137129	-0.183123	0.0318963	0.274827	0.479921	-0.0648446	0.20213
transcript=TGGT1_262390-t26_1	-0.163485	0.00167429	-0.085806	0.112177	-0.0504387	0.13212	-0.232611	3.37e-06	-0.128118	0.00468957	0.154932	0.0044676	-0.28305	6.95e-09	-0.213924	1.64e-05	-0.077679	0.0889355	0.0691262	0.13883
transcript=TGGT1_286800-t26_1	-0.0751493	0.306614	0.0173378	0.0261211	-0.159177	0.132307	-0.313146	0.101397	-0.251664	0.00594355	0.220659	0.424814	-0.472323	0.00575651	-0.234326	0.302372	-0.0924871	0.0835007	0.237997	0.0293465
transcript=TGGT1_295125-t26_1	0.536871	0.000217129	0.511612	0.0239717	-0.164883	0.132476	0.764003	0.00207693	-0.139624	0.279281	-0.738744	0.0418386	0.599121	0.116847	0.371988	0.0743926	0.0252591	0.415214	-0.227133	0.467064
transcript=TGGT1_202070-t26_1	-0.05585	0.0907864	-0.197685	0.123034	0.0523303	0.132485	0.13581	0.310549	0.194165	0.150095	0.00602437	0.359313	0.18814	0.0795064	-0.00351967	0.428099	0.141835	0.474731	-0.19166	0.0407762
transcript=TGGT1_237140-t26_1	-0.250873	5.06e-05	-0.313458	0.000383014	-0.0457129	0.132548	-0.134989	0.00273928	0.0168716	0.289072	0.197573	0.015273	-0.180702	0.183926	-0.296586	0.0389549	0.0625845	0.25502	-0.115885	0.199519
transcript=TGGT1_239600-t26_1	1.41242	0.0688918	0.362846	0.306793	-0.478931	0.133065	0.508358	0.207105	0.570642	0.395549	0.541215	0.486271	0.0294269	0.391928	0.933488	0.412856	1.04957	0.226159	0.904061	0.290927
transcript=TGGT1_247520-t26_1	-0.146788	0.482254	-0.238072	0.445427	0.0546008	0.133096	-0.395814	0.0122065	0.145884	0.19652	0.487097	0.06827	-0.341213	0.000289161	-0.0921876	0.145292	0.0912835	0.4492	0.249025	0.0133224
transcript=TGGT1_225330-t26_1	-0.000898954	0.325586	0.0955331	0.390538	-0.129258	0.133117	0.0116442	0.33589	-0.22569	0.170925	-0.108076	0.40109	-0.117614	0.246588	-0.130157	0.25598	-0.0964321	0.427701	-0.0125432	0.480024
transcript=TGGT1_310860-t26_1	-0.159959	0.30685	-0.088547	0.116237	0.0470524	0.133236	-0.220368	0.120644	-0.0243593	0.326758	0.148956	0.338001	-0.173315	0.478664	-0.112906	0.292326	-0.0714117	0.0307936	0.060409	0.276485
transcript=TGGT1_204050-t26_1	-0.261878	0.00361326	-0.299608	0.0734108	-0.055587	0.133303	-0.271269	0.00643426	-0.0178573	0.0564282	0.308999	0.074558	-0.326856	0.000127177	-0.317465	2.7e-05	0.0377297	0.287529	0.00939112	0.451325
transcript=TGGT1_288710-t26_1	1.08251	5.28e-06	0.836392	0.000237682	-0.173783	0.133361	1.42298	6.08e-08	0.0723383	0.416329	-1.17686	4.1e-06	1.2492	3.51e-06	0.90873	0.000229934	0.246121	0.218251	-0.34047	0.180027
transcript=TGGT1_208800-t26_1	0.319068	0.000599986	0.273859	0.012171	-0.128807	0.133417	0.582186	0.000372252	-0.0835974	0.324023	-0.536977	0.00287671	0.453379	0.0288529	0.190261	0.139002	0.0452095	0.21551	-0.263118	0.104794
transcript=TGGT1_212210-t26_1	0.106435	0.323966	0.131206	0.382261	0.247917	0.133884	-0.196235	0.00027936	0.223145	0.397486	0.171463	0.0102224	0.051682	0.0266718	0.354351	0.277655	-0.0247716	0.219142	0.302669	0.00222589
transcript=TGGT1_208490-t26_1	0.304466	0.000461655	0.274088	0.0456709	0.162084	0.134061	0.341541	0.0124594	0.192462	0.0149878	-0.311162	0.208671	0.503624	0.000315249	0.46655	6.42e-06	0.0303786	0.157191	-0.0370744	0.206222
transcript=TGGT1_217510-t26_1	0.342626	0.00453494	0.221301	0.0527812	-0.0433558	0.134353	0.81399	4.31e-15	0.0779693	0.0129081	-0.692665	7.77e-12	0.770634	1.78e-13	0.29927	0.000465565	0.121325	0.112553	-0.471364	0.00289256
transcript=TGGT1_211400-t26_1	0.718241	0.0313722	0.369258	0.116703	0.110219	0.134515	0.417283	0.0733289	0.459201	0.371003	-0.0683008	0.157486	0.527502	0.000451382	0.828459	5.85e-05	0.348982	0.42003	0.300957	0.362956
transcript=TGGT1_254260-t26_1	0.346517	0.179467	0.213652	0.372401	0.159962	0.13471	0.617356	0.00786299	0.292827	0.0316373	-0.484491	0.0424415	0.777317	0.000317105	0.506479	0.0367582	0.132865	0.242051	-0.270839	0.163715
transcript=TGGT1_244210-t26_1	0.275659	0.0306247	0.201619	0.048775	-0.0981962	0.134819	0.336176	0.198129	-0.0241558	0.298269	-0.262136	0.190436	0.23798	0.0184927	0.177463	0.000328326	0.0740404	0.42226	-0.060517	0.249823
transcript=TGGT1_266120-t26_1	0.0198885	0.0935119	-0.0821624	0.0260073	-0.186331	0.134911	0.0909655	0.24086	-0.08428	0.249219	0.0110853	0.115288	-0.0953654	0.0484104	-0.166442	0.0100813	0.102051	0.309569	-0.071077	0.358996
transcript=TGGT1_247250-t26_1	-0.126549	0.00888317	-0.215327	0.0141923	-0.231243	0.13494	-0.293228	1.1e-05	-0.142464	0.059215	0.382007	2.39e-05	-0.524471	1.21e-08	-0.357792	0.00119634	0.0887787	0.386374	0.16668	0.444593
transcript=TGGT1_237010-t26_1	-0.11488	0.00106532	-0.0815747	0.146083	-0.0760706	0.134971	-0.206043	1.84e-06	-0.109376	0.307166	0.172738	0.0142553	-0.282114	0.000501288	-0.19095	0.0326309	-0.0333052	0.0536862	0.0911636	0.214216
transcript=TGGT1_220270-t26_1	-0.134346	0.388828	-0.261327	0.145325	0.00147284	0.135085	-0.0989148	0.106986	0.128454	0.041595	0.225896	0.462176	-0.0974419	0.00534232	-0.132873	0.229744	0.126981	0.204857	-0.0354309	0.0564667
transcript=TGGT1_289570-t26_1	0.589729	1.55e-07	0.357025	0.00670285	-0.10991	0.135362	0.892757	2.66e-17	0.122794	0.104725	-0.660053	1.78e-09	0.782847	6.81e-10	0.479819	0.000304619	0.232704	0.00107789	-0.303028	0.0187147
transcript=TGGT1_244350-t26_1	0.742542	0.071305	0.395746	0.287734	-0.439482	0.135371	1.35177	1.63e-05	-0.0926864	0.481656	-1.00498	0.000184034	0.912292	0.00406181	0.30306	0.305821	0.346796	0.0763645	-0.609232	0.109421
transcript=TGGT1_244110-t26_1	-0.364141	0.000864947	-0.350844	0.00475506	0.10602	0.135376	-0.40854	4.73e-06	0.0927241	0.266154	0.395243	4.3e-05	-0.302519	0.00274721	-0.25812	0.0631266	-0.0132964	0.327195	0.0443988	0.144289
transcript=TGGT1_273930-t26_1	0.375265	0.0472472	0.403124	0.000555551	0.11771	0.135787	0.33486	0.0124551	0.0898508	0.458501	-0.362719	2.86e-05	0.45257	1.27e-05	0.492975	0.000417692	-0.0278592	0.126887	0.0404051	0.362007
transcript=TGGT1_264870-t26_1	0.338736	0.115646	0.200223	0.126134	0.0984775	0.135789	0.604226	0.000299581	0.236991	0.145114	-0.465712	0.000566963	0.702704	4.43e-06	0.437214	0.0150825	0.138514	0.484988	-0.26549	0.107997
transcript=TGGT1_220260-t26_1	0.298593	0.332636	0.239043	0.292804	0.04954	0.135789	0.448761	0.0915687	0.109089	0.173227	-0.389212	0.072994	0.498301	0.00104207	0.348133	0.0321102	0.0595492	0.454238	-0.150168	0.193184
transcript=TGGT1_272670-t26_1	0.207634	0.0285538	0.17088	0.0722836	0.0221377	0.135933	0.222276	0.020918	0.0588919	0.261906	-0.185521	0.0569585	0.244413	0.262878	0.229772	0.284097	0.0367543	0.32508	-0.0146413	0.478229
transcript=TGGT1_243600-t26_1	0.578805	5.68e-05	0.410501	0.00392658	-0.138207	0.136152	0.317322	0.142726	0.0300971	0.185676	-0.149018	0.167105	0.179115	0.430817	0.440598	0.00504033	0.168304	0.439013	0.261483	0.0569182
transcript=TGGT1_243350-t26_1	0.787423	4.3e-12	0.153582	0.0355283	0.258202	0.136213	-0.213251	0.22479	0.892043	1.4e-07	0.847092	2.23e-07	0.0449506	0.378464	1.04562	1.25e-13	0.633841	7.29e-06	1.00067	4.79e-14
transcript=TGGT1_307570-t26_1	-0.4165	1.77e-08	-0.370643	7.92e-10	-0.44263	0.136398	-0.472376	1.74e-12	-0.488487	0.327823	0.426519	5.04e-14	-0.915006	2.21e-16	-0.85913	1e-11	-0.0458574	0.299691	0.0558762	0.132485
transcript=TGGT1_297430-t26_1	-0.103833	0.0933386	-0.0774362	0.417016	0.221672	0.136446	-0.252389	0.0173338	0.195274	0.484515	0.225992	0.193537	-0.0307177	0.172766	0.117838	0.413928	-0.0263971	0.165375	0.148556	0.252671
transcript=TGGT1_253440-t26_1	0.344941	6.53e-16	0.346386	3.24e-11	-0.167935	0.136523	0.375672	1.17e-23	-0.16938	0.260454	-0.377117	1.79e-16	0.207737	3.54e-15	0.177006	8.52e-10	-0.00144478	0.401186	-0.0307309	0.0839666
transcript=TGGT1_248680-t26_1	-0.186332	0.0761609	-0.0242444	0.288038	0.241106	0.13662	-0.129977	0.171271	0.079018	0.318347	-0.0321103	0.449244	0.111128	0.325133	0.0547736	0.481748	-0.162088	0.288722	-0.0563547	0.274661
transcript=TGGT1_203310-t26_1	-0.357389	1.88e-05	-0.169018	4.33e-05	-0.151462	0.136946	-0.108097	0.0509794	-0.339833	0.0646188	-0.0802734	0.102548	-0.259559	0.000921253	-0.508851	1.38e-07	-0.188371	0.385149	-0.249292	0.00334849
transcript=TGGT1_216620-t26_1	-0.530152	0.0291134	-0.967962	0.263646	0.0190672	0.137192	0.295776	1.28e-25	0.456877	0.0119505	0.142033	4.22e-11	0.314843	2.46e-15	-0.511085	0.208494	0.437809	7.66e-06	-0.825928	2.78e-07
transcript=TGGT1_270560-t26_1	-0.217528	0.390105	-0.130843	0.11571	-0.0735772	0.137319	-0.211844	0.444816	-0.160262	0.0218491	0.125159	0.23324	-0.285421	0.280576	-0.291105	0.22682	-0.0866848	0.187708	-0.00568396	0.469214
transcript=TGGT1_228170-t26_1	-0.0536436	0.200162	0.00465591	0.417214	-0.0612721	0.137792	0.00802429	0.172824	-0.119572	0.00918295	-0.0663238	0.469429	-0.0532478	0.0187666	-0.114916	0.0203621	-0.0582996	0.13062	-0.0616679	0.444551
transcript=TGGT1_207830-t26_1	0.204569	0.028398	0.230784	3.8e-05	-0.478441	0.137932	0.429146	4.72e-06	-0.504656	0.00159126	-0.455361	1.6e-10	-0.049295	0.0345024	-0.273872	0.35845	-0.0262149	0.00454698	-0.224577	0.0671718
transcript=TGGT1_208510-t26_1	0.164351	0.442793	0.0686806	0.305101	-0.0958003	0.138023	0.180123	0.367096	-0.000129958	0.374572	-0.0844526	0.407349	0.0843227	0.285304	0.0685506	0.165312	0.0956704	0.262177	-0.0157721	0.411265
transcript=TGGT1_225790-t26_1	-0.439764	0.0298561	-0.560794	0.0112688	-0.108111	0.138097	-0.389401	0.0409421	0.0129203	0.263549	0.510432	0.0133019	-0.497512	4.24e-06	-0.547874	9.4e-05	0.121031	0.385311	-0.0503622	0.340192
transcript=TGGT1_315920-t26_1	0.213457	0.0167465	0.171316	0.266474	0.192895	0.138209	0.154014	0.0884258	0.235035	0.012936	-0.111874	0.434844	0.346908	0.00654873	0.406351	0.000547508	0.0421402	0.134234	0.0594428	0.329622
transcript=TGGT1_293870-t26_1	-0.039108	0.398244	-0.0644598	0.398416	0.0610225	0.138404	0.00282594	0.262507	0.0863743	0.038716	0.0225258	0.0873207	0.0638484	0.341431	0.0219145	0.10075	0.0253518	0.267095	-0.0419339	0.195137
transcript=TGGT1_294630-t26_1	0.159218	0.0788916	0.00547554	0.351278	-0.209418	0.13883	0.274663	0.13681	-0.055676	0.422402	-0.120921	0.424043	0.0652446	0.486771	-0.0502005	0.442198	0.153742	0.15914	-0.115445	0.438821
transcript=TGGT1_289300-t26_1	-0.0601094	0.00156572	-0.124424	0.00992092	-0.00556932	0.138924	-0.151847	6.91e-09	0.0587458	0.23879	0.216162	4.08e-07	-0.157416	1.6e-05	-0.0656787	0.0761569	0.0643151	0.415093	0.0917372	0.00522391
transcript=TGGT1_243382-t26_1					-0.333767	0.138931	2.11948	7.92e-05	0.109616	0.0642254	-1.6761	0.00520804	1.78571	1.38e-05			0.443383	0.0199605
transcript=TGGT1_280410-t26_1	0.22363	0.172919	-0.271247	0.251254	-0.0593838	0.13897	0.317468	0.456774	0.435494	0.059034	0.177409	0.411254	0.258084	0.107903	0.164246	0.018374	0.494878	0.376399	-0.0938381	0.193525
transcript=TGGT1_299780-t26_1	-0.0787973	0.155166	0.0309154	0.0444493	-0.105341	0.139313	0.0720008	0.415551	-0.215054	0.0464927	-0.181713	0.456416	-0.0333401	0.132962	-0.184138	0.438544	-0.109713	0.334638	-0.150798	0.149883
transcript=TGGT1_299080-t26_1	0.666531	0.00197659	0.210476	0.285737	-0.192972	0.139412	1.01385	4.98e-09	0.263083	0.179568	-0.557798	0.00260909	0.820881	0.000269252	0.473559	0.0778341	0.456055	0.00452618	-0.347322	0.0665059
transcript=TGGT1_245500-t26_1	-0.0409261	0.120107	0.0798732	0.293033	-0.10651	0.139477	-0.0465296	0.0764972	-0.22731	0.301823	-0.0742697	0.0139641	-0.15304	0.00502265	-0.147436	0.480045	-0.120799	0.28902	0.00560345	0.00231992
transcript=TGGT1_260270-t26_1	0.0802414	0.470167	0.128004	0.444899	0.379394	0.139489	-0.0452464	0.390423	0.331631	0.158617	-0.00251621	0.41841	0.334147	0.242909	0.459635	0.116753	-0.0477626	0.464803	0.125488	0.36716
transcript=TGGT1_236520-t26_1	0.739291	1.52e-06	0.516442	0.000200125	-0.111204	0.139961	0.765523	7.18e-06	0.111645	0.180101	-0.542673	0.000471644	0.654318	0.00050444	0.628087	0.000327291	0.22285	0.00234955	-0.0262314	0.439256
transcript=TGGT1_248880-t26_1	-0.0223122	0.362986	-0.0543176	0.0970146	-0.105469	0.140145	-0.0322853	0.0290997	-0.0734634	0.423334	0.0642907	0.476098	-0.137754	0.413896	-0.127781	0.239877	0.0320054	0.0309768	0.00997314	0.0917379
transcript=TGGT1_286000-t26_1	-1.12777	0.128928	-1.15289	0.145772	0.0241244	0.140381	-0.526329	0.0635756	0.0492454	0.169088	0.55145	0.0748007	-0.502205	0.211156	-1.10364	0.325755	0.025121	0.463172	-0.601439	0.42501
transcript=TGGT1_218610-t26_1	0.341533	0.0218119	0.119381	0.458424	0.0584625	0.140672	0.54222	0.000175614	0.280614	0.000912179	-0.320068	0.109926	0.600682	1.24e-06	0.399995	0.000626809	0.222152	0.0291209	-0.200687	0.135362
transcript=TGGT1_316330-t26_1	0.122082	0.123323	0.121295	0.0158682	-0.0798488	0.140697	0.0756885	0.0334939	-0.0790614	0.0290459	-0.0749012	0.00238096	-0.00416025	0.350213	0.0422337	0.456687	0.000787369	0.240711	0.0463939	0.277216
transcript=TGGT1_253090-t26_1	0.0824513	0.396854	-0.153202	0.0409284	0.221182	0.1409	0.270919	0.0395247	0.456836	0.000486934	-0.0352656	0.234171	0.492101	0.00151406	0.303634	0.0971053	0.235653	0.0117538	-0.188468	0.119205
transcript=TGGT1_242435-t26_1	0.640979	0.000922908	0.525236	0.0199699	0.0724463	0.140964	0.491802	0.027196	0.18819	0.0841854	-0.376058	0.129058	0.564248	0.00160163	0.713425	2.53e-05	0.115743	0.340241	0.149178	0.225246
transcript=TGGT1_260680-t26_1	0.84025	0.0340122	0.92058	0.0140318	-0.344192	0.140997	0.783579	0.0352091	-0.424522	0.0622655	-0.863909	0.0141888	0.439387	0.117174	0.496058	0.114234	-0.0803299	0.384865	0.0566706	0.46653
transcript=TGGT1_290870-t26_1	0.79422	6.1e-05	0.926362	2.29e-07	-0.124656	0.141007	1.23504	7.49e-06	-0.256798	0.0125768	-1.36719	2.72e-08	1.11039	0.00153042	0.669564	0.00911145	-0.132142	0.14228	-0.440825	0.189116
transcript=TGGT1_251890-t26_1	0.0838583	0.0743079	0.122344	0.43264	-0.156698	0.141144	-0.0404132	0.309529	-0.195184	0.0103394	0.0019275	0.278881	-0.197112	0.0478189	-0.0728401	0.00416183	-0.0384857	0.121923	0.124272	0.206692
transcript=TGGT1_309290-t26_1	0.050291	0.182142	0.00357114	0.434765	-0.200424	0.141181	0.0403815	0.324819	-0.153704	0.0483228	0.00633836	0.385496	-0.160042	0.0323129	-0.150133	0.021752	0.0467199	0.2574	0.0099095	0.304841
transcript=TGGT1_267330-t26_1	-0.188957	0.279395	-0.193946	0.350875	0.113446	0.141443	-0.321371	0.0697236	0.118435	0.201418	0.32636	0.108708	-0.207925	0.351909	-0.075511	0.316315	0.00498913	0.444528	0.132414	0.184604
transcript=TGGT1_214500-t26_1	0.206133	0.0158472	0.344043	0.00289339	-0.118887	0.141532	0.276641	0.0408486	-0.256798	0.0592399	-0.414552	0.0116348	0.157754	0.315459	0.0872452	0.250541	-0.13791	0.349695	-0.0705087	0.446894
transcript=TGGT1_230490-t26_1	0.504151	0.0650031	0.855404	0.060496	-0.438327	0.141584	0.766715	0.0114369	-0.78958	0.106746	-1.11797	0.0172483	0.328388	0.0675063	0.0658244	0.23903	-0.351253	0.349522	-0.262564	0.329615
transcript=TGGT1_231190-t26_1	-0.281989	0.00248796	-0.219281	0.164824	0.0176656	0.141664	-0.361436	0.00198612	-0.0450424	0.377897	0.298728	0.0584669	-0.343771	0.0135764	-0.264324	0.0248547	-0.062708	0.165503	0.0794469	0.231116
transcript=TGGT1_217780-t26_1	0.809045	0.00375226	0.153255	0.0474249	-0.235997	0.141676	1.55618	7.45e-07	0.419792	0.446689	-0.900388	0.000261861	1.32018	0.000167298	0.573047	0.0504754	0.65579	0.200902	-0.747133	0.257768
transcript=TGGT1_243950-t26_1	0.501635	0.00457321	0.132801	0.364874	0.0850595	0.141729	0.649655	2.74e-10	0.453894	0.0004745	-0.280821	0.00332123	0.734715	3.59e-10	0.586695	0.000503696	0.368834	0.00533276	-0.14802	0.0470087
transcript=TGGT1_281480-t26_1	0.825093	5.07e-05	0.737019	1.29e-05	-0.260123	0.14216	0.753189	0.00128141	-0.172049	0.134707	-0.665115	0.000702596	0.493065	0.0073336	0.56497	0.000125992	0.0880742	0.463649	0.0719044	0.269399
transcript=TGGT1_289360-t26_1	-0.125351	0.260401	0.0139415	0.202435	-1.4583	0.142258	0.0366744	0.276349	-1.5976	0.156076	-0.175967	0.32789	-1.42163	0.207423	-1.58366	0.0861783	-0.139292	0.432549	-0.162025	0.107331
transcript=TGGT1_278540-t26_1	0.0855372	0.417776	0.0246065	0.382592	-0.0245487	0.142449	0.0619246	0.439997	0.036382	0.190755	-0.000993986	0.39804	0.0373759	0.143157	0.0609885	0.163909	0.0609306	0.443142	0.0236126	0.462653
transcript=TGGT1_231140-t26_1	-0.405888	0.000268104	-0.515546	6e-06	0.123646	0.142674	-0.308785	0.0055499	0.233304	0.0472571	0.418443	0.000169743	-0.185139	0.313771	-0.282242	0.103793	0.109658	0.251506	-0.0971033	0.158039
transcript=TGGT1_204060-t26_1	1.02281	1.21e-06	0.681546	0.000828891	-0.257193	0.142695	1.38434	2.03e-08	0.0840728	0.369582	-1.04307	2.65e-05	1.12714	3.11e-05	0.765619	0.000588629	0.341266	0.0403096	-0.361525	0.242895
transcript=TGGT1_230520-t26_1	0.29464	0.324042	0.345696	0.279407	-0.0236472	0.142726	0.434713	0.391754	-0.0747038	0.318347	-0.48577	0.478898	0.411066	0.304083	0.270992	0.0838232	-0.0510567	0.377592	-0.140074	0.291522
transcript=TGGT1_246170-t26_1	-0.670446	0.0164177	-0.112267	0.00169426	0.229552	0.142861	-0.787344	0.210569	-0.328628	0.0218367	0.229165	0.049882	-0.557792	0.479821	-0.440895	0.128764	-0.558179	0.200114	0.116897	0.183889
transcript=TGGT1_288930-t26_1	-0.0291926	0.404456	0.0308305	0.321026	-0.167414	0.142864	-0.247607	0.282584	-0.227437	0.152869	0.187584	0.423252	-0.415021	0.108312	-0.196607	0.27804	-0.0600231	0.368277	0.218414	0.24745
transcript=TGGT1_286710-t26_1	0.0734567	0.234689	0.0543048	0.313781	0.337132	0.142895	0.0460115	0.205341	0.356284	0.0404065	-0.0268595	0.27407	0.383143	0.0076514	0.410588	0.0114472	0.0191519	0.384654	0.0274452	0.45843
transcript=TGGT1_315170-t26_1	-0.373567	0.447179	-0.242706	0.0984097	-0.175194	0.143036	-0.355486	0.454166	-0.306055	0.164853	0.224625	0.111853	-0.53068	0.00697355	-0.548761	0.00262743	-0.130862	0.255194	-0.0180812	0.475371
transcript=TGGT1_257440-t26_1	0.07197	0.143153	-0.122489	0.339619	-0.594194	0.143151	0.201542	0.0566191	-0.399735	0.330043	-0.00708369	0.183	-0.392652	0.367951	-0.522224	0.47359	0.194459	0.274016	-0.129572	0.338899
transcript=TGGT1_242610-t26_1	0.126557	0.0774273	0.138349	0.155891	0.601033	0.14318	0.0194186	0.311974	0.589242	0.0937017	-0.0312099	0.439505	0.620452	0.0891159	0.727591	0.0273492	-0.0117913	0.34945	0.107139	0.230398
transcript=TGGT1_216680-t26_1	0.276187	3.39e-06	-0.105789	0.0165743	-0.157756	0.143205	0.630322	4.93e-13	0.224219	0.178731	-0.248347	1.08e-06	0.472566	7.11e-08	0.11843	0.00156443	0.381976	0.00615175	-0.354136	0.039657
transcript=TGGT1_278440-t26_1	0.241941	0.0641149	0.150593	0.269365	0.0523124	0.143245	0.304187	0.0733923	0.14366	0.451447	-0.21284	0.305006	0.356499	0.327632	0.294253	0.288036	0.0913471	0.194729	-0.0622462	0.448835
transcript=TGGT1_256090-t26_1	0.341893	0.391773	0.0737986	0.434195	-0.246463	0.143371	0.812627	0.0026728	0.0216315	0.226331	-0.544532	0.0132887	0.566164	0.0445398	0.09543	0.298085	0.268095	0.457712	-0.470734	0.0246016
transcript=TGGT1_247930-t26_1	0.422139	0.0653652	0.236324	0.169678	-0.0293243	0.143376	0.576615	3.23e-05	0.156491	0.354243	-0.3908	0.00761443	0.547291	0.00834871	0.392814	0.254257	0.185815	0.377817	-0.154477	0.199868
transcript=TGGT1_242090-t26_1	-0.0390417	0.45021	0.032217	0.429244	-0.0507678	0.143409	0.111	0.33656	-0.122027	0.224801	-0.182259	0.328474	0.0602321	0.0954695	-0.0898095	0.143376	-0.0712587	0.461617	-0.150042	0.385204
transcript=TGGT1_300000-t26_1	-1.575	0.0446204	-1.36064	0.0265516	0.502971	0.14349	-1.83065	0.00763302	0.288608	0.0895679	1.61629	0.00413674	-1.32768	0.0788379	-1.07203	0.250542	-0.214363	0.420296	0.255645	0.282679
transcript=TGGT1_204530-t26_1	-0.43814	0.0669363	-0.0504677	0.43287	0.117743	0.143519	-0.623874	0.00446125	-0.26993	0.342857	0.236201	0.259876	-0.506131	0.119014	-0.320398	0.396857	-0.387673	0.0555548	0.185733	0.182682
transcript=TGGT1_231070-t26_1	-0.305906	0.281071	-1.22746	0.32441	-1.57674	0.14358	0.340893	0.0135725	-0.655184	0.439964	0.580666	0.208144	-1.23585	0.238459	-1.88265	0.402133	0.921559	0.0427022	-0.646798	0.17344
transcript=TGGT1_248460-t26_1	-0.0597787	0.0589616	-0.0236896	0.073668	-0.3353	0.143622	0.019903	0.344204	-0.371389	0.273368	-0.0559921	0.320223	-0.315397	0.131952	-0.395079	0.012718	-0.0360891	0.429688	-0.0796817	0.216866
transcript=TGGT1_313860-t26_1	0.638906	1.67e-20	0.529054	7.71e-17	-0.228442	0.14384	0.639104	1.32e-16	-0.118591	0.0061161	-0.529252	1.94e-13	0.410662	1.81e-20	0.410463	4.4e-25	0.109852	0.127766	-0.000198404	0.429773
transcript=TGGT1_249490-t26_1					0.0785312	0.143856	0.328913	0.299446	-0.503812	0.345138	-0.911256	0.487108	0.407444	0.413464			-0.582343	0.157352
transcript=TGGT1_254365-t26_1	0.344963	0.113774	0.150314	0.239737	-0.627849	0.143859	0.724732	0.0184629	-0.433199	0.270132	-0.530082	0.123568	0.0968828	0.235664	-0.282886	0.444422	0.19465	0.480617	-0.379769	0.298095
transcript=TGGT1_219440-t26_1	0.522152	2.56e-17	0.357079	6.93e-11	-0.0483714	0.144032	0.508577	2.73e-13	0.116702	0.347579	-0.343504	1.49e-08	0.460205	8.06e-10	0.473781	3.92e-13	0.165073	0.343152	0.0135752	0.304293
transcript=TGGT1_255250-t26_1	-0.161853	0.311911	-0.212765	0.480617	0.246606	0.144078	-0.325748	0.0116474	0.297518	0.35848	0.37666	0.127379	-0.0791418	0.166547	0.0847532	0.268704	0.0509124	0.369989	0.163895	0.0285523
transcript=TGGT1_293390-t26_1	0.593208	3.3e-06	0.330227	0.000550635	-0.136282	0.144087	0.777399	6.5e-11	0.126699	0.169762	-0.514418	2.16e-09	0.641117	5.49e-10	0.456926	6.06e-05	0.262981	0.0142886	-0.184191	0.0259333
transcript=TGGT1_288290-t26_1	0.145287	0.000255039	0.347954	0.00432452	0.227575	0.144432	0.121264	0.000284653	0.0249076	0.0149137	-0.323932	0.00465219	0.348839	1.42e-06	0.372862	1.24e-06	-0.202668	0.199389	0.0240226	0.480432
transcript=TGGT1_226380-t26_1	-0.403914	0.0746243	-0.16449	0.112896	-0.0647764	0.144637	-0.32605	0.185505	-0.3042	0.0903452	0.0866264	0.245851	-0.390827	0.0397223	-0.468691	0.0101276	-0.239424	0.405149	-0.0778639	0.375548
transcript=TGGT1_267160-t26_1	1.24979	1.28e-05	0.994736	0.00259488	-0.0516896	0.144729	0.869205	0.000399986	0.203366	0.43195	-0.614149	0.0330564	0.817516	0.019057	1.1981	0.00128141	0.255056	0.102494	0.380587	0.105857
transcript=TGGT1_289690-t26_1	-0.160697	0.122903	-0.295395	0.342692	-0.0216177	0.144798	-0.237852	0.00232848	0.11308	0.29467	0.372549	0.203629	-0.259469	0.0331963	-0.182315	0.441088	0.134698	0.0846277	0.0771544	0.0561037
transcript=TGGT1_271350-t26_1	-0.43464	3.99e-07	-0.415838	2e-05	-0.0790553	0.144958	-0.528388	4.78e-07	-0.0978575	0.11727	0.509586	2.51e-05	-0.607443	6.3e-09	-0.513695	5.54e-09	-0.0188023	0.39162	0.093748	0.463006
transcript=TGGT1_212950-t26_1	-0.000968067	0.327772	-0.107327	0.36134	0.151749	0.14501	-0.116758	0.318347	0.258108	0.0181854	0.223117	0.0345186	0.0349911	0.254087	0.150781	0.0858621	0.106359	0.132415	0.11579	0.184445
transcript=TGGT1_266320-t26_1	0.190801	0.0277792	0.19512	0.12062	0.0349885	0.14508	0.565273	2.41e-09	0.0306697	0.382687	-0.569592	2.96e-08	0.600261	7.15e-05	0.22579	0.249958	-0.00431873	0.170185	-0.374472	0.00562026
transcript=TGGT1_284540-t26_1	0.557755	2.06e-11	0.50152	1.02e-07	-0.176578	0.145204	0.678458	4.59e-21	-0.120342	0.282787	-0.622223	7.52e-13	0.50188	1.32e-08	0.381177	3.35e-05	0.0562356	0.358546	-0.120703	0.0913525
transcript=TGGT1_279410-t26_1	0.397741	0.00857796	0.391206	0.26737	-0.145176	0.145592	0.299362	0.0797884	-0.138642	0.428071	-0.292828	0.48482	0.154186	0.423321	0.252565	0.209109	0.00653427	0.0838566	0.0983789	0.271743
transcript=TGGT1_316230-t26_1	0.53859	0.0111222	0.688763	0.148634	-0.158524	0.145641	0.386818	0.000219522	-0.308698	0.381922	-0.536991	0.0478166	0.228293	0.00974735	0.380066	0.112392	-0.150173	0.421279	0.151772	0.251071
transcript=TGGT1_224760-t26_1	-0.152137	0.324756	0.0314788	0.449051	0.480552	0.145679	0.0986074	0.340241	0.296936	0.228542	-0.282223	0.0212091	0.579159	0.0265745	0.328415	0.212617	-0.183616	0.288574	-0.250744	0.0541686
transcript=TGGT1_203362-t26_1	0.881507	0.057494	-0.0425206	0.412352	-0.797104	0.146083	0.703177	0.298387	0.126923	0.47027	0.22085	0.324819	-0.0939266	0.328955	0.0844028	0.373283	0.924027	0.160947	0.178329	0.196467
transcript=TGGT1_290005-t26_1	-0.659667	0.147208	-0.489017	0.150274	0.0752869	0.146118	-0.659141	0.115532	-0.0953631	0.240575	0.488491	0.112155	-0.583854	0.0115399	-0.58438	0.00541238	-0.17065	0.446735	-0.0005257	0.363132
transcript=TGGT1_230160-t26_1	0.0953188	0.388845	0.17789	0.396017	0.127238	0.146249	-0.101114	0.11619	0.0446665	0.1822	0.0185424	0.145124	0.0261241	0.420562	0.222557	0.106101	-0.0825717	0.485579	0.196433	0.0833109
transcript=TGGT1_312670-t26_1	0.239132	0.0207018	0.280354	0.035958	-0.124216	0.146428	0.298964	0.00869527	-0.165438	0.157675	-0.340186	0.0186966	0.174748	0.10862	0.114916	0.18738	-0.0412216	0.414757	-0.0598318	0.388772
transcript=TGGT1_221400-t26_1	1.71156	3.94e-05	1.83883	1.97e-06	-0.356639	0.146428	1.48264	8.6e-05	-0.483904	0.0809344	-1.6099	3.3e-06	1.126	0.0965393	1.35492	0.0462567	-0.127264	0.376481	0.228926	0.0789947
transcript=TGGT1_218840-t26_1	-0.0317978	0.38624	0.0702524	0.147517	-0.0119629	0.146428	-0.0257299	0.244183	-0.114013	0.027196	-0.0763203	0.0681695	-0.0376927	0.415485	-0.0437607	0.270384	-0.10205	0.222742	-0.00606795	0.36519
transcript=TGGT1_226660-t26_1	-0.0463869	0.000331578	-0.145132	0.00641105	-0.0393546	0.146473	-0.281487	4.38e-07	0.0593902	0.356989	0.380232	2.38e-05	-0.320842	0.000171841	-0.0857415	0.0252671	0.0987449	0.278524	0.2351	0.0661451
[truncated: 2,342 more rows]

## Sheet: Apico
Proteomics Changes due to having an apicoplast or not (RH MVA in ARM vs RH MVA -Apico in ARM)
Unchanged					Increased - No Apico					Decreased - No Apico
[truncated: 3,878 more rows]

## Sheet: Down No Apico
All Proteins downreguated in apicoplast-less parasites
[truncated: 212 more rows]

## Sheet: Down No Apico - Val LOPIT
Proteins downreguated in apicoplast-less parasites and validated apicoplast by LOPIT
[truncated: 81 more rows]

[truncated: 7 more sheets: Down No Apico - LOPIT Other , Up No Apico, Metabolic Enzymes Behavior, Medium, Medium Proteins, Strain, Strain Proteins]
