# Supplementary material for: Dissecting apicoplast functions through continuous cultivation of Toxoplasma gondii devoid of the organelle
Source: Nat Commun. 2025 Mar 1;16:2095. doi: 10.1038/s41467-025-57302-x (PMC11873192; doi:10.1038/s41467-025-57302-x)
Supplement: Supplementary file 8 — Supplementary Data 6. [file 41467_2025_57302_MOESM8_ESM.xlsx]

## Sheet: RawCounts
RNA Seq Raw Counts
	RH-MVA-HA in ARM				RH-MVA-HA-Apico in ARM
gene	RH-MVA-HA_1	RH-MVA-HA_2	RH-MVA-HA_3	RH-MVA-HA_4	RH-MVA-HA-Apico_1	RH-MVA-HA-Apico_2	RH-MVA-HA-Apico_3	RH-MVA-HA-Apico_4	description
TGGT1_200010	13430	15574	17625	12789	19862	19408	20755	19212	hypothetical protein
TGGT1_200110	0	0	0	0	0	0	0	1	hypothetical protein
TGGT1_200130	0	0	8	1	8	7	4	4	Toxoplasma gondii family C protein
TGGT1_200230	153	218	248	134	124	101	90	100	microneme protein MIC17C
TGGT1_200240	188	270	217	237	231	239	288	240	microneme protein MIC17B
TGGT1_200250	12168	12994	13609	10459	11290	11096	11662	11448	microneme protein MIC17A
TGGT1_200260	1078	984	1221	918	1145	1094	1162	976	hypothetical protein
TGGT1_200270	2342	2628	2939	2132	2435	2431	2448	2609	PAN/Apple domain-containing protein
TGGT1_200280	5415	6139	7035	4791	5099	4818	4958	5007	WD domain%2C G-beta repeat-containing protein
TGGT1_200290	12089	13668	15157	10979	13894	12730	14313	12675	rhomboid protease ROM1
TGGT1_200295	109	161	156	99	12	20	13	13	hypothetical protein
TGGT1_200300	50	87	66	55	8	16	15	33	hypothetical protein
TGGT1_200310	5514	6981	7376	5759	6082	5892	6327	6161	hypothetical protein
TGGT1_200320	2599	3090	4009	2710	3664	3501	3674	3645	hypoxanthine-xanthine-guanine phosphoribosyl transferase HXGPRT
TGGT1_200330	3496	4102	4363	3074	4431	4286	4223	5099	hypothetical protein
TGGT1_200340	1198	1526	1490	1124	222	246	281	206	hypothetical protein
TGGT1_200350	12422	12788	13748	10220	4824	4772	5110	4084	subtilisin SUB3
TGGT1_200360	36154	40441	42361	30390	41696	41211	43626	38215	hypothetical protein
TGGT1_200370	5204	5855	6366	4488	4889	4590	5148	4781	prenyltransferase and squalene oxidase repeat-containing protein
TGGT1_200385	44952	50337	62701	45761	50908	51658	52669	43658	Myb family DNA-binding domain-containing protein
TGGT1_200400	15374	18624	21815	15685	13868	14101	14755	13209	hypothetical protein
TGGT1_200410	2489	2912	3114	2187	3492	3112	3514	3330	hypothetical protein
TGGT1_200430	723	737	799	539	783	749	764	1206	cytidine and deoxycytidylate deaminase zinc-binding region domain-containing protein
TGGT1_200440	3157	3259	3821	2891	3928	3721	3972	3224	hypothetical protein
TGGT1_200450	2069	2241	2698	2007	2680	2499	2815	2474	hypothetical protein
TGGT1_200460	3314	3606	4359	3198	3083	3098	3348	3083	hypothetical protein
TGGT1_200470	9114	10859	12182	8943	10459	9962	11014	9136	hypothetical protein
TGGT1_200480	32	18	30	25	4	6	1	3	Toxoplasma gondii family B protein
TGGT1_200590	4106	4911	5457	4272	4471	4587	5123	3769	Toxoplasma gondii family C protein
TGGT1_200595	1745	2323	2590	1566	3110	2978	3269	2727	hypothetical protein
TGGT1_200600	0	0	0	0	0	0	0	0	hypothetical protein
TGGT1_200700	418	402	380	317	313	300	417	422	Toxoplasma gondii family C protein
TGGT1_201100	6	1	8	6	0	0	0	0	hypothetical protein
TGGT1_201110	2178	2571	2729	2102	2724	2675	3072	2791	hypothetical protein
TGGT1_201120	11549	13315	15700	11629	12492	11731	12415	10929	ELMO/CED-12 family protein
TGGT1_201130	9510	11555	12837	9476	12838	12287	12643	11689	rhoptry kinase family protein ROP33
TGGT1_201140	3702	4141	5015	3631	3919	3895	3970	3702	hypothetical protein
TGGT1_201150	7737	8716	10717	8067	10963	9977	11020	9520	heavy metal translocating P-type ATPase subfamily protein
TGGT1_201160	408	802	714	558	563	542	522	465	hypothetical protein
TGGT1_201170	3354	3961	4341	3193	7298	6305	6816	9006	hypothetical protein
TGGT1_201180A	542	682	694	551	928	924	1064	854	hypothetical protein
TGGT1_201180B	204	230	222	162	279	302	350	242	hypothetical protein
TGGT1_201190	137	196	160	130	148	127	150	124	hypothetical protein
TGGT1_201200	2272	2576	2853	2040	2299	2090	2523	2140	zinc finger (CCCH type) motif-containing protein
TGGT1_201210	1110	1153	1281	1014	1430	1156	1302	1253	hypothetical protein
TGGT1_201220	1446	1554	1693	1085	1713	1660	1642	2265	zinc finger protein
TGGT1_201230	526	627	646	427	668	764	693	1366	kinesin motor domain-containing protein
TGGT1_201240	317	357	320	322	376	400	409	603	hypothetical protein
TGGT1_201250	4708	5152	6492	4626	3536	3015	3275	3904	putative histone lysine methyltransferase%2C SET
TGGT1_201260	60071	70006	81678	57737	59288	56059	61756	53577	sugar transporter ST3
TGGT1_201270	4578	5391	5803	4197	5077	5003	5029	5804	hypothetical protein
TGGT1_201380	33878	39902	44659	33517	39158	37840	40393	36394	putative chorismate synthase
TGGT1_201390	32770	36329	37758	28417	44764	43388	46212	41767	hypothetical protein
TGGT1_201400	11525	13056	15351	10842	9657	8917	9845	9271	Sin3-associated polypeptide SAP18
TGGT1_201520	9327	10340	11966	8288	7168	7326	7007	8225	protein phosphatase 2C domain-containing protein
TGGT1_201630A	2549	3126	3313	2659	4177	4018	3888	4771	protein phosphatase 2C domain-containing protein
TGGT1_201630B	3187	3520	4182	3050	4464	4447	4352	5083	protein phosphatase 2C domain-containing protein
TGGT1_201640	2	2	0	4	0	0	6	7	hypothetical protein
TGGT1_201650	4	1	0	0	0	3	4	0	hypothetical protein
TGGT1_201660	0	0	0	0	0	0	0	0	hypothetical protein
TGGT1_201670	1661	1716	2159	1571	1607	1476	1707	1661	DnaJ domain-containing protein
TGGT1_201680	15729	17585	19695	13878	15113	14569	15207	16452	putative eukaryotic initiation factor-3 subunit 10
TGGT1_201690	1857	1952	2264	1763	1020	925	1004	906	BT1 family protein
TGGT1_201700	5834	6446	7313	5703	6450	5680	6603	6046	WD domain%2C G-beta repeat-containing protein
TGGT1_201710	2746	3192	3630	2638	2495	2292	2267	2263	WD domain%2C G-beta repeat-containing protein
TGGT1_201720	858	952	1149	770	872	717	795	831	putative protein c9orf32
TGGT1_201730	104	129	119	83	84	108	59	121	hypothetical protein
TGGT1_201740	1154	1353	1508	1107	1877	1769	1804	1954	hypothetical protein
TGGT1_201750	1	7	2	6	0	0	2	0	Tctex-1 family protein
TGGT1_201760	3387	3610	3940	3001	3596	3537	3620	4300	hypothetical protein
TGGT1_201770	5018	6031	7137	4936	5924	5062	5607	5411	putative cullin 3
TGGT1_201775	64	56	56	30	40	26	32	23	hypothetical protein
TGGT1_201780	227017	253581	283108	205192	323181	304517	330307	281448	microneme protein MIC2
TGGT1_201785	528	734	857	538	355	356	327	269	hypothetical protein
TGGT1_201790	5197	5943	6310	5004	4670	4538	4978	4459	FHA domain-containing protein
TGGT1_201800	2811	3517	3380	2482	2807	2592	2797	3090	hypothetical protein
TGGT1_201810	1954	1907	2412	1850	2082	2040	2047	2187	hypothetical protein
TGGT1_201820	1090	996	1150	922	1837	1795	2086	2023	hypothetical protein
TGGT1_201830	957	1072	1065	829	854	951	946	938	ribosomal protein L37
TGGT1_201840	19590	23787	27753	19547	15673	15901	16598	13666	aspartyl protease ASP1
TGGT1_201850	100	112	109	121	20	68	30	26	WD domain%2C G-beta repeat-containing protein
TGGT1_201860	37441	44014	43599	32665	36513	35482	37108	46182	hypothetical protein
TGGT1_201870	1929	2180	2212	1743	2097	1886	2076	2890	tetratricopeptide repeat-containing protein
TGGT1_201880	4970	5933	6250	4575	4941	5380	5009	5631	hypothetical protein
TGGT1_201890	0	1	0	0	0	0	0	0	MORN repeat-containing protein
TGGT1_201895	0	0	0	0	0	0	0	0	hypothetical protein
TGGT1_201900	3798	4044	4735	3508	3448	3208	3420	3151	hypothetical protein
TGGT1_202010	1272	1385	1587	1134	3761	3454	3820	4053	hypothetical protein
TGGT1_202020	46	32	87	23	6	19	17	12	DnAK-TPR
TGGT1_202025	8	7	54	11	8	5	0	0	hypothetical protein
TGGT1_202030	9795	11396	12567	9541	13751	13318	14850	12774	hypothetical protein
TGGT1_202040	5361	6206	6957	5382	5163	4884	5210	5044	hypothetical protein
TGGT1_202050	46	51	64	61	50	45	45	52	hypothetical protein
TGGT1_202065	4	10	9	13	1	1	2	9	hypothetical protein
TGGT1_202070	10841	12119	15848	11933	13760	12652	13919	12347	hypothetical protein
TGGT1_202080	4797	5019	6269	4593	6002	5761	5940	4917	hypothetical protein
TGGT1_202090	20	30	20	29	29	6	4	17	hypothetical protein
TGGT1_202100	2	7	6	4	4	0	3	2	hypothetical protein
TGGT1_202110	0	0	3	0	1	0	0	0	hypothetical protein
TGGT1_202120	5729	7091	8143	6183	6123	5670	6227	6885	hypothetical protein
TGGT1_202140	13	8	14	9	0	4	9	3	enoyl-CoA hydratase/isomerase family protein
TGGT1_202160	3460	4095	4817	3585	3094	3081	3276	2659	ABC1 family protein
TGGT1_202170	1084	1412	1719	1193	1319	1067	1309	1236	hypothetical protein
TGGT1_202180	1581	1866	2057	1543	1749	1672	1782	1566	hypothetical protein
TGGT1_202190	5455	6187	7288	5486	5338	5010	5627	5183	hypothetical protein
TGGT1_202200	31745	31658	35146	25966	25180	25203	26685	29773	hypothetical protein
TGGT1_202205	39	64	76	41	12	9	2	5	hypothetical protein
TGGT1_202210	41	50	61	21	5	1	4	7	nucleoside diphosphate kinase
TGGT1_202220	1460	1411	1880	1271	2320	2252	2274	2685	hypothetical protein
TGGT1_202230	4186	4518	5431	4080	4332	4140	4691	3910	histone deacetylase HDAC5
TGGT1_202240	1720	1841	2220	1589	1918	1771	1983	1720	RAP domain-containing protein
TGGT1_202250	2670	2969	3440	2665	3006	2840	3287	3054	hypothetical protein
TGGT1_202255	1344	1421	1569	1174	473	436	469	385	hypothetical protein
TGGT1_202260	0	0	0	6	0	0	0	0	hypothetical protein
TGGT1_202280	263	284	334	231	220	182	211	225	WD domain%2C G-beta repeat-containing protein
TGGT1_202285	0	0	0	0	0	0	0	0	EGF family domain-containing protein
TGGT1_202290	1686	1797	2207	1489	1759	1748	1674	1871	putative membrane protein
TGGT1_202300	3790	4166	5213	3585	3612	3738	3647	3129	putative inosine triphosphate pyrophosphatase
TGGT1_202310	4353	4413	5393	3521	4347	4203	4421	4080	O-sialoglycoprotein endopeptidase
TGGT1_202340	3	0	3	2	0	0	0	0	proline dehydrogenase
TGGT1_202350	3829	3946	4673	3412	3237	3432	3376	3442	putative 50S ribosomal protein L21
TGGT1_202360	1350	1578	1645	1264	1059	976	1177	1164	putative methylase
TGGT1_202370	7768	8437	9440	7333	7445	7032	7704	7866	putative T-complex protein 1%2C epsilon subunit (TCP-1-epsilon)
TGGT1_202375	1449	1606	1773	1331	1539	1460	1478	1237	hypothetical protein
TGGT1_202380	10320	11506	14110	9880	8930	8566	9242	9377	putative rab GDI alpha
TGGT1_202390	2000	2173	2540	1825	4155	3787	3963	4822	S15 sporozoite-expressed protein
TGGT1_202400	7	4	0	1	0	5	2	3	calcium binding egf domain-containing protein
TGGT1_202410	4626	4998	5467	4170	3821	3741	3977	3476	hypothetical protein
TGGT1_202420	1571	1446	1719	1214	1455	1466	1469	1677	hypothetical protein
TGGT1_202430	1980	2408	2739	1997	826	985	1070	854	hypothetical protein
TGGT1_202440	907	1293	1413	963	900	897	821	886	hypothetical protein
TGGT1_202445	11	20	20	11	5	28	17	3	hypothetical protein
TGGT1_202450	1464	1595	1884	1439	1439	1378	1504	1239	hypothetical protein
TGGT1_202460	1332	1242	1717	1487	1729	1734	1714	2397	diacylglycerol kinase accessory domain (presumed) domain-containing protein
TGGT1_202470	4506	4840	5689	3948	5137	5033	5173	4633	rRNA metabolism protein%2C SBDS family protein
TGGT1_202480	2101	2566	3117	2230	2813	2533	2964	2360	hypothetical protein
TGGT1_202490	24670	26857	33301	25043	17933	16879	18133	15334	AP2 domain transcription factor AP2VIIa-7
TGGT1_202500	6437	6998	7858	5714	12443	11173	11436	18050	GAPM1a
TGGT1_202510	1544	1740	1843	1332	1670	1700	1647	2211	multi-pass transmembrane protein
TGGT1_202520	5347	5765	6527	4451	7162	6882	6992	6533	hypothetical protein
TGGT1_202530	6396	7211	8214	6171	8056	7373	7792	7949	aspartate-tRNA ligase
TGGT1_202540	11842	13055	15816	11617	14099	13927	14548	11970	3'5'-cyclic nucleotide phosphodiesterase domain-containing protein
TGGT1_202550	1567	1884	2044	1588	3105	3141	2902	4234	NLI interacting factor family phosphatase
TGGT1_202568	1452	1535	1844	1253	1854	1862	1859	1692	hypothetical protein
TGGT1_202572	2100	2570	2771	1956	2145	2274	2390	2203	ribophorin i protein
TGGT1_202580	221	201	280	202	295	209	273	240	ATPase%2C AAA family protein
TGGT1_202590	3033	3421	3549	2959	2963	2972	3233	2903	hypothetical protein
TGGT1_202600	0	8	0	0	0	0	0	0	hypothetical protein
TGGT1_202610	16371	19398	22385	16969	19423	17981	19611	15954	protein phosphatase 2C domain-containing protein
TGGT1_202620	21433	22540	23722	17542	25669	23991	25624	22671	hypothetical protein
TGGT1_202630	7210	7685	8990	6934	8676	7978	8593	8171	ATP-dependent metallopeptidase HflB subfamily protein
TGGT1_202640	503	503	479	347	456	457	433	953	RNA pseudouridine synthase superfamily protein
TGGT1_202650	2074	2172	2485	1866	2104	2266	2349	2185	hypothetical protein
TGGT1_202680	10430	11022	11870	8764	12607	11628	12046	13123	putative peptidase M16%2C alpha subunit
TGGT1_202690	1899	2137	2191	1728	1871	1795	1828	1895	DNA-directed RNA polymerase II RPB9
TGGT1_202700	2430	2752	3252	2185	2389	2076	2109	2067	hypothetical protein
TGGT1_202720	1899	2067	2560	1799	2128	2031	2408	2034	RNB family domain-containing protein
TGGT1_202730	565	630	715	507	646	587	554	1384	hypothetical protein
TGGT1_202735	9	7	18	7	0	6	0	0	hypothetical protein
TGGT1_202740	2085	2241	2775	1964	2060	1655	1845	1771	hypothetical protein
TGGT1_202750	1913	1879	2102	1743	1652	1613	1713	1581	3' exoribonuclease family%2C domain 1 domain-containing protein
TGGT1_202760	1139	1336	1470	1034	1446	1488	1486	1471	hypothetical protein
TGGT1_202770	26316	30675	36545	26242	28005	26246	28328	25558	RNA recognition motif-containing protein
TGGT1_202780	11183	12922	15138	11639	14733	14133	15156	12782	rhoptry kinase family protein ROP25
TGGT1_202790	3153	3712	3919	2753	2634	2478	2583	2152	dihydrouridine synthase (dus) protein
TGGT1_202800	1638	2022	2074	1541	1779	1520	1612	1556	putative cytochrome c oxidase assembly protein COX11
TGGT1_202810	1080	1142	1455	927	1185	1021	953	1093	biotype=protein_coding
TGGT1_202820	4221	4809	4943	3913	4454	4335	4483	4617	ubiquitin-conjugating enzyme subfamily protein
TGGT1_202830	27737	29756	34419	24801	35560	34600	36608	32632	putative Elicitor-responsive protein
TGGT1_202840	19952	22289	25889	18447	21904	20490	21498	22369	FHA domain-containing protein
TGGT1_202850	1032	1180	1235	946	804	822	834	815	ATP-binding domain-containing protein
TGGT1_202870	2377	2600	2804	2208	2610	2256	2617	2378	SAP domain-containing protein
TGGT1_202880	1991	2082	2594	1950	2122	1955	2107	1890	carrier superfamily protein
TGGT1_202890	5224	6019	6892	4685	6451	5582	6244	5524	hypothetical protein
TGGT1_202900	7419	8283	9986	7415	7413	7811	7887	6631	zinc finger (CCCH type) motif-containing protein
TGGT1_202910	224	312	380	253	133	121	152	93	zinc carboxypeptidase superfamily protein
TGGT1_202920	4991	5712	6328	4582	4704	4852	4933	5062	p-aminobenzoic acid synthase
TGGT1_202930	149	183	199	178	160	174	158	179	hypothetical protein
TGGT1_202940	2507	2887	3308	2370	2713	2517	2735	2893	hypothetical protein
TGGT1_202950	5993	7065	7880	5955	6964	6366	7279	6968	hypothetical protein
TGGT1_202960	287	323	405	273	384	299	360	391	glycine cleavage H-protein
TGGT1_202970	9	1	4	2	15	3	15	2	hypothetical protein
TGGT1_202975	2	4	6	0	4	1	0	5	hypothetical protein
TGGT1_202980	5464	5916	7361	5241	5982	5908	6534	6570	hypothetical protein
TGGT1_202990	0	0	0	0	0	0	0	0	hypothetical protein
TGGT1_203000	16	6	1	9	0	0	0	0	hypothetical protein
TGGT1_203010	6800	7513	8572	6494	6635	6135	6609	7446	aurora kinase
TGGT1_203020	1908	2156	2336	1760	2090	2061	2477	2190	ribosome biogenesis GTPase Der protein
TGGT1_203030	9067	9895	10795	8092	8526	7965	8456	8606	N-methyl-D-aspartate receptor-associated protein
TGGT1_203040	3375	3557	3855	2762	3850	3476	3737	3706	hypothetical protein
TGGT1_203050	10163	11201	14097	9945	13508	12699	13556	10543	AP2 domain transcription factor AP2VIIa-6
TGGT1_203060	32590	37050	42389	31777	37214	35839	38043	31088	hypothetical protein
TGGT1_203070	3	3	8	0	0	4	0	0	hypothetical protein
TGGT1_203080	3187	3522	3841	2912	3094	3018	3276	3189	RNA recognition motif-containing protein
TGGT1_203090	0	0	0	0	0	0	0	0	hypothetical protein
TGGT1_203100	0	0	0	0	0	0	0	0	hypothetical protein
TGGT1_203110	0	8	10	2	0	0	0	0	putative citrate synthase
TGGT1_203120	1270	1478	1835	1276	966	1160	989	975	hypothetical protein
TGGT1_203135	45	39	30	23	4	14	4	7	dynein heavy chain family protein
TGGT1_203150	4519	4952	5683	4087	4818	4136	4954	4763	hypothetical protein
TGGT1_203160	4148	4489	5366	3845	4802	4564	4637	4302	hypothetical protein
TGGT1_203170	6223	7442	7855	5687	5384	5988	5753	8777	OB-fold nucleic acid binding domain-containing protein
TGGT1_203175	130	140	212	153	256	311	314	248	hypothetical protein
TGGT1_203180	5188	5759	7163	5409	6185	5791	6251	6673	leucine rich repeat-containing protein
TGGT1_203200	33	19	39	31	43	23	51	45	hypothetical protein
TGGT1_203220	5156	5350	6343	4503	5005	4646	4881	4337	DEAD/DEAH box helicase domain-containing protein
TGGT1_203230	78	110	100	90	60	54	78	70	hypothetical protein
TGGT1_203240	7349	7895	9185	6644	8195	7505	7924	7367	hypothetical protein
TGGT1_203250	16	6	38	9	4	1	6	2	hypothetical protein
TGGT1_203260	2344	2778	3278	2362	3086	2760	3067	2356	hypothetical protein
TGGT1_203270	1327	1265	1400	1085	1331	1371	1452	1308	ATP-dependent Clp endopeptidase%2C proteolytic subunit ClpP domain-containing protein
TGGT1_203280	1093	1533	1549	947	1379	1318	1352	1066	hypothetical protein
TGGT1_203290	8442	10488	11620	8469	5096	5289	5506	4085	hypothetical protein
TGGT1_203300	22644	19238	22193	15618	14467	13319	14052	12404	hypothetical protein
TGGT1_203310	258822	287940	302335	228323	334524	318521	339873	295744	dense granule protein GRA7
TGGT1_203320	8892	9805	12353	8982	10801	10346	11132	9214	zinc finger in N-recognin protein
TGGT1_203330	21	42	25	21	21	18	22	33	hypothetical protein
TGGT1_203340	36	79	45	20	11	4	11	7	metallo-beta-lactamase domain-containing protein
TGGT1_203350	1527	1761	1846	1606	1473	1295	1471	1631	hypothetical protein
TGGT1_203358	3951	4591	4843	3316	3636	3671	3818	3523	hypothetical protein
TGGT1_203362	1218	1498	1567	1109	1414	1432	1490	1365	hypothetical protein
TGGT1_203370	3211	3476	3600	2542	4455	3977	4214	4199	hypothetical protein
TGGT1_203375	30	28	34	13	10	13	10	10	cpw-wpc domain-containing protein
TGGT1_203380	8548	10613	11191	8517	9818	9615	10020	9517	DnaJ domain-containing protein
TGGT1_203390	2257	2379	2741	1903	5194	4430	4747	6134	CRAL/TRIO domain-containing protein
TGGT1_203400	3342	3910	4408	3001	3681	3412	3527	3707	hypothetical protein
TGGT1_203420	4432	4806	5709	4344	5481	5093	5526	4519	4'-phosphopantetheinyl transferase domain-containing protein
TGGT1_203430	97	147	164	151	113	111	141	131	hypothetical protein
TGGT1_203440	562	659	765	513	456	557	485	617	anaphase-promoting complex subunit APC10
TGGT1_203450	2185	2450	2717	1970	2432	2252	2242	2996	DUF3228 domain-containing protein
TGGT1_203460	457	491	552	434	648	641	658	600	hypothetical protein
TGGT1_203470	1	3	4	1	0	0	8	1	hypothetical protein
TGGT1_203480	4034	4778	5254	3837	4058	3587	4019	3687	hypothetical protein
TGGT1_203490	2077	2388	2655	1785	2112	1965	2033	2181	GNL3L/Grn1 GTPase
TGGT1_203500	0	0	5	2	0	0	0	0	alanine dehydrogenase/pyridine nucleotide transhydrogenase domain-containing protein
TGGT1_203505	1	10	0	7	0	0	0	0	hypothetical protein
TGGT1_203510	5442	6100	6870	5204	5097	4591	5186	4677	zinc finger%2C C3HC4 type (RING finger) domain-containing protein
TGGT1_203520	3002	3228	3995	2888	3688	3356	3699	3274	hypothetical protein
TGGT1_203540	43355	46051	58405	43543	53350	52125	56082	42442	putative RNA binding protein
TGGT1_203560	9629	10360	12058	8988	10771	10167	11000	8996	hypothetical protein
TGGT1_203570	19	25	25	31	11	5	34	17	acyltransferase domain-containing protein
TGGT1_203580	2	3	4	8	9	0	0	0	NAD-binding domain 4 domain-containing protein
TGGT1_203590	0	0	0	0	0	0	0	0	hypothetical protein
TGGT1_203600	5209	5911	6578	5126	5069	5228	5408	4605	hypothetical protein
TGGT1_203610	4522	5440	5709	4037	4482	4455	4852	4243	putative 3'-5' exoribonuclease csl4
TGGT1_203620	2072	2143	2504	1578	2002	1841	2232	2159	hypothetical protein
TGGT1_203630	23840	28363	27666	19366	20940	20685	21994	21367	ribosomal protein RPL44
TGGT1_203665	1926	2326	2753	1951	3470	3365	3564	3971	hypothetical protein
TGGT1_203682	632	829	976	714	237	337	286	212	hypothetical protein
TGGT1_203685	1321	1622	1942	1536	703	595	645	634	hypothetical protein
TGGT1_203688	66	88	68	39	27	21	47	15	hypothetical protein
TGGT1_203690	10100	10990	13363	9673	10007	9626	10085	8582	AP2 domain transcription factor AP2VIIa-5
TGGT1_203700	2070	2314	2369	1847	1863	1813	1975	1968	SFT2 family protein
TGGT1_203705	36	43	73	43	19	33	45	104	hypothetical protein
TGGT1_203710	6689	6285	8384	6143	5665	5363	5961	8372	AP2 domain transcription factor AP2VIIa-4
TGGT1_203720	547	828	916	578	135	188	188	217	vitamin k epoxide reductase family protein
TGGT1_203730	4856	5216	6127	4563	4637	4003	4733	4076	hypothetical protein
TGGT1_203735	45	54	60	58	36	31	22	26	hypothetical protein
TGGT1_203740	1439	1706	1754	1292	1288	1207	1348	1371	hypothetical protein
TGGT1_203750	2663	3091	3274	2513	2623	2545	2836	2540	hypothetical protein
TGGT1_203760	4248	4756	5413	3983	3638	3521	3764	3312	hypothetical protein
TGGT1_203770	58	72	40	33	6	12	24	7	hypothetical protein
TGGT1_203780	5977	6925	7854	5549	7458	7290	7765	7287	hypothetical protein
TGGT1_203790	32908	36795	41246	29229	19427	19666	20483	20582	hypothetical protein
TGGT1_203800	6	4	12	5	7	1	0	6	hypothetical protein
TGGT1_203810	7070	8205	9044	6795	7844	7722	7580	7723	kelch repeat-containing protein
TGGT1_203820	8986	10499	12117	8656	8733	8595	9229	10204	hypothetical protein
TGGT1_203830	1578	1715	2335	1713	1419	1485	1523	2235	FHA domain-containing protein
TGGT1_203840	2777	3266	4090	2844	3584	3371	3547	3200	DEAD/DEAH box helicase domain-containing protein
TGGT1_203860	1341	1669	1711	1135	1613	1447	1621	1525	hypothetical protein
TGGT1_203870	2095	2682	2684	1883	2388	2245	2528	2317	RAB43%2C member RAS oncogene family protein
TGGT1_203875	725	853	1110	703	1018	840	1150	780	hypothetical protein
TGGT1_203880	21875	24761	29652	21288	22356	21583	22979	20617	hypothetical protein
TGGT1_203890	218	263	354	174	75	72	121	67	hypothetical protein
TGGT1_203900	18	39	28	28	12	6	0	5	hypothetical protein
TGGT1_203910	10836	11801	15101	10888	10953	10588	11460	10660	TBC domain-containing protein
TGGT1_203930	5052	4905	6087	4309	6279	6230	6090	8933	hypothetical protein
TGGT1_203940	2588	2737	3342	2582	2611	2193	2482	2208	ABC1 protein
TGGT1_203950	5797	6734	7659	5874	5742	5551	5879	5274	Myb family DNA-binding domain-containing protein
TGGT1_203960	1439	1575	1898	1473	1575	1486	1672	1490	hypothetical protein
TGGT1_203970	2820	3308	3951	2573	3734	3389	3625	3678	dolichyl-diphosphooligosaccharide--protein glycosyltransferase
TGGT1_203980	22408	24681	29017	21420	27701	25992	27358	24747	hypothetical protein
TGGT1_203985	34	54	63	43	60	22	36	14	hypothetical protein
TGGT1_203990	5399	5397	6001	4410	5646	5353	5413	7709	rhoptry protein ROP12
TGGT1_204000	99	40	100	102	27	13	21	20	hypothetical protein
TGGT1_204010	135	149	138	131	39	38	12	13	hypothetical protein
TGGT1_204020	52509	56788	60653	44834	55581	52369	56177	56473	ribosomal protein RPL8
TGGT1_204040	5226	6250	7060	5369	5944	5878	6064	5178	hypothetical protein
TGGT1_204045	735	965	993	685	623	701	854	648	hypothetical protein
TGGT1_204050	211226	223375	256688	189528	278731	261798	275108	240133	subtilisin SUB1
TGGT1_204055	1899	2148	2477	1831	1850	1644	1661	1834	hypothetical protein
TGGT1_204060	4893	6139	7009	5180	5627	5363	5975	5699	SNARE domain-containing protein
TGGT1_204070	7853	9144	9398	7290	10424	9817	10267	8073	YT521-B family protein
TGGT1_204080	7586	8228	10548	7936	10635	10233	11167	8871	histidine acid phosphatase superfamily protein
TGGT1_204090	363	259	349	279	379	416	361	265	eIF2 kinase IF2K-C
TGGT1_204100	9933	11015	13342	10540	12206	11754	12033	10704	eIF2 kinase IF2K-C
TGGT1_204110	1416	1651	1822	1129	1196	1250	1377	1333	eIF2 kinase IF2K-C
TGGT1_204120	2239	2625	2762	2114	2055	2103	2240	2057	hypothetical protein
TGGT1_204130	78214	82605	99059	73375	99631	95867	102404	87530	perforin-like protein PLP1
TGGT1_204140	1468	1681	2161	1420	1056	900	1190	1123	PHD-finger domain-containing protein
TGGT1_204150	577	442	755	557	460	499	558	442	hypothetical protein
TGGT1_204160	10607	12460	15019	10483	10476	9004	10249	9269	GYF domain-containing protein
TGGT1_204270	952	1027	1093	884	1432	1377	1426	2273	hypothetical protein
TGGT1_204280	6804	8273	9662	6851	8000	7301	7861	7407	putative cell-cycle-associated protein kinase DYRK
TGGT1_204290	7	16	7	0	3	0	8	5	hypothetical protein
TGGT1_204300	0	0	0	5	0	0	0	0	hypothetical protein
TGGT1_204310	26337	30964	36065	26758	34551	32801	35494	31104	hypothetical protein
TGGT1_204315	2372	2413	3357	2770	4306	4127	4571	3418	hypothetical protein
TGGT1_204320	1300	1457	1503	1080	1914	1954	1733	1790	hypothetical protein
TGGT1_204325	28	40	50	20	10	10	5	2	hypothetical protein
TGGT1_204330	1696	1903	2037	1682	632	736	774	626	hypothetical protein
TGGT1_204340	45846	51211	58112	42863	52376	50342	55616	48426	hypothetical protein
TGGT1_204350	3022	3402	3667	2998	3211	3122	3187	3359	hypothetical protein
TGGT1_204360	1792	2148	2435	1610	102	113	113	76	subtilisin SUB4
TGGT1_204370	3255	3535	4264	2773	3082	3014	3150	2788	WD-40 repeat protein
TGGT1_204380	7174	7540	8892	6735	6083	5944	6058	6132	hypothetical protein
TGGT1_204390	1056	1144	1249	968	1086	916	988	929	hypothetical protein
TGGT1_204395	88	164	189	132	32	75	55	26	hypothetical protein
TGGT1_204400	23242	26358	29523	21652	27149	26537	28077	27529	putative ATPase synthase subunit alpha
TGGT1_204410	3982	4457	5190	3588	4366	3947	4367	3896	endonuclease/exonuclease/phosphatase family protein
TGGT1_204420	99	104	112	90	6	32	19	7	oocyst wall protein OWP1
TGGT1_204440	3933	4986	6323	4686	5236	5219	5702	4332	cyclic nucleotide-binding domain-containing protein
TGGT1_204460	39	13	26	12	15	2	0	0	putative hydroxymethylglutaryl-CoA lyase
TGGT1_204468	0	2	1	1	0	0	0	0	hypothetical protein
TGGT1_204472	0	0	0	0	0	0	0	0	cyclic nucleotide-binding domain-containing protein
TGGT1_204480	8683	9789	10804	8365	10358	9967	10552	9897	thioredoxin domain-containing protein
TGGT1_204490	6782	7862	8496	6400	4629	4571	4977	4302	hypothetical protein
TGGT1_204500	720	822	732	585	1001	864	1065	902	hypothetical protein
TGGT1_204505	9	16	8	7	0	4	7	0	hypothetical protein
TGGT1_204510	13152	15191	17151	12864	13450	12416	13836	11795	WD domain%2C G-beta repeat-containing protein
TGGT1_204520	109	161	189	109	41	29	18	11	hypothetical protein
TGGT1_204530	93927	105916	109301	82581	123384	121324	126312	111242	microneme protein MIC11
TGGT1_204540	668	698	765	601	715	667	750	810	DUF367 domain-containing protein
TGGT1_204550	3031	3621	4236	2909	3342	3093	3215	3153	hypothetical protein
TGGT1_204560	0	0	2	0	0	1	0	1	putative type I fatty acid synthase
TGGT1_204870	0	0	0	0	0	0	0	0	hypothetical protein
TGGT1_204880	677	665	737	551	1128	1049	1074	2159	hypothetical protein
TGGT1_205000	2949	3675	4147	2757	3260	2847	3241	3050	phosphoglycerate mutase family protein
TGGT1_205010	8324	8771	9931	7809	9057	8305	9111	9159	putative U2 small nuclear ribonucleoprotein family protein
TGGT1_205020	95	172	152	102	34	33	50	28	hypothetical protein
TGGT1_205030	3459	4091	4261	3201	3447	3428	3719	3118	hypothetical protein
TGGT1_205040	14288	15034	18696	13496	18598	17051	18402	16383	PGAP1 family protein
TGGT1_205050	223	340	294	190	224	224	262	199	hypothetical protein
TGGT1_205060	3491	4164	4463	3369	3871	3664	3774	3416	hypothetical protein
TGGT1_205070	0	0	0	0	0	0	0	0	hypothetical protein
TGGT1_205080	20	46	28	21	17	18	22	0	hypothetical protein
TGGT1_205090	3	0	0	3	4	0	0	0	Toxoplasma gondii family D protein
TGGT1_205100	1060	1284	1413	1114	1219	1142	1224	1293	hypothetical protein
TGGT1_205110	458	464	621	392	365	368	395	428	hypothetical protein
TGGT1_205120	1174	1305	1498	1192	1779	1821	1998	1479	hypothetical protein
TGGT1_205130	16172	18680	21486	15887	17952	17051	18081	16614	hypothetical protein
TGGT1_205140	26	39	31	18	9	6	3	3	hypothetical protein
TGGT1_205150	2647	2966	3934	2704	2643	2790	2874	2685	ACR%2C YagE family COG1723 domain-containing protein
TGGT1_205160	1694	1494	1807	1351	1502	1375	1551	1599	hypothetical protein
TGGT1_205170	11840	12485	14456	10722	16622	15096	16954	16397	hypothetical protein
TGGT1_205180	9098	10855	11569	8480	10700	10115	10767	10022	RNA recognition motif-containing protein
TGGT1_205190	4431	4621	5929	4318	5351	5162	5517	4492	hypothetical protein
TGGT1_205200	5797	6736	7818	5611	7617	7059	7200	5823	hypothetical protein
TGGT1_205210	231	287	298	171	154	172	110	175	hypothetical protein
TGGT1_205220	4933	5407	6357	4810	5339	4875	5691	5059	putative U5 snRNP-associated subunit
TGGT1_205230	44	70	67	56	36	23	39	28	hypothetical protein
TGGT1_205240	4679	4912	6042	4587	5679	5147	6117	5678	cleft lip and palate transmembrane protein 1 (clptm1) protein
TGGT1_205250	39463	41916	48359	35574	22830	23016	24173	27616	rhoptry protein ROP18
TGGT1_205265	100	92	100	83	40	23	26	30	transporter%2C cation channel family protein
TGGT1_205280	8101	8594	10130	7132	7973	7004	7783	6939	hypothetical protein
TGGT1_205290	4601	5635	5957	4584	4334	4065	4648	3846	serine/threonine specific protein phosphatase
TGGT1_205300	2622	3239	3910	2749	3632	3641	3546	3548	hypothetical protein
TGGT1_205320	7464	8317	9692	6805	10368	9869	10182	12468	hypothetical protein
TGGT1_205330	6178	7727	8447	5818	6874	6876	7148	7201	hypothetical protein
TGGT1_205340	31927	36792	37698	27668	30314	28486	30949	30848	ribosomal protein RPS12
TGGT1_205350	9842	11317	12498	9539	11336	11048	12079	11477	putative integral membrane protein%2C GNS1/SUR4 family protein
TGGT1_205360	5083	5391	6543	4611	5283	5047	5401	6507	hypothetical protein
TGGT1_205370	455	470	501	331	877	857	771	1704	hypothetical protein
TGGT1_205380	5646	6374	7648	5343	4861	4806	5299	4880	fructose-bisphospatase I
TGGT1_205390	2045	2209	2312	1650	2318	2322	2316	2132	hypothetical protein
TGGT1_205398	0	0	0	0	0	0	0	0	putative DNA repair and recombination protein RAD54
TGGT1_205402	21	22	22	13	5	2	2	9	SNF2 family N-terminal domain-containing protein
TGGT1_205410	776	884	967	757	699	592	654	630	RNA pseudouridine synthase superfamily protein
TGGT1_205420	56	51	70	70	28	16	42	52	aspartate-semialdehyde dehydrogenase
TGGT1_205425	0	0	0	0	0	0	0	0	hypothetical protein
TGGT1_205430	0	16	5	10	0	0	0	0	isovaleryl-CoA dehydrogenase
TGGT1_205440	6792	8256	8798	6477	6969	6825	7022	8381	CCT chaperonin gamma subunit
TGGT1_205450	30	49	88	35	26	56	21	61	hypothetical protein
TGGT1_205460	3065	3646	4265	3218	3576	3366	3569	3508	AN1 family Zinc finger domain-containing protein
TGGT1_205470	31674	35502	40374	29903	37933	37799	38761	47632	putative translation elongation factor 2 family protein
TGGT1_205480	494	588	567	448	695	692	864	768	IMC subcompartment protein ISP4
TGGT1_205490	17210	18653	21261	16089	19759	18744	20203	18205	putative integral membrane protein
TGGT1_205500	12300	13563	15883	10589	20577	19571	22131	16370	hypothetical protein
TGGT1_205510	5045	5483	6240	4727	5457	4706	4996	5661	putative nucleolar protein 5
TGGT1_205520	13	3	11	15	8	10	23	0	hypothetical protein
TGGT1_205540	8754	10146	12131	8723	11265	10673	11604	9256	DEAD/DEAH box helicase domain-containing protein
TGGT1_205550	2097	2184	2716	1960	2374	2118	2164	2012	AGC kinase
TGGT1_205558	17027	20617	20698	15441	18495	18136	19467	18931	NAC domain-containing protein
TGGT1_205562	2840	3302	4229	3277	3113	3399	3395	3794	hypothetical protein
TGGT1_205570	1937	2164	2614	1883	2483	2368	2469	2152	hypothetical protein
TGGT1_205580	3786	4262	4958	3756	4133	4013	4351	3794	nuclear factor NF4
TGGT1_205590	2	0	11	0	0	0	0	0	hypothetical protein
TGGT1_205600	2193	2405	2880	2318	2098	2207	2129	2312	zinc finger%2C C3HC4 type (RING finger) domain-containing protein
TGGT1_205615	4825	5499	5868	4328	4740	4477	4639	4327	hypothetical protein
TGGT1_205625	6206	6837	8277	6607	8024	7479	7948	5944	hypothetical protein
TGGT1_205630	0	3	0	0	0	0	2	0	hypothetical protein
TGGT1_205640	6964	8172	9299	7102	5540	5247	5662	7645	hypothetical protein
TGGT1_205650	18219	19129	22090	16153	12957	12801	13464	16280	AP2 domain transcription factor AP2VIIa-3
TGGT1_205658	82	95	97	71	30	16	27	11	F5/8 type C domain-containing protein
TGGT1_205662	25	60	102	23	3	15	17	2	LCCL domain-containing protein
TGGT1_205670	5925	6383	7003	5037	4123	4015	4221	4317	SF-assemblin/beta giardin protein
TGGT1_205680	22785	25067	27402	20502	35014	32561	35344	29315	hypothetical protein
TGGT1_205690	1255	1356	1709	1127	1412	1363	1290	1793	hypothetical protein
TGGT1_205700	21792	24534	27365	20341	24979	26137	27380	27355	cyclophilin precursor
TGGT1_205710	5684	6285	6889	5515	5700	5640	6430	6606	lysine-tRNA ligase
TGGT1_205720	1323	1484	1837	1201	1185	1212	1214	1179	Adenosine/AMP deaminase domain-containing protein
TGGT1_205730	657	924	922	636	795	899	846	842	hypothetical protein
TGGT1_205740	4854	5423	6220	4463	5024	4706	4705	5345	hypothetical protein
TGGT1_205750	5080	5912	6969	4800	5017	4901	5045	5004	histone deacetylase complex subunit Sin3
TGGT1_205760	9	9	13	6	0	2	0	0	membrane protein
TGGT1_206290	977	1544	1889	1355	1636	1584	1890	1271	hypothetical protein
TGGT1_206300	1466	1593	1856	1415	1791	1650	1930	1829	hypothetical protein
TGGT1_206310	2093	2445	2918	2175	2739	2713	2521	2774	prenyltransferase%2C UbiA family protein
TGGT1_206320	1401	1536	2034	1435	1720	1554	1571	1813	hypothetical protein
TGGT1_206330	5135	6143	6836	5231	5199	4842	5069	4543	PHD-finger domain-containing protein
TGGT1_206340	6630	7873	8330	5958	9248	8691	9173	8733	hypothetical protein
TGGT1_206350	3234	3962	4231	3127	3475	3386	3558	3379	putative ER-retrevial receptor Ter1p
TGGT1_206360	1457	1703	1829	1299	1746	1600	1605	1582	peptidyl-tRNA hydrolase domain-containing protein
TGGT1_206380	9797	10920	12914	9846	10848	10612	11777	9733	hypothetical protein
TGGT1_206390	2440	2902	3350	2383	2407	1979	2343	2173	hypothetical protein
TGGT1_206400	850	884	1011	706	122	146	195	153	FAD binding domain of DNA photolyase domain-containing protein
TGGT1_206415	2482	2837	3478	2610	2244	1981	2013	3641	myosin K
TGGT1_206430	228	263	295	237	298	237	281	250	formin FRM1
TGGT1_206440	47	54	34	52	19	9	16	3	cpw-wpc domain-containing protein
TGGT1_206450	40347	43605	54356	40040	43623	41607	45871	37386	putative autophagy-related cysteine peptidase atg4
TGGT1_206460	2605	3365	3775	2573	2436	2207	2417	2346	hypothetical protein
TGGT1_206470	14209	15782	17096	12523	15983	16120	16668	13559	pyruvate dehydrogenase complex subunit PDH-E3II
TGGT1_206480	4414	4993	5238	3756	4720	4334	4610	5102	hypothetical protein
TGGT1_206490	3517	3753	4292	3124	2611	2532	2659	3098	ICE family protease (caspase) p20 domain-containing protein
TGGT1_206500	4233	4277	5332	3849	5143	4492	5278	4395	hypothetical protein
TGGT1_206510	40706	46116	54925	40598	66211	61546	67858	54039	toxolysin TLN4
TGGT1_206520	48	47	71	71	56	55	39	38	hypothetical protein
TGGT1_206540	21979	23755	27739	20430	21689	19814	22080	18111	hypothetical protein
TGGT1_206550	316	590	564	441	248	209	284	186	hypothetical protein
TGGT1_206560	0	0	0	0	0	0	0	0	EF hand domain-containing protein
TGGT1_206570	9	1	27	7	8	0	0	2	putative kinesin
TGGT1_206580	8038	8609	10769	7774	8873	8189	8893	7604	formin FRM2
TGGT1_206590	10059	11602	13613	10280	13537	13198	13746	12120	calcium-dependent protein kinase CDPK2A
TGGT1_206600	2454	2595	2685	2098	2865	2733	2726	3083	sigma-70%2C region 3 protein
TGGT1_206610	1604	1614	2090	1489	1550	1544	1614	2709	pyruvate dehydrogenase complex subunit PDH-E2
TGGT1_206620	18	57	73	44	3	1	2	0	hypothetical protein
TGGT1_206630	3874	4173	4996	3601	3905	3556	3982	3400	hypothetical protein
TGGT1_206640	14017	16037	18186	13350	13937	13522	14171	12490	hypothetical protein
TGGT1_206650	174	264	277	178	85	63	72	44	zinc finger%2C c2h2 type domain-containing protein
TGGT1_206660	47	61	76	46	10	18	27	4	hypothetical protein
TGGT1_206670	17134	19898	22966	16448	16992	15933	17283	15409	hypothetical protein
TGGT1_206680	1335	1568	1589	1079	1320	1256	1276	1201	hypothetical protein
TGGT1_206690	2142	2586	2846	2138	5061	4444	4706	6366	glideosome-associated protein with multiple-membrane spans GAPM2B
TGGT1_206695	660	847	843	653	1122	1244	1187	1665	hypothetical protein
TGGT1_206700	546	625	630	464	424	419	435	430	hypothetical protein
TGGT1_206710	3273	3273	3811	2857	3198	2928	3337	3341	hypothetical protein
TGGT1_206910	0	0	0	0	0	0	0	0	hypothetical protein
TGGT1_207005	0	0	0	0	0	0	0	0	SAG-related sequence SRS48Q
TGGT1_207010	0	0	0	0	0	0	0	0	SAG-related sequence SRS48K
TGGT1_207015	0	0	0	0	0	0	4	0	hypothetical protein
TGGT1_207020	1338	1455	1819	1286	1469	1477	1422	1541	hypothetical protein
TGGT1_207030	32	18	19	29	28	22	33	32	hypothetical protein
TGGT1_207040	2314	2434	2919	2119	2626	2549	2827	2351	hypothetical protein
TGGT1_207050	18	7	6	5	4	1	0	3	hypothetical protein
TGGT1_207060	5788	6330	6911	5180	5028	4970	5043	8230	ribonucleoside-diphosphate reductase small subunit
TGGT1_207070	1579	1643	1986	1356	1787	1741	1985	1546	putative glycosyl transferase
TGGT1_207080	2488	2695	3142	2302	2448	2386	2802	2395	histone lysine acetyltransferase MYST-B
TGGT1_207100	4458	5258	6198	4331	3292	2896	3015	3584	hypothetical protein
TGGT1_207110	0	0	0	0	0	0	0	0	hypothetical protein
TGGT1_207120	3932	4336	4929	3663	3885	3679	3887	3520	Sad1/UNC family protein
TGGT1_207130	1	0	0	0	0	0	0	2	SAG-related sequence SRS49A
TGGT1_207140	100	154	214	138	38	72	47	234	SAG-related sequence SRS49B
TGGT1_207150	9	2	4	0	0	0	0	2	SAG-related sequence SRS49C
TGGT1_207160	0	8	0	0	0	0	0	4	SAG-related sequence SRS49D
TGGT1_207170	5109	5670	6602	4311	5087	4736	4916	5627	hypothetical protein
TGGT1_207180	3908	4351	5048	3761	4567	4439	4611	4211	indole-3-glycerol phosphate synthase domain-containing protein
TGGT1_207200	1754	2325	2372	1869	1819	1665	1886	1636	hypothetical protein
TGGT1_207210	0	6	8	4	2	0	0	0	hypothetical protein
TGGT1_207230	4356	4991	5598	4232	4463	4235	4510	4068	hypothetical protein
TGGT1_207240	1619	1961	2056	1504	1810	1871	1938	2251	hypothetical protein
TGGT1_207250	0	0	0	0	0	0	0	0	electron-transfer-flavoprotein%2C alpha polypeptide
TGGT1_207350	2	1	0	4	0	0	0	0	hypothetical protein
TGGT1_207360	0	0	0	0	0	0	0	0	hypothetical protein
TGGT1_207370	17101	19299	22728	16244	18473	16922	19058	17055	hypothetical protein
TGGT1_207390	3511	3833	4489	3381	3496	3279	3580	3364	putative coatomer protein complex%2C gamma sub-unit
TGGT1_207400	1575	1925	2009	1367	1789	1893	2117	1882	hypothetical protein
TGGT1_207407	46	52	64	30	7	6	10	0	hypothetical protein
TGGT1_207410	5	18	23	6	5	0	2	6	tetratricopeptide repeat-containing protein
TGGT1_207420	1717	1862	2137	1581	1945	1747	1841	1989	hypothetical protein
TGGT1_207430	9675	11544	13179	9198	11029	9890	11041	10188	putative ATP-dependent RNA helicase DDX1
TGGT1_207440	38953	43498	45395	33058	43305	41090	43648	49834	ribosomal protein RPS4
TGGT1_207450	4801	5159	5845	4200	5631	5157	5905	4971	DNA segment%2C Chr 10%2C Wayne State University 52%2C expressed family protein
TGGT1_207460A	376	308	432	284	435	371	377	420	Rab5B protein
TGGT1_207460B	2677	3005	3129	2389	3110	2888	3087	3174	Rab5B protein
TGGT1_207470	202	278	255	174	79	103	107	104	hypothetical protein
TGGT1_207480	10902	13938	16582	11538	8223	7922	8447	7705	GCC2 and GCC3 domain-containing protein
TGGT1_207590	505	686	672	450	1137	1144	1065	1431	protein phosphatase 2C domain-containing protein
TGGT1_207600	5656	7401	8429	5717	3919	3951	4172	3503	tubulin/FtsZ family%2C GTPase domain-containing protein
TGGT1_207610	2	4	12	5	0	8	5	2	rhoptry kinase family protein ROP36 (incomplete catalytic triad)
TGGT1_207620	9899	11457	12359	9390	9520	9220	9670	10546	pyridine nucleotide-disulfide oxidoreductase domain-containing protein
TGGT1_207630	2306	2773	3056	2393	2373	2319	2435	2445	peptidyl-tRNA hydrolase domain-containing protein
TGGT1_207640	9343	10859	12535	9140	9358	9115	9772	10104	isoleucyl-tRNA synthetase family protein
TGGT1_207650	1	0	3	0	0	2	0	2	OTU family cysteine protease
TGGT1_207665	485	475	616	525	12	22	0	57	kinesin motor domain-containing protein
TGGT1_207680	3404	3357	3783	2811	2896	2895	3256	3161	putative suppressor of kinetochore protein 1
TGGT1_207690	2288	2748	2885	2265	2567	2362	2632	2409	programmed cell death 5 protein
TGGT1_207700	0	0	0	1	0	0	0	0	rhoptry kinase family protein ROP22 (incomplete catalytic triad)
TGGT1_207710	2359	2901	3398	2535	2192	2340	2141	2217	putative phosphatidylinositol synthase
TGGT1_207720	3760	4022	4941	3538	3520	3527	4094	3654	hypothetical protein
TGGT1_207730	0	0	2	0	0	0	0	0	hypothetical protein
TGGT1_207740	3	4	8	8	1	7	0	4	hypothetical protein
TGGT1_207750	37558	42067	46391	34277	38614	36365	39271	33413	hypothetical protein
TGGT1_207760	6086	6765	8036	5870	5374	5394	5597	6048	DnaJ C terminal region domain-containing protein
TGGT1_207770	5173	6130	6703	4577	4912	4645	4855	5842	PCI domain-containing protein
TGGT1_207780	0	0	0	0	0	0	0	0	hypothetical protein
TGGT1_207790	24	33	38	19	2	5	2	3	putative enkurin
TGGT1_207800	1732	1895	2141	1601	1569	1637	1893	1586	hypothetical protein
TGGT1_207820	6788	7552	8786	6496	6964	7114	7348	7738	putative cell-cycle-associated protein kinase MAPK
TGGT1_207830	1802	1992	2184	1796	1814	1830	2010	1791	MORN repeat-containing protein
TGGT1_207840	32819	37854	38837	27547	25348	25873	27576	27952	ribosomal protein RPS17
TGGT1_207865	217	228	386	218	156	223	149	123	GCC2 and GCC3 domain-containing protein
TGGT1_207875	49	61	83	36	37	59	53	41	GCC2 and GCC3 domain-containing protein
TGGT1_207880	8791	10725	12372	8613	5476	5772	6083	4650	hypothetical protein
TGGT1_207900	4886	5459	6117	4414	5343	5067	5177	4713	transcription initiation factor TFIIIB
TGGT1_207910	4483	4944	5785	3936	4606	4624	4564	4635	putative manganese resistance 1 protein
TGGT1_207920	2542	2993	3294	2320	2880	2754	2992	2687	hypothetical protein
TGGT1_207930	5373	6073	6253	4757	5096	5020	5239	4395	phosphatidylethanolamine-binding protein
TGGT1_207940	3931	4290	4715	3579	3347	3067	3352	2673	putative ribosomal protein S9
TGGT1_207950	3392	3931	4307	3455	4193	4105	4351	3717	hypothetical protein
TGGT1_207955	1	2	1	4	0	0	0	0	hypothetical protein
TGGT1_207960	5761	6986	7534	5660	5827	5129	5647	5082	hypothetical protein
TGGT1_207965	2	3	8	3	2	3	2	1	hypothetical protein
TGGT1_207970	29	40	53	41	33	14	11	6	HEAT repeat-containing protein
TGGT1_207980	782	655	926	697	767	753	797	713	PIG-P protein
TGGT1_207990	5468	5907	6778	4984	5224	4927	4924	5068	ribosomal RNA large subunit methyltransferase J protein
TGGT1_208010	5454	6596	7308	5516	5869	5557	5932	5192	hypothetical protein
TGGT1_208020	806	943	977	675	864	736	877	498	AP2 domain transcription factor AP2Ib-1
TGGT1_208030	66331	73667	79058	59543	104188	100434	107226	95421	microneme protein MIC4
TGGT1_208040	4808	5651	6819	5041	4969	4850	4886	4510	aldo-keto reductase
TGGT1_208050	7370	8165	10568	7895	8651	8107	8679	8337	putative ABC transporter
TGGT1_208070	7118	8156	9680	6711	8316	7916	8460	7576	inositol polyphosphate kinase
TGGT1_208080	0	1	2	0	0	5	0	0	hypothetical protein
TGGT1_208090	1299	1385	1459	1128	1313	1271	1341	1204	5-formyltetrahydrofolate cyclo-ligase
TGGT1_208200	3393	3719	4554	3247	3866	3312	3751	3376	PHD-finger domain-containing protein
TGGT1_208300	1241	1473	1387	1234	1256	1188	1267	1238	hypothetical protein
TGGT1_208310	3658	4129	4579	3143	3409	3364	3586	3316	hypothetical protein
TGGT1_208320	2811	3192	3749	2597	2836	2897	3032	3109	polynucleotide kinase 3 phosphatase
TGGT1_208330	1	6	3	3	4	0	0	0	hypothetical protein
TGGT1_208340	5532	5958	7137	5214	4419	4453	4710	4956	hypothetical protein
TGGT1_208350	2971	3561	3953	2781	2814	2701	2816	2575	hypothetical protein
TGGT1_208360	1657	1886	2151	1577	2531	2523	2531	2622	hypothetical protein
TGGT1_208370	36125	40121	44339	31606	41047	40777	42407	34961	putative myosin heavy chain
TGGT1_208380	19	11	17	18	0	7	0	0	hypothetical protein
TGGT1_208390	1994	2146	2382	1769	1547	1447	1436	1622	hypothetical protein
TGGT1_208400A	887	929	1159	924	1480	1371	1472	1246	hypothetical protein
TGGT1_208400B	9429	10056	12838	8969	12162	12095	12865	11049	hypothetical protein
TGGT1_208410	2769	3221	3701	2814	3152	2784	3188	2579	hypothetical protein
TGGT1_208420	7786	8596	10511	8094	8759	8146	8845	7499	Sodium:neurotransmitter symporter family protein
TGGT1_208430	6826	8473	9432	6899	6828	7028	7530	6228	putative serine proteinase inhibitor PI-2
TGGT1_208440	4237	4441	4680	3557	3871	4026	4428	4353	hypothetical protein
TGGT1_208450	81527	91886	98183	72663	97427	92407	99706	81856	protease inhibitor PI2
TGGT1_208490	6551	6832	7784	5756	5815	5398	5719	5082	hypothetical protein
TGGT1_208500	11439	13753	15465	11436	11848	11019	12150	10095	protein phosphatase 2C domain-containing protein
TGGT1_208510	4283	4705	6147	4584	7585	7080	7675	5852	hypothetical protein
TGGT1_208530	7288	8474	9788	6931	7758	7175	7650	7795	nicotinate phosphoribosyltransferase
TGGT1_208540	4830	5567	5901	4488	4558	4122	4345	4088	DEAD/DEAH box helicase domain-containing protein
TGGT1_208550	5640	6332	6841	4682	7356	6988	7740	6516	hypothetical protein
TGGT1_208560	4237	4774	5960	4446	3789	3992	4095	3983	carrier superfamily protein
TGGT1_208570	21403	23185	27252	20257	17000	16953	18481	15307	putative ubiquitin conjugating enzyme E2
TGGT1_208580	4070	4351	5128	3847	3769	3597	3808	4282	putative DNA ligase 1
TGGT1_208590	8938	10493	11490	8197	9569	8978	9622	9509	putative vacuolar ATP synthase subunit 54kD
TGGT1_208710	1627	1775	2010	1480	1893	1871	1988	1728	DNA/RNA non-specific endonuclease
TGGT1_208718	7017	8184	8786	6603	7150	6530	7379	7751	putative protein tyrosine phosphatase type IVA A
TGGT1_208722	1447	1574	1903	1242	1600	1363	1589	1625	hypothetical protein
TGGT1_208730	3471	4488	4940	3618	1645	1566	1661	1375	putative microneme protein
TGGT1_208740	4869	6775	7042	5132	557	734	787	633	putative microneme protein
TGGT1_208750	2750	3152	3268	2520	2585	2708	2794	2727	RWD domain-containing protein
TGGT1_208760	6	2	11	10	7	0	0	3	hypothetical protein
TGGT1_208770	5	23	3	1	2	4	1	0	hypothetical protein
TGGT1_208780	2271	2695	2797	2116	2290	2383	2658	2307	ubiquitin-conjugating enzyme subfamily protein
TGGT1_208790	3623	4329	4754	3508	4341	4216	4261	4650	putative MC family transporter
TGGT1_208800	5345	6915	7288	5349	6652	6272	7159	5912	mediator complex subunit MED18
TGGT1_208810	29	23	43	21	16	9	7	40	hypothetical protein
TGGT1_208820	3682	3780	4097	3019	2758	2581	2811	2637	1-deoxy-D-xylulose-5-phosphate synthase
TGGT1_208830	20954	21282	22374	16764	26010	24482	25991	29348	hypothetical protein
TGGT1_208842	21965	24790	29384	22293	18144	17962	18786	20130	DEAD/DEAH box helicase domain-containing protein
TGGT1_208850	689	910	976	741	353	417	448	555	SAG-related sequence SRS11
TGGT1_208910	2647	2504	2769	1958	2370	2318	2282	3669	hypothetical protein
TGGT1_208970	2278	2781	3001	2103	2419	2293	2563	2561	RNA recognition motif-containing protein
TGGT1_208980	419	491	543	425	628	679	594	597	hypothetical protein
TGGT1_208990	1560	1788	1866	1405	2038	1882	1796	1704	hypothetical protein
TGGT1_209000	9332	9933	13079	10030	10509	9785	10315	10659	HECT-domain (ubiquitin-transferase) domain-containing protein
TGGT1_209010	986	1035	1288	800	1277	1188	1172	1340	elongation factor TS protein
TGGT1_209020	1729	1905	2121	1802	1597	1585	1697	1549	hypothetical protein
TGGT1_209030	52783	59013	64829	47710	66187	65763	66996	81709	actin ACT1
TGGT1_209040	8	0	1	4	1	12	3	8	hypothetical protein
TGGT1_209045	32	9	5	21	36	8	32	20	hypothetical protein
TGGT1_209050	619	509	675	506	1420	1306	1044	2158	Tyrosine kinase-like (TKL) protein
TGGT1_209060	3204	3650	4184	3172	2937	2779	2859	3315	thrombospondin type 1 domain-containing protein
TGGT1_209070	11491	12934	14341	10620	11464	11112	11303	10721	hypothetical protein
TGGT1_209080	2294	2750	3066	2248	2918	2642	2895	2529	transport protein particle (trapp) component%2C bet3 protein
TGGT1_209090	1966	2803	2515	1942	2277	2113	2295	2487	proteasome maturation factor ump1 protein
TGGT1_209095	2437	3180	3171	2375	2348	2195	2248	2572	hypothetical protein
TGGT1_209100	5405	5642	6761	4707	4824	4548	4615	4892	PUB domain-containing protein
TGGT1_209108	2014	2477	2659	1984	2231	2029	2360	2420	hypothetical protein
TGGT1_209120	1155	1631	1645	1046	1196	1052	1132	1161	hypothetical protein
TGGT1_209130	4272	4889	5890	4314	4109	3997	4288	3948	regulator of chromosome condensation (RCC1) repeat-containing protein
TGGT1_209140	1879	2023	2349	1775	1784	1635	2012	2342	anti-silencing protein%2C ASF1 family protein
TGGT1_209150	3427	3415	4169	3166	4202	4096	4190	4866	non-proton pumping type-II NADH dehydrogenase I
TGGT1_209160	3119	3280	3659	2483	2999	3048	3255	4643	myristoyl CoA:protein N-myristoyltransferase
TGGT1_209170	1353	1478	1567	1174	1612	1576	1632	2190	hypothetical protein
TGGT1_209180	7	8	14	0	10	23	5	19	PAN domain-containing protein
TGGT1_209190	3830	4763	5628	4084	4400	4225	4455	3685	ABC transporter transmembrane region domain-containing protein
TGGT1_209200	4734	5038	5855	4520	4195	4053	4312	5533	hypothetical protein
TGGT1_209210	9918	10925	13550	9419	11485	10943	11895	10717	hypothetical protein
TGGT1_209240	1361	1430	1493	1240	1148	978	1197	1225	RNA methyltransferase
TGGT1_209250	12962	14545	16823	12487	17545	16369	17319	21127	hypothetical protein
TGGT1_209260	12751	14582	15153	11084	14112	13491	14183	13986	putative cytochrome c oxidase subunit
TGGT1_209270	2838	2935	3464	2597	3004	2825	3142	2491	hypothetical protein
TGGT1_209280	6084	6688	7481	5244	6193	6240	6493	5907	hypothetical protein
TGGT1_209290	13430	16186	16546	12229	12679	12285	13207	12457	ribosomal protein RPS28
TGGT1_209300	327	396	405	316	74	77	73	64	WD domain%2C G-beta repeat-containing protein
TGGT1_209410	49	93	72	53	27	16	33	31	hypothetical protein
TGGT1_209420	9951	11161	11320	8450	9067	8361	9147	8329	hypothetical protein
TGGT1_209430	2260	2502	2840	2088	2102	2030	2158	2038	putative 40S ribosomal protein S4
TGGT1_209440	10243	10739	13061	9672	10956	10428	11026	9705	hypothetical protein
TGGT1_209450	7218	7745	9391	6695	6731	6496	6654	6480	TLD protein
TGGT1_209460	1341	1526	1646	1133	1267	1288	1264	1305	hypothetical protein
TGGT1_209470	0	0	0	0	1	0	0	2	hypothetical protein
TGGT1_209480	3	0	3	0	0	0	0	0	hypothetical protein
TGGT1_209485	6	1	6	7	1	5	0	1	hypothetical protein
TGGT1_209490	5155	6408	7029	5163	7388	7036	7218	6476	hypothetical protein
TGGT1_209500	15485	17974	21875	15670	15330	14442	15905	12990	hypothetical protein
TGGT1_209510	9	33	41	31	7	4	2	2	hypothetical protein
TGGT1_209515	6	1	12	10	1	1	6	4	hypothetical protein
TGGT1_209520	8147	9279	11196	7925	8158	7629	8479	7118	WD domain%2C G-beta repeat-containing protein
TGGT1_209530	1394	1582	1753	1197	1727	1511	1750	1612	hypothetical protein
TGGT1_209540	1589	1885	2149	1575	1873	1779	1934	1630	hypothetical protein
TGGT1_209550	2383	2570	2963	2155	2113	2078	2370	2102	hypothetical protein
TGGT1_209560	0	0	0	0	0	0	0	0	hypothetical protein
TGGT1_209570	2735	3625	3628	2613	2609	2641	2720	2226	suppressor of mitotic defects protein
TGGT1_209580	3138	3603	4022	2854	2994	2889	2934	3020	RNA methylase family UPF0020 protein
TGGT1_209583	7	4	2	0	3	1	5	0	hypothetical protein
TGGT1_209585	0	14	1	1	1	8	3	0	hypothetical protein
TGGT1_209590	3	0	2	2	0	0	0	3	hypothetical protein
TGGT1_209600	11381	13592	14302	10628	13988	13763	14182	17844	hypothetical protein
TGGT1_209610	0	0	0	0	0	0	0	0	oocyst wall protein OWP2
TGGT1_209620	60	64	62	28	8	7	14	11	eukaryotic aspartyl protease superfamily protein
TGGT1_209630	1172	1467	1531	1045	1140	1167	1200	1115	hypothetical protein
TGGT1_209640	656	812	845	599	1010	768	1043	749	hypothetical protein
TGGT1_209650A	405	356	515	426	1045	1063	1003	879	RNA-directed DNA polymerase
TGGT1_209650B	2192	2162	2466	1745	3758	3511	3770	3786	RNA-directed DNA polymerase
TGGT1_209670	124	98	138	91	110	145	186	130	hypothetical protein
TGGT1_209680	3407	3825	4391	3151	3528	3359	3463	3174	hypothetical protein
TGGT1_209690	1557	1930	1883	1487	1610	1572	1631	1733	small nuclear ribonucleoprotein
TGGT1_209700	2894	3330	3941	2624	2443	2421	2755	2606	hypothetical protein
TGGT1_209705	28	13	33	26	8	1	3	1	hypothetical protein
TGGT1_209710	2130	2314	2599	1983	2557	2286	2425	2617	ribosomal protein RPL28
TGGT1_209720	2909	3322	3650	2646	2835	2597	2817	3476	hypothetical protein
TGGT1_209730	2549	3071	3276	2386	2271	2153	2388	2808	hypothetical protein
TGGT1_209740	650	789	764	605	781	840	754	729	hypothetical protein
TGGT1_209755A	2	6	2	2	1	0	0	0	hypothetical protein
TGGT1_209755B	1	3	6	9	0	0	6	0	hypothetical protein
TGGT1_209770	1271	1353	1462	1070	692	770	693	879	putative helicase
TGGT1_209790	1823	2014	2317	1661	1685	1621	1544	1619	radical SAM domain-containing protein
TGGT1_209800	4561	5359	6373	4769	6086	5815	6193	6215	formate/nitrite transporter protein
TGGT1_209810	15	20	25	16	3	5	2	4	hypothetical protein
TGGT1_209820	31	33	49	15	10	4	4	0	syntaxin protein
TGGT1_209830	1750	1753	2276	1612	1507	1377	1566	1449	putative myosin heavy chain
TGGT1_209850	8318	9063	10724	7774	9369	9098	9765	8482	RNA recognition motif-containing protein
TGGT1_209860	2487	2899	3141	2263	2427	2433	2465	2437	SRP40%2C C-terminal domain-containing protein
TGGT1_209870	6043	6877	7417	5614	6352	6138	6578	5912	HAD hydrolase%2C family IIA protein
TGGT1_209880	11063	12373	15588	11278	11001	10863	11039	11653	putative glutamic acid-rcih protein
TGGT1_209890	5891	6860	7917	6436	7233	7241	7773	6770	hypothetical protein
TGGT1_209900	687	631	772	597	497	543	544	920	hypothetical protein
TGGT1_209910	14254	17076	17593	12036	13354	13071	13711	17471	histone H2Bv
TGGT1_209920A	3	3	0	0	0	0	0	0	PAN domain-containing protein
TGGT1_209920B	4	3	10	3	0	1	0	0	PAN domain-containing protein
TGGT1_209930	0	4	0	2	0	3	0	0	hypothetical protein
TGGT1_209940	4108	4931	5791	4099	3774	3865	3688	3588	transporter/permease protein
TGGT1_209945	1680	1957	2078	1402	1871	1908	2128	2032	hypothetical protein
TGGT1_209950	25877	30867	33865	25088	25233	24038	25744	25180	putative thioredoxin
TGGT1_209960	5428	5776	6875	4844	6026	6029	5963	6081	glycosyltransferase
TGGT1_209970	5056	5922	6921	5241	5738	5145	5749	5914	Spc97 / Spc98 family protein
TGGT1_209985	74	58	88	58	34	47	39	34	cAMP-dependent protein kinase
TGGT1_210095	8	9	14	16	4	4	11	5	hypothetical protein
TGGT1_210210	5	1	0	1	0	0	0	0	hypothetical protein
TGGT1_210220	468	533	627	451	487	427	483	482	hypothetical protein
TGGT1_210230	5195	6118	7005	4990	5343	5318	5561	4753	hypothetical protein
TGGT1_210235	868	1223	1331	825	295	252	260	236	hypothetical protein
TGGT1_210245	1129	1482	2001	1415	533	463	556	446	hypothetical protein
TGGT1_210255	1045	1347	1447	1040	1147	1120	1212	1277	hypothetical protein
TGGT1_210260	297	247	287	215	117	125	83	57	NAD-dependent glycerol-3-phosphate dehydrogenase
TGGT1_210270	3806	4429	5141	3771	3561	3423	3771	4923	hypothetical protein
TGGT1_210280	686	795	920	704	504	601	544	1019	PEK kinase
TGGT1_210300	13499	14507	18541	13690	15759	15338	16435	12888	hypothetical protein
TGGT1_210310	3096	3365	3938	2961	3707	3633	3878	3114	hypothetical protein
TGGT1_210320	24	9	31	7	5	2	7	7	SAG-related sequence SRS37A
TGGT1_210330	37	27	63	37	8	14	3	8	SAG-related sequence SRS37B
TGGT1_210345	1959	2126	2556	1863	2205	2081	2206	3138	hypothetical protein
TGGT1_210360	3916	5032	5166	3812	4714	4263	4795	4207	DEAD (Asp-Glu-Ala-Asp) box polypeptide 41 family protein
TGGT1_210370	18636	19663	21487	15922	19694	18927	20358	22315	hypothetical protein
TGGT1_210380	10065	10200	12118	8986	8400	7614	7818	7587	hypothetical protein
TGGT1_210390	2156	2498	2903	1945	2230	2154	2347	1795	WD domain%2C G-beta repeat-containing protein
TGGT1_210400	5	2	8	3	0	0	2	0	hypothetical protein
TGGT1_210408	6533	8313	8388	6145	7269	6958	7418	10227	HMG (high mobility group) box domain-containing protein
TGGT1_210412	263	302	338	238	181	173	155	401	hypothetical protein
TGGT1_210420	2598	2408	2851	2096	3018	2882	3123	3827	hypothetical protein
TGGT1_210430	5094	5784	5966	4589	5484	5311	5424	7518	DnaJ domain-containing protein
TGGT1_210440	4735	5604	6255	4716	4353	4039	4372	4045	polynucleotide adenylyltransferase
TGGT1_210450	60	59	104	63	261	275	340	282	hypothetical protein
TGGT1_210460	0	0	0	0	0	0	0	0	hypothetical protein
TGGT1_210470	2	0	0	0	0	0	3	1	hypothetical protein
TGGT1_210478	6	2	0	2	15	0	4	1	hypothetical protein
TGGT1_210482	6	10	14	0	2	5	10	3	hypothetical protein
TGGT1_210490	2724	3426	3952	2994	3132	3143	3271	3036	hypothetical protein
TGGT1_210682	637	888	880	665	184	180	187	173	hypothetical protein
TGGT1_210690	56074	61830	64901	47804	54669	53092	54982	55766	ribosomal protein RPS6
TGGT1_210700	13033	14226	17875	12941	16723	16460	17729	14523	hypothetical protein
TGGT1_210715	289	368	457	339	429	409	410	345	hypothetical protein
TGGT1_210730	7413	8912	9903	7401	7341	6757	7445	6984	putative ATP-dependent hsl protease ATP-binding subunit hslU
TGGT1_210740	2	16	5	13	4	0	3	0	hypothetical protein
TGGT1_210750	1434	1461	1928	1160	1841	1643	1868	1619	Ferredoxin-fold anticodon binding domain-containing protein
TGGT1_210760	1890	2438	2461	1919	2208	2142	2186	2041	putative glutamine amidotransferase
TGGT1_210770	1	8	18	5	5	1	3	16	hypothetical protein
TGGT1_210778	5970	6822	7718	5424	6488	6076	6889	6011	hemimethylated DNA binding domain-containing protein
TGGT1_210781	5378	5901	7097	5016	6361	6177	7016	6219	ubiquitin carboxyl-terminal hydrolase
TGGT1_210783	0	0	0	2	0	0	0	0	hypothetical protein
TGGT1_210787	159	237	312	176	250	219	273	257	Erv1 / Alr family protein
TGGT1_210790	5454	6748	8287	5664	4417	4356	4562	4701	putative dihydroorotate dehydrogenase reveal
TGGT1_210800	3123	3782	4022	2881	2993	3252	3227	2820	putative activator of hsp90 ATPase
TGGT1_210810	3005	3889	3994	2818	3322	3451	3690	3880	hypothetical protein
TGGT1_210815	2	0	1	0	0	0	5	0	hypothetical protein
TGGT1_210820	5847	5960	6744	5169	6152	5666	6227	6930	hypothetical protein
TGGT1_210830	1052	1012	1308	969	1139	1284	1248	1370	RIO1 family protein
TGGT1_210840	5676	6482	6977	5528	5674	5627	5971	6083	arginyl-tRNA synthetase family protein
TGGT1_210950	18	26	34	20	3	3	0	1	oocyst wall protein
TGGT1_210960	4098	4401	4714	3515	4584	4161	4447	4792	putative replication factor C subunit 4
TGGT1_210970	4	6	6	5	6	1	0	1	hypothetical protein
TGGT1_210975	1	5	0	5	0	13	0	5	hypothetical protein
TGGT1_210980	6410	7451	8215	5770	6889	6716	7287	6553	putative alternative splicing type 3 and
TGGT1_210990	13	8	10	3	0	0	7	0	hypothetical protein
TGGT1_211000	10	5	0	5	0	0	0	1	hypothetical protein
TGGT1_211010	14827	16458	17306	13124	16582	15628	16827	14828	hypothetical protein
TGGT1_211015	6047	6704	8156	5977	7215	6548	7488	6157	hypothetical protein
TGGT1_211020	9558	11584	13457	9830	10495	9865	10735	9809	RNA recognition motif-containing protein
TGGT1_211030	5257	6475	6659	5040	5066	5326	5112	6667	hypothetical protein
TGGT1_211040	4748	5879	6003	4528	5058	4981	4999	5869	Sec61beta family protein
TGGT1_211050	4	1	2	4	0	4	6	0	ATPase%2C AAA family protein
TGGT1_211060	1201	1426	1505	1089	1251	1253	1174	1345	hypothetical protein
TGGT1_211070	497	721	706	632	549	686	618	824	hypothetical protein
TGGT1_211080	15	14	3	4	0	2	0	0	hypothetical protein
TGGT1_211090	5973	6320	7483	5907	5210	4722	5353	4291	aminotransferase%2C class V superfamily protein
TGGT1_211150	4119	4782	5763	4315	4949	4746	4851	4485	hypothetical protein
TGGT1_211220	2332	2461	3095	2236	2444	2173	2422	2623	hypothetical protein
TGGT1_211230	3859	4218	4808	3546	4423	4028	4677	4208	putative eukaryotic initiation factor-2B%2C alpha subunit
TGGT1_211240	2148	2614	2995	2201	2045	2031	2344	1994	putative peptidyl-tRNA hydrolase
TGGT1_211250	6768	7367	7898	6137	6371	5916	6139	5840	hypothetical protein
TGGT1_211260	19400	20561	22904	16930	16882	16675	17137	17778	rhoptry kinase family protein ROP26 (incomplete catalytic triad)
TGGT1_211270	1173	1409	1507	1156	1924	2053	2071	1764	sushi domain (scr repeat) domain-containing protein
TGGT1_211280	328	359	361	225	364	334	430	325	hypothetical protein
TGGT1_211290	26243	29277	31795	23728	19400	19711	20842	25160	rhoptry protein ROP15
TGGT1_211300	1153	1458	1350	981	1293	1277	1300	1320	putative DUF74 family protein
TGGT1_211310	6922	7647	9408	7037	7965	7257	8105	6592	hypothetical protein
TGGT1_211320	2	9	6	11	1	2	3	0	hypothetical protein
TGGT1_211330	345	408	480	378	283	303	315	731	methionine aminopeptidase
TGGT1_211340	13386	14580	16721	12979	13984	13705	14653	11749	hypothetical protein
TGGT1_211350	7343	7947	9374	7200	8217	7705	8320	7161	CBS domain-containing protein
TGGT1_211360	12	7	8	1	0	0	0	0	hypothetical protein
TGGT1_211370	1	0	0	0	0	3	0	3	tetratricopeptide repeat-containing protein
TGGT1_211380	0	0	0	0	0	0	0	0	hypothetical protein
TGGT1_211385	3	3	12	14	3	0	0	0	hypothetical protein
TGGT1_211390	948	1271	1525	1079	1144	1077	1106	1099	hypothetical protein
TGGT1_211400	1859	2213	2199	1880	2110	2200	2397	2120	DEAD/DEAH box helicase domain-containing protein
TGGT1_211410	3508	3985	4884	3249	3682	3333	3395	3390	translation initiation factor sui1 protein
TGGT1_211420	17311	20737	22404	16590	18001	16933	17794	17467	RNA recognition motif-containing protein
TGGT1_211430	8	17	10	3	0	3	0	8	leucine rich repeat-containing protein
TGGT1_211440	6855	8123	9334	6797	6773	6553	6787	6563	hypothetical protein
TGGT1_211450	3635	4269	4632	3376	3424	3420	3182	3341	hypothetical protein
TGGT1_211460	11099	12300	13405	10317	16836	16089	16889	14454	hypothetical protein
TGGT1_211470	295	291	394	296	427	369	437	468	Fcf2 pre-rRNA processing protein
TGGT1_211480	2033	2252	2824	2069	2203	2160	2469	2310	putative GTP-binding protein engA
TGGT1_211600	8417	8946	10199	7404	10035	9077	9690	8684	hypothetical protein
TGGT1_211610	4693	5144	5989	4233	6190	5463	5983	5047	hypothetical protein
TGGT1_211630	37357	43201	46194	32737	37577	36192	39375	33633	hypothetical protein
TGGT1_211640	8500	9246	11052	7770	9349	8746	9582	7935	hypothetical protein
TGGT1_211650	2675	2952	3122	2199	3996	3738	3459	4479	hypothetical protein
TGGT1_211660	135	150	118	142	175	150	179	144	hypothetical protein
TGGT1_211670	7705	8571	9485	6664	7652	7753	7720	7741	S1 RNA binding domain-containing protein
TGGT1_211675	97	131	226	165	20	11	28	19	hypothetical protein
TGGT1_211680	46997	52851	57847	43539	45260	44683	45937	53660	protein disulfide isomerase
TGGT1_211690	6242	7295	7952	6291	6660	6135	6668	6989	AAA family protein
TGGT1_211695	948	1209	1048	969	1311	1132	1214	1093	hypothetical protein
TGGT1_211700	9964	10551	12746	9368	10168	9519	10616	8804	hypothetical protein
TGGT1_211710	3680	4323	4531	3460	4771	4226	4645	4791	TB2/DP1%2C HVA22 family protein
TGGT1_211720	21429	23685	27407	20597	20115	19698	20871	21872	AP2 domain transcription factor AP2IV-5
TGGT1_211730	4398	4897	6086	4259	3839	3766	4039	5202	histone lysine methyltransferase SET8
TGGT1_211850	2568	2997	3069	2250	2572	2488	2779	3054	hypothetical protein
TGGT1_211860	3152	3538	4024	2740	3477	3432	3644	3564	hypothetical protein
TGGT1_211870	2184	2364	2722	2073	2828	2620	2761	2482	putative LSU ribosomal protein L18P
TGGT1_211880	463	450	626	453	671	610	617	615	hypothetical protein
TGGT1_211890	8033	9906	10848	7832	9920	9598	10925	8818	RAP domain-containing protein
TGGT1_211910	2	12	15	1	4	1	0	0	putative kinesin-related protein 3A
TGGT1_212030	0	0	0	1	0	0	0	0	hypothetical protein
TGGT1_212045	1	0	4	15	4	0	1	0	hypothetical protein
TGGT1_212060	0	0	0	0	0	0	0	0	hypothetical protein
TGGT1_212075	0	0	6	0	2	0	6	0	hypothetical protein
TGGT1_212090	4588	5396	5428	3983	4869	4343	4598	4297	hypothetical protein
TGGT1_212100	2726	2878	3402	2415	2576	2383	2454	2162	ThiF family protein
TGGT1_212110	918	915	1070	969	944	880	1010	825	histone lysine demethylase JMJD5
TGGT1_212130	5852	7330	8943	6040	7149	6859	7145	6854	phospholipase%2C patatin family protein
TGGT1_212140	6252	6788	8481	6119	5662	5132	5160	4954	hypothetical protein
TGGT1_212145	190	142	161	163	172	176	196	150	hypothetical protein
TGGT1_212150	4512	5186	5729	4438	3547	3497	3568	3418	hypothetical protein
TGGT1_212160	62	39	30	44	60	47	78	106	hypothetical protein
TGGT1_212170	3417	3816	4475	3117	2677	2687	2904	2960	GIY-YIG catalytic domain-containing protein
TGGT1_212180	13	21	3	21	1	1	0	2	hypothetical protein
TGGT1_212190	5585	6285	7624	5675	7793	7493	7878	6961	RNA recognition motif-containing protein
TGGT1_212200	3961	5018	5769	4089	5594	5214	5629	5162	hypothetical protein
TGGT1_212210	3696	4288	4692	3365	4865	4555	4654	5219	hypothetical protein
TGGT1_212220	7972	8645	9760	7380	9246	8814	9149	9903	hypothetical protein
TGGT1_212240	1	4	1	3	4	1	6	1	putative beta-1 tubulin
TGGT1_212250	11430	12212	14215	10168	13035	11612	12610	11774	XPG N-terminal domain-containing protein
TGGT1_212260	8893	9917	11611	8169	9511	8912	9750	9282	Sjogren's syndrome/scleroderma autoantigen 1 (Autoantigen p27) protein
TGGT1_212270	44161	48405	50307	37411	60349	57527	59180	55968	hypothetical protein
TGGT1_212275	44	55	47	52	11	16	18	7	hypothetical protein
TGGT1_212280	4	5	3	5	3	5	2	1	hypothetical protein
TGGT1_212290	35544	39387	40928	30145	29956	28344	30975	33509	ribosomal protein RPS19
TGGT1_212300	36333	39225	43778	32174	42938	42040	44505	39228	hypothetical protein
TGGT1_212310	5196	5684	5782	4477	6035	6270	6315	7474	vacuolar ATP synthetase
TGGT1_212410	591	612	613	491	1147	1204	1312	1251	dense granule protein GRA11
TGGT1_212420	193	117	158	161	365	265	343	228	hypothetical protein
TGGT1_212710	17	36	34	17	17	36	33	36	phenylalanine-4-hydroxylase
TGGT1_212725	2006	2227	2634	1807	1851	1792	1880	1790	hypothetical protein
TGGT1_212735	3249	4065	4849	3708	3213	2994	3196	3461	hypothetical protein
TGGT1_212740	3	1	0	0	0	0	0	0	aromatic amino acid hydrolase AAH2
TGGT1_212760	217	331	334	204	212	287	260	282	hypothetical protein
TGGT1_212770	2243	2442	2707	1942	8474	7959	8187	14995	hypothetical protein
TGGT1_212775	3	3	1	1	3	0	3	5	hypothetical protein
TGGT1_212780	1401	1547	1701	1402	1841	1855	1734	4094	hypothetical protein
TGGT1_212800	2419	2500	2985	2206	2257	2374	2267	2845	hypothetical protein
TGGT1_212810	89	118	117	126	65	82	38	62	hypothetical protein
TGGT1_212820	3632	4220	4750	3310	3435	3102	3583	3416	ubiquitin family protein
TGGT1_212840	2901	3477	3430	2670	2751	2732	2992	2670	HIT zinc finger protein
TGGT1_212850	4436	4853	5204	3789	5096	4877	5010	5145	hypothetical protein
TGGT1_212860	3164	3376	3854	2790	4124	4077	4206	3727	hypothetical protein
TGGT1_212880	13017	14579	17550	13363	12349	11377	11940	13718	surface antigen repeat-containing protein
TGGT1_212900	8887	10877	12823	9276	12425	11711	12383	11609	hypothetical protein
TGGT1_212910	22	24	41	38	21	36	33	43	rhomboid protease ROM3
TGGT1_212920	3083	3545	4008	2529	4004	3660	4007	3303	hypothetical protein
TGGT1_212930	957	1095	1214	797	1098	965	1027	1228	NifU family domain-containing protein
TGGT1_212937	27	48	48	25	8	8	16	7	hypothetical protein
TGGT1_212940	494	594	570	496	354	388	341	842	hypothetical protein
TGGT1_212950	1967	2477	2558	1735	2001	1632	1988	2068	putative ADP-ribosylation factor family protein 2
TGGT1_212955	905	795	1072	815	1018	896	1003	1026	hypothetical protein
TGGT1_212960A	14	0	10	12	8	2	4	26	hypothetical protein
TGGT1_212960B	2932	3214	4173	2881	3253	3463	3699	3178	hypothetical protein
TGGT1_212970	38	63	73	40	29	38	10	32	protein kinase (incomplete catalytic triad)
TGGT1_212980	14587	15987	17756	12793	18275	16679	18030	21139	hypothetical protein
TGGT1_212990	8768	9620	11509	8029	10786	9808	10742	9604	hypothetical protein
TGGT1_213000	2649	2978	3180	2236	2408	2462	2653	2776	putative replication factor C%2C subunit 5
TGGT1_213010	2733	2996	3300	2544	2712	2530	2855	3462	hypothetical protein
TGGT1_213020	3073	3359	4112	3133	3991	3475	3745	2790	hypothetical protein
TGGT1_213030	4943	5440	6242	4382	4734	4506	5136	5717	hypothetical protein
TGGT1_213040	2709	3394	3727	2726	3630	3274	3579	4118	hypothetical protein
TGGT1_213050	28903	33774	35479	25517	30494	29764	31662	24515	hypothetical protein
TGGT1_213060	4086	4377	5698	3848	5192	5274	5392	4707	WD domain%2C G-beta repeat-containing protein
TGGT1_213065	138	138	151	133	93	60	128	74	hypothetical protein
TGGT1_213067	3605	4380	4836	3736	4207	3955	4094	4250	hypothetical protein
TGGT1_213069	65	103	100	56	85	106	92	126	hypothetical protein
TGGT1_213072	12322	14382	16361	12069	10100	9519	10720	10180	Sec1 family protein
TGGT1_213100	1432	1620	1885	1360	1894	1458	1915	1576	hypothetical protein
TGGT1_213115	1023	1296	1397	1146	1201	1156	1410	1217	hypothetical protein
TGGT1_213240	3294	3765	4455	3276	4702	4321	4590	4074	hypothetical protein
TGGT1_213255	2016	2226	2646	1881	2852	2532	2626	2206	hypothetical protein
TGGT1_213280	24719	25251	27600	21062	37961	36690	39330	32724	SAG-related sequence SRS25
TGGT1_213290	57	90	49	51	7	20	1	7	hypothetical protein
TGGT1_213300	2497	2546	3257	2297	2733	2661	2680	2934	hypothetical protein
TGGT1_213310	3884	4007	5129	3462	4625	4442	4397	4172	hypothetical protein
TGGT1_213325	8218	9313	11477	8529	9709	8744	9622	8483	TBC domain-containing protein
TGGT1_213340	304	409	347	235	60	53	89	36	GMC oxidoreductase
TGGT1_213350	24675	30261	30914	22425	22547	22257	23125	25517	ribosomal protein RPS15
TGGT1_213360	8	9	9	0	0	0	0	0	leucine rich repeat-containing protein
TGGT1_213370	5396	5742	7003	5346	6565	6568	6505	6006	formin FRM3
TGGT1_213380	4	6	12	1	3	9	6	10	hypothetical protein
TGGT1_213388	3581	4215	4845	3797	4328	4225	4366	4217	hypothetical protein
TGGT1_213392	21434	25599	28838	21026	22922	21930	22638	20430	surface antigen repeat-containing protein
TGGT1_213400	3755	4287	4985	3634	3618	3216	3696	3935	zinc finger (CCCH type) motif-containing protein
TGGT1_213410	2950	3384	3508	2682	3055	2853	3067	3164	putative small nuclear ribonucleoprotein f (snrnp-f)
TGGT1_213415	477	709	636	452	508	431	522	461	hypothetical protein
TGGT1_213420	3179	3261	4143	2745	3095	2917	3017	2725	RAP domain-containing protein
TGGT1_213430	8	0	0	0	0	0	0	0	hypothetical protein
TGGT1_213445	29749	32435	38919	29289	33785	33439	35851	28858	hypothetical protein
TGGT1_213460	118	139	174	163	69	73	62	146	hypothetical protein
TGGT1_213480	144	166	223	126	173	220	155	175	hypothetical protein
TGGT1_213490	1831	2072	2215	1621	1931	1685	2044	1787	hypothetical protein
TGGT1_213520	7387	8671	9552	6584	7222	6784	7039	6461	peptidase M20D%2C amidohydrolase
TGGT1_213530	5	5	9	2	3	8	0	0	hypothetical protein
TGGT1_213550	9984	11202	12820	9753	9410	9028	9380	9000	DHHC zinc finger domain-containing protein
TGGT1_213560	5	14	8	9	1	0	0	1	hypothetical protein
TGGT1_213570	8227	8992	9837	6959	9215	8366	9307	9279	hypothetical protein
TGGT1_213580	13304	15966	15344	11156	12248	13579	13497	18343	hypothetical protein
TGGT1_213590	3119	3618	3675	2803	3404	3531	3615	3905	hypothetical protein
TGGT1_213600	2290	2417	2666	1872	2448	2285	2390	2306	hypothetical protein
TGGT1_213610	22649	24887	28826	21272	21830	21602	22771	19631	hypothetical protein
TGGT1_213620	6884	8185	9520	7001	3758	3757	4093	3113	ABC1 family protein
TGGT1_213635	1649	1872	2156	1562	214	221	225	196	hypothetical protein
TGGT1_213650	2952	3418	3832	2857	3832	3442	3905	3252	ATP-binding domain 1 family protein
TGGT1_213660	15217	16157	20345	14971	17210	17081	17708	18047	zinc finger (CCCH type) motif-containing protein
TGGT1_213670	6079	6558	7584	5943	6000	5729	5895	5958	hypothetical protein
TGGT1_213680	3982	4566	5228	3751	3429	3243	3457	2846	MmgE/PrpD family protein
TGGT1_213690	1232	1379	1507	1037	1128	1134	1186	1202	ring box protein 1 family protein
TGGT1_213700	7	1	10	6	0	0	4	3	hypothetical protein
TGGT1_213710	6376	6958	8067	5926	6402	5939	6149	5718	WD domain%2C G-beta repeat-containing protein
TGGT1_213720	444	629	573	404	136	170	212	125	hypothetical protein
TGGT1_213730	6620	7132	8171	6380	8282	7531	7982	7420	lanthionine synthetase C family protein
TGGT1_213740	4326	4946	5601	4039	5180	4556	4829	4725	hypothetical protein
TGGT1_213746	1355	1701	1736	1356	2194	2098	2268	2003	hypothetical protein
TGGT1_213748	309	373	452	295	539	571	542	493	hypothetical protein
TGGT1_213752	295	361	308	237	429	333	305	847	herpesviridae ul52/ul70 dna primase
TGGT1_213760	14	63	30	23	10	0	2	1	hypothetical protein
TGGT1_213770	5410	5633	6646	4847	5632	5258	5750	5362	putative Superkiller viralicidic activity 2 family 2
TGGT1_213780	1690	2404	2812	1923	1848	1768	1944	1970	radical SAM domain-containing protein
TGGT1_213790	2346	2696	2969	1982	1998	2010	2065	2745	hypothetical protein
TGGT1_213800	5655	6577	7221	5307	6237	6264	6325	6783	putative protein phosphatase 2b regulatory subunit
TGGT1_213810	1749	1858	2034	1505	2158	2050	2174	1989	iron-sulfur cluster protein ISCA
TGGT1_213820	3906	4409	5118	3837	2497	2439	2317	2546	hypothetical protein
TGGT1_213830	3028	3274	3506	2459	2900	2688	2924	3273	putative Ufm1-conjugating enzyme 1
TGGT1_213840	0	7	22	6	0	0	0	0	hypothetical protein
TGGT1_213850	61	110	84	69	14	18	27	18	MORN repeat-containing protein
TGGT1_213860	2	7	0	3	1	2	5	0	hypothetical protein
TGGT1_213870	7091	7949	10012	6846	6478	6730	7105	6440	UBA/TS-N domain-containing protein
TGGT1_213880	661	796	883	667	1045	1140	1093	955	hypothetical protein
TGGT1_213885	120	99	127	89	116	91	129	120	hypothetical protein
TGGT1_213890	3553	3890	4687	3230	3462	3454	3791	3315	Myb family DNA-binding domain-containing protein
TGGT1_213900	14684	16641	18601	13368	14597	14001	15131	13915	regulator of chromosome condensation RCC1
TGGT1_213910	2083	2529	3038	2217	2656	2341	2643	2575	hypothetical protein
TGGT1_213920	2407	2566	2887	2048	4207	3694	4046	6389	hypothetical protein
TGGT1_213930	2782	3430	3511	2524	2833	2819	2814	2598	3' exoribonuclease family%2C domain 1 domain-containing protein
TGGT1_213940	22744	25352	26633	20059	24141	22725	24388	22930	CHCH domain-containing protein
TGGT1_213950	2251	2358	2794	2018	2080	2222	2026	2360	hypothetical protein
TGGT1_213960	0	4	0	0	0	0	0	1	hypothetical protein
TGGT1_213970	3028	3490	3625	2763	3419	3523	3681	3098	putative ribosomal RNA small subunit methyltransferase B
TGGT1_214070	0	10	14	12	1	0	0	0	hypothetical protein
TGGT1_214080	35007	38546	39455	30038	27958	28367	30829	32929	toxofilin
TGGT1_214090	35170	39259	48642	35681	36414	34641	36986	31397	signal peptidase
TGGT1_214100	6266	6924	8005	5304	5201	4737	5123	4716	hypothetical protein
TGGT1_214110	2775	3275	3373	2494	2841	2500	2770	2879	putative protein yipf5
TGGT1_214115	0	0	8	0	1	13	2	2	hypothetical protein
TGGT1_214120	993	1067	1237	944	993	1003	1034	1215	hypothetical protein
TGGT1_214130	4852	4863	5981	4212	5024	4804	5174	4758	hypothetical protein
TGGT1_214140	13117	14407	16395	12513	13667	13098	13998	14754	hypothetical protein
TGGT1_214150	1904	2262	2573	1863	2336	1870	2218	2141	putative mitochondrial inner membrane translocase subunit TIM17
TGGT1_214160	15	4	7	2	12	6	13	2	hypothetical protein
TGGT1_214170	3965	4326	5197	3878	3817	3315	3780	3678	hypothetical protein
TGGT1_214180	12072	14556	16536	12174	13643	12970	13284	13031	ENTH domain-containing protein
TGGT1_214190	341	410	567	378	70	72	94	85	SAG-related sequence SRS46
TGGT1_214200	3439	3902	4483	3532	3459	3185	3425	3150	WD domain%2C G-beta repeat-containing protein
TGGT1_214210	16772	19558	20653	15130	17630	17051	17645	17302	rRNA pseudouridine synthase
TGGT1_214220	93443	116035	129274	91569	86994	85902	92598	78423	hypothetical protein
TGGT1_214230	3980	4207	4826	3754	4531	4072	4375	4312	Dopey%2C N-terminal domain-containing protein
TGGT1_214240	7193	8356	9486	6762	7403	7213	7626	7366	bromodomain-containing protein
TGGT1_214250	2292	2673	2907	2133	2711	2567	2730	2708	hypothetical protein
TGGT1_214260	7771	9168	11173	7998	8369	8109	8432	7609	putative alpha-glucan water dikinase 1
TGGT1_214270	9649	10089	11284	8291	9694	9228	9723	11211	putative translation initiation factor IF-2
TGGT1_214280	2666	3162	3354	2629	3056	3101	3114	2568	phosphoadenosine phosphosulfate reductase family protein
TGGT1_214290	7522	8964	10063	7056	7399	7261	7471	8218	DJ-1 family protein
TGGT1_214295	7	1	17	1	3	6	3	2	hypothetical protein
TGGT1_214300	6128	7375	8897	6463	7496	6726	7502	7294	hypothetical protein
TGGT1_214310	4107	4950	5507	4095	4038	4175	4280	3770	hypothetical protein
TGGT1_214320	10534	10938	13345	9369	15887	15224	15605	16557	facilitative glucose transporter GT1
TGGT1_214330	800	927	910	751	855	940	997	1062	DnaJ domain-containing protein
TGGT1_214340	2985	3499	3923	2712	2473	2278	2338	2027	hypothetical protein
TGGT1_214350	6072	6447	6971	5284	6251	6065	6394	7133	putative GTP-binding protein
TGGT1_214370	4317	4651	5315	4001	4418	4093	4355	3866	hypothetical protein
TGGT1_214380	2189	2487	2743	1958	2383	2249	2260	2290	hypothetical protein
TGGT1_214385	1752	2082	2225	1696	1882	1690	1918	1541	hypothetical protein
TGGT1_214390	566	549	619	481	627	521	591	568	hypothetical protein
TGGT1_214400	1084	1135	1303	1008	1229	1241	1206	1614	hypothetical protein
TGGT1_214420	367	283	467	251	141	165	111	86	hypothetical protein
TGGT1_214430	872	791	1052	624	270	147	244	202	hypothetical protein
TGGT1_214440	33172	37504	41448	30301	34735	32206	35213	31414	4'-phosphopantetheinyl transferase superfamily protein
TGGT1_214470	2688	3030	3234	2375	3174	2921	3002	3178	Ulp1 protease family%2C C-terminal catalytic domain-containing protein
TGGT1_214480	1558	1941	2132	1628	2065	1720	2100	1833	replication factor a protein 3 protein
TGGT1_214490	3118	3313	3789	2918	3195	2828	3230	3255	peptidase M16 inactive domain-containing protein
TGGT1_214500	3982	4454	5159	3562	4260	3888	4140	3980	ankyrin repeat-containing protein
TGGT1_214510	159	188	201	136	51	37	61	40	hypothetical protein
TGGT1_214520	2279	2593	2896	2361	2569	2319	2457	2590	general transcription factor IIH polypeptide 4 GTF2H4
TGGT1_214530	2480	2954	3559	2508	2839	2783	3057	2822	DnaJ domain-containing protein
TGGT1_214540	1299	1118	1195	971	1256	1229	1313	1821	hypothetical protein
TGGT1_214545	0	0	3	0	0	0	0	0	hypothetical protein
TGGT1_214550	0	0	0	0	0	0	0	0	hypothetical protein
TGGT1_214560	5269	5848	6589	4904	3755	3853	3653	4932	hypothetical protein
TGGT1_214570	0	1	0	2	0	2	0	2	hypothetical protein
TGGT1_214575	1844	2651	2596	2129	656	693	669	653	hypothetical protein
TGGT1_214580	2846	3556	4374	2867	570	516	456	545	tetratricopeptide repeat-containing protein
TGGT1_214590	4099	4846	4869	3742	4171	4518	4417	4299	micro-fibrillar-associated protein 1
TGGT1_214600	7337	8308	9896	7082	8262	7784	8565	7912	hypothetical protein
TGGT1_214610	3302	3890	4546	3274	3485	3290	3473	3825	hypothetical protein
TGGT1_214620	5505	6306	7134	5331	5637	5561	5781	5868	putative hypoxia-inducible factor prolyl hydroxylase (phd2)
TGGT1_214630	2183	1957	2268	1827	2609	2509	2420	2629	hypothetical protein
TGGT1_214740	1842	1858	2216	1626	1839	1875	1964	2199	hypothetical protein
TGGT1_214750	9227	10408	12281	8862	11607	10349	11811	10592	hypothetical protein
TGGT1_214760	1064	1319	1553	968	1019	1057	961	974	erythronate-4-phosphate dehydrogenase domain-containing protein
TGGT1_214770	3632	4221	4408	3163	3869	3710	3704	4335	putative small GTP binding protein rab1a
TGGT1_214780	1962	2427	2496	1909	1985	1710	2110	2015	hydrolase%2C NUDIX family protein
TGGT1_214790	7982	9549	10308	7499	10272	9779	10473	10748	glycoprotein
TGGT1_214800	1141	1202	1510	1162	1574	1552	1608	1329	hypothetical protein
TGGT1_214810	1063	1285	1244	1018	1020	1225	1183	1134	hypothetical protein
TGGT1_214820	4175	5164	5715	3938	3606	3541	3768	3392	G-patch domain-containing protein
TGGT1_214830	2398	2669	3162	2530	2773	2476	3017	2699	hypothetical protein
TGGT1_214835	502	544	591	474	620	641	682	551	hypothetical protein
TGGT1_214840	28484	33007	40566	29040	41771	38593	42218	37909	AP2 domain transcription factor AP2X-7
TGGT1_214850	1193	1219	1422	1094	1042	1193	1156	1329	putative 1-deoxy-D-xylulose 5-phosphate reductoisomerase
TGGT1_214860	16	4	8	3	9	0	1	0	hypothetical protein
TGGT1_214870	1311	1311	1463	1080	1228	1231	1182	1092	ribosomal protein L9%2C N-terminal domain-containing protein
TGGT1_214880	6499	7233	8551	6307	8441	8332	8175	11377	hypothetical protein
TGGT1_214900	13404	14967	18024	13363	14527	13495	14736	12688	hypothetical protein
TGGT1_214910	2147	2318	2787	2114	2875	2344	2592	1993	hypothetical protein
TGGT1_214920	1855	2026	2487	1654	2081	1812	2025	1835	putative GPI-anchored wall transfer protein GWT1
TGGT1_214930	2060	2341	2363	1806	2272	2223	2390	2514	hypothetical protein
TGGT1_214940	144043	158524	174473	127320	174072	167225	179439	156186	MIC2-associated protein M2AP
TGGT1_214950	15728	19560	20816	15265	14502	14381	15102	13883	hypothetical protein
TGGT1_214960	13795	15224	19133	14268	13090	12989	13452	10953	AP2 domain transcription factor AP2X-8
TGGT1_214970	6096	6670	7683	5785	6661	6435	6860	10134	putative DNA replication licensing factor
TGGT1_214980	29004	32441	36557	26852	31148	29088	31732	26014	hypothetical protein
TGGT1_214990	7200	8038	10112	7064	7787	7248	7744	6788	hypothetical protein
TGGT1_215010	5195	5729	6873	5071	6078	5775	5931	5846	hypothetical protein
TGGT1_215020	2528	2693	3140	2354	2271	2194	2393	2200	hypothetical protein
TGGT1_215030	4050	4111	4607	3435	3935	4068	3969	3856	hypothetical protein
TGGT1_215040	9899	11265	13293	9716	9635	9491	10253	9584	HEAT repeat-containing protein
TGGT1_215050	707	707	1049	749	914	922	901	765	hypothetical protein
TGGT1_215060	2993	3545	3575	2673	3341	3249	3375	4650	putative small GTP-binding protein sar1
TGGT1_215070	3262	3348	3673	2924	3571	3200	3354	3520	ferodoxin FD
TGGT1_215080	5960	6479	7835	5934	8122	7420	7790	6728	hypothetical protein
TGGT1_215090	2978	3229	4032	2972	3524	3055	3144	3102	putative ATP binding protein
TGGT1_215100	895	894	1068	827	930	806	840	1522	PP-loop family protein
TGGT1_215130	1879	2392	2471	1760	1489	1429	1506	1577	adaptor-related protein complex 3%2C sigma 2 subunit
TGGT1_215140	197	200	197	109	85	77	81	70	hypothetical protein
TGGT1_215150	22543	24757	29158	21375	21242	20201	22379	23235	AP2 domain transcription factor AP2X-9
TGGT1_215160	5675	6494	7499	5572	8166	7684	8567	7704	hypothetical protein
TGGT1_215165	0	0	0	0	0	0	0	0	hypothetical protein
TGGT1_215170	5287	5966	7118	4983	5358	5074	5199	6068	putative serine/threonine-protein phosphatase 2A catalytic subunit beta isoform
TGGT1_215180	919	1315	1501	1151	291	324	325	229	hypothetical protein
TGGT1_215185	47	79	91	106	10	16	11	1	hypothetical protein
TGGT1_215195	194	213	310	219	19	47	48	35	tetratricopeptide repeat-containing protein
TGGT1_215210	4462	5061	5835	4114	5839	5669	5761	4926	hypothetical protein
TGGT1_215220	22768	25509	28332	21090	36597	36265	36289	34514	hypothetical protein
TGGT1_215230	6429	7589	8236	5815	6648	6516	6886	6781	RNA recognition motif-containing protein
TGGT1_215250	4016	4394	5052	3743	4468	4213	4606	4130	thiamin pyrophosphokinase%2C catalytic domain-containing protein
TGGT1_215260	6419	8099	8908	6780	7868	7947	7950	7741	carbamoylphosphate synthetase
TGGT1_215270	0	0	0	0	0	7	0	0	hypothetical protein
TGGT1_215280	6047	7218	7207	5280	6052	5559	5980	6230	succinate dehydrogenase [ubiquinone] iron-sulfur protein
TGGT1_215290	5467	6790	7401	5471	5739	6035	5730	5004	saccharopine dehydrogenase domain-containing protein
TGGT1_215300	3355	4226	4631	3432	3526	3723	3501	3346	hypothetical protein
TGGT1_215320	2	8	11	1	0	6	8	2	hypothetical protein
TGGT1_215328	0	0	0	0	0	0	0	6	hypothetical protein
TGGT1_215340	191	283	299	163	47	37	66	49	AP2 domain transcription factor AP2X-10
TGGT1_215343	149	198	170	165	32	67	31	34	hypothetical protein
TGGT1_215347	2105	2189	2337	1944	1253	1217	1378	1082	hypothetical protein
TGGT1_215350	8662	8764	10283	7453	8263	8351	8956	7630	hypothetical protein
TGGT1_215360	6862	7444	8069	5779	9471	9188	9690	8770	hypothetical protein
TGGT1_215370	3229	3234	3734	2706	3441	3167	3276	3332	hypothetical protein
TGGT1_215380	2324	2839	3069	2239	2932	2626	2749	2535	hypothetical protein
TGGT1_215385	9	21	24	20	9	8	12	6	transporter%2C major facilitator family protein
TGGT1_215390	1053	1376	1364	1034	768	961	915	733	putative TIM10 family protein
TGGT1_215400	1340	1648	1622	1221	1233	1309	1250	1339	RNA recognition motif-containing protein
TGGT1_215410	1	0	0	3	0	0	0	0	DPCD family protein
TGGT1_215420	3910	4417	4926	3443	3213	2954	3397	3408	SNARE protein
TGGT1_215425	3500	3867	4477	3108	3261	3223	3461	3480	hypothetical protein
TGGT1_215430	7390	8138	9289	6766	7081	7033	7454	7631	hypothetical protein
TGGT1_215440	9521	10372	12339	8964	10199	9563	10191	8591	WWE domain-containing protein
TGGT1_215450	2288	2664	3185	2203	2185	2096	2297	2028	aquaporin 1
TGGT1_215460	25424	28052	27976	20803	22566	22265	23158	24933	ribosomal protein RPS24
TGGT1_215470	50254	57336	57382	42539	47234	45866	48211	50705	ribosomal protein RPL10A
TGGT1_215480	2501	2881	3317	2126	3032	3009	3213	2751	Adenosine/AMP deaminase domain-containing protein
TGGT1_215490	11462	12902	13463	10126	13981	13244	14077	15314	transporter%2C major facilitator family protein
TGGT1_215500	382	477	493	382	253	295	299	386	TPR repeat-containing protein
TGGT1_215510	2908	3186	3894	2638	2396	2406	2474	2436	MraW methylase family protein
TGGT1_215520	2461	2621	2860	2108	2855	2489	2885	3416	hypothetical protein
TGGT1_215530	11903	13709	14109	10417	10807	10769	11045	13559	hypothetical protein
TGGT1_215540	46	71	62	60	36	15	7	0	hypothetical protein
TGGT1_215550	826	986	1220	831	623	556	717	989	hypothetical protein
TGGT1_215560	1224	1335	1649	1172	1255	1292	1255	1375	histone arginine methyltransferase PRMT5
TGGT1_215570	1855	2014	2430	1872	3441	3019	3534	4129	AP2 domain transcription factor AP2X-11
TGGT1_215580	4	14	12	10	4	6	15	5	hypothetical protein
TGGT1_215590	17970	19575	22756	16579	24413	22830	24697	22162	flavoprotein subunit of succinate dehydrogenase
TGGT1_215600	2775	3107	3127	2464	3486	3203	3428	3204	hypothetical protein
TGGT1_215610	3895	4406	4645	3220	4085	4059	4038	4412	hypothetical protein
TGGT1_215620	3083	3355	4173	3144	3868	3522	3999	3261	hypothetical protein
TGGT1_215640	4327	4436	5271	3915	5909	5273	5790	6442	zinc finger%2C C3HC4 type (RING finger) domain-containing protein
TGGT1_215650	8	2	17	9	0	0	3	2	hypothetical protein
TGGT1_215660	1661	1754	2162	1374	1699	1624	1507	1912	hypothetical protein
TGGT1_215670	1	0	0	0	0	2	0	1	cAMP-dependent protein kinase
TGGT1_215680	2253	2848	3320	2420	2487	2561	2597	2227	SAG-related sequence SRS18
TGGT1_215690	2828	2981	3787	2932	3102	2926	3247	2993	hypothetical protein
TGGT1_215700	6693	7988	9817	7068	6086	5724	6259	5591	phosphatidylinositol 3-and 4-kinase
TGGT1_215710	6305	6897	8034	6346	6083	5691	6178	5337	hypothetical protein
TGGT1_215730	2272	2586	2937	2150	2268	2449	2445	2340	putative Gas41
TGGT1_215740	3622	3822	4753	3389	3036	2911	2975	2680	putative notchless
TGGT1_215750	2128	2254	2482	1834	1813	1825	1830	1621	cytidine and deoxycytidylate deaminase zinc-binding region domain-containing protein
TGGT1_215775	902	1028	1056	866	903	940	794	1425	rhoptry protein ROP8
TGGT1_215885	36	30	29	34	7	11	6	19	hypothetical protein
TGGT1_215890	9005	11018	12616	8950	9520	9494	10015	9038	hypothetical protein
TGGT1_215895	2506	2847	2899	2283	899	909	964	873	AP2 domain-containing protein
TGGT1_215900	13	47	20	15	4	14	4	8	hypothetical protein
TGGT1_215910	36059	43280	53773	39627	43940	41453	44142	37435	hypothetical protein
TGGT1_215920	1348	1444	1784	1331	1539	1455	1541	1203	hypothetical protein
TGGT1_215930	1297	1590	1515	1172	1038	1013	1038	941	mediator complex subunit MED21
TGGT1_215940	1894	2085	2358	1879	1687	1815	1792	2096	putative Acetyl-coenzyme A transporter
TGGT1_215950	12028	13174	15245	11113	16167	14230	16009	14145	hypothetical protein
TGGT1_215955	89	149	251	167	103	117	103	76	hypothetical protein
TGGT1_215960	5	9	14	6	14	11	3	11	hypothetical protein
TGGT1_215970	4744	4726	4736	3582	2204	2429	2277	2551	hypothetical protein
TGGT1_215980	96043	114722	118095	87903	116407	115166	117632	114318	hypothetical protein
TGGT1_215990	2514	3023	3357	2337	2392	2561	2330	3297	putative helicase
TGGT1_216000	6017	6434	7258	4955	15442	13369	13863	26658	alveolin domain containing intermediate filament IMC3
TGGT1_216010	4297	4861	5223	4360	4529	4093	4826	3913	ribosomal protein RPL24
TGGT1_216020	5217	6086	7092	5252	5678	5336	5576	5641	peptidase family c78 protein
TGGT1_216030A	1867	1901	2137	1704	2343	2033	2297	2089	hypothetical protein
TGGT1_216030B	492	603	670	439	608	540	597	613	hypothetical protein
TGGT1_216040	3449	3618	3987	3065	4062	3839	3985	4054	putative 30S ribosomal protein S15
TGGT1_216050	2705	2834	3428	2733	3277	3013	3545	3112	tetratricopeptide repeat-containing protein
TGGT1_216053	6	3	10	10	2	2	4	1	hypothetical protein
TGGT1_216055	1842	1815	2302	1530	2299	2132	2248	2099	hypothetical protein
TGGT1_216060	7528	8519	9287	6858	8082	7511	8206	7603	hypothetical protein
TGGT1_216070	3583	4051	4938	3900	3311	3011	3425	3475	hypothetical protein
TGGT1_216080	6910	8062	8900	6384	8456	8055	8305	10692	apical complex lysine methyltransferase
TGGT1_216090	6	4	17	3	0	5	0	3	hypothetical protein
TGGT1_216120	5537	5874	6368	4757	5083	4846	5294	4739	hypothetical protein
TGGT1_216130	7633	8647	9950	7156	7357	7234	7664	7205	putative ubiquitin conjugating enzyme E2
TGGT1_216140	40	69	63	42	5	15	21	6	tetratricopeptide repeat-containing protein
TGGT1_216150	5	0	0	0	0	0	0	0	peptidase family M3 protein
TGGT1_216155	2	0	1	0	0	0	0	0	hypothetical protein
TGGT1_216160	12	31	13	7	0	4	7	0	hypothetical protein
TGGT1_216170	3097	3405	4139	3161	2983	2858	3141	2610	SufS subfamily cysteine desulfurase
TGGT1_216180	5902	7040	7735	5500	6311	6259	6666	7603	hypothetical protein
TGGT1_216190	3053	3198	4281	3222	3091	2809	3165	2764	hypothetical protein
TGGT1_216200	2	0	0	8	0	0	0	0	hypothetical protein
TGGT1_216210	5372	6007	7374	5506	6234	6218	6556	5850	hypothetical protein
TGGT1_216220	6925	8044	8846	6934	8748	8275	8763	8344	AP2 domain transcription factor AP2XI-5
TGGT1_216230	5116	5848	6064	4408	5196	4617	5062	5242	hypothetical protein
TGGT1_216240	2742	3052	3580	2565	2665	2449	2651	3266	hypothetical protein
TGGT1_216250	2035	2384	2603	1930	1660	1636	1801	2008	RecF/RecN/SMC N terminal domain-containing protein
TGGT1_216260	3624	4436	4653	3607	3558	3504	3693	3531	putative eukaryotic initiation factor-2B%2C gamma subunit
TGGT1_216270	1137	1413	1536	980	1336	1204	1373	1146	hypothetical protein
TGGT1_216275	545	435	517	455	451	571	487	439	ACR%2C YggU family COG1872 domain-containing protein
TGGT1_216280	10	88	58	32	2	1	2	10	adenylate and guanylate cyclase catalytic domain-containing protein
TGGT1_216285	439	461	552	392	330	418	372	308	hypothetical protein
TGGT1_216290A	4	0	4	2	2	8	3	10	hypothetical protein
TGGT1_216290B	35	35	45	49	32	102	51	52	hypothetical protein
TGGT1_216335	51507	56978	70111	51670	71961	68685	73729	64059	hypothetical protein
TGGT1_216370	978	1053	1027	815	863	834	947	1018	hypothetical protein
TGGT1_216375	376	398	454	291	258	269	224	405	hypothetical protein
TGGT1_216380	4571	4958	6483	4366	5376	5236	5032	4472	phospholipid-translocating P-type ATPase%2C flippase subfamily protein
TGGT1_216390	2196	2523	2821	2231	2505	2370	2677	2291	RNA methyltransferase%2C TrmH family protein
TGGT1_216400	1	9	7	1	1	0	2	0	meiotic recombination protein DMC1 family protein
TGGT1_216410	1999	2205	2404	1886	1770	1926	2163	1996	hypothetical protein
TGGT1_216415	6	1	18	4	13	5	16	5	hypothetical protein
TGGT1_216420	0	0	0	0	0	0	0	0	hypothetical protein
TGGT1_216430	16330	17329	20961	15769	19237	18695	20061	17013	TBC domain-containing protein
TGGT1_216435	4533	5565	5982	4506	4319	4260	4923	4251	hypothetical protein
TGGT1_216440	2173	2341	2499	1875	1969	1661	1932	1757	OTU family cysteine protease
TGGT1_216450	3309	4002	4088	3241	3397	3009	3209	3994	peptidase%2C T1 family protein
TGGT1_216460	918	1001	1178	761	1912	1825	1860	2673	hypothetical protein
TGGT1_216470	1117	1309	1549	1082	1383	1219	1393	1390	hypothetical protein
TGGT1_216480	2893	3262	3788	2520	2969	2880	3137	2998	NMD3 family protein
TGGT1_216490	2605	3538	3989	2847	2852	2705	2907	2579	hypothetical protein
TGGT1_216500	3635	3909	4643	3154	3749	3545	3760	3579	putative tRNA synthetase
TGGT1_216510	3351	3978	4393	3268	4411	4182	4234	3988	putative thioredoxin
TGGT1_216530	1459	1753	2157	1551	1705	1750	1740	1495	ribosome recycling factor protein
TGGT1_216540	1506	1722	1820	1528	1490	1468	1703	1628	dolichyl-phosphate beta-glucosyltransferase
TGGT1_216560	2540	2871	3165	2421	2286	2206	2100	2291	methyltransferase domain-containing protein
TGGT1_216580	3979	4227	5146	3876	4349	3789	4373	4162	hypothetical protein
TGGT1_216585	3	4	12	5	0	0	0	0	hypothetical protein
TGGT1_216590	8671	9569	11444	8625	10633	9694	10201	9609	HEAT repeat-containing protein
TGGT1_216600	5514	5926	7654	5604	5327	5094	5619	4930	exonuclease III APE
TGGT1_216610	60	77	74	62	46	39	46	38	ribosomal RNA large subunit methyltransferase J protein
TGGT1_216620	5338	5489	6987	5366	7322	6912	7210	11139	EF hand domain-containing protein
TGGT1_216630	2054	2403	2959	2211	2262	2089	2135	2068	putative trigger factor protein
TGGT1_216640	173	194	230	139	168	127	121	261	putative GHMP kinase
TGGT1_216650	7096	8351	9721	7026	8591	8821	8960	9610	S15 sporozoite-expressed protein
TGGT1_216660	1060	1181	1414	930	1413	1191	1372	1105	hypothetical protein
TGGT1_216670	17529	18932	22325	16479	19217	17037	18993	20035	FUSE-binding protein 2 / KH-type splicing regulatory protein
TGGT1_216680	5480	7070	7376	5524	5225	5524	5420	5625	ankyrin repeat-containing protein
TGGT1_216700	539	588	734	499	484	561	460	676	hypothetical protein
TGGT1_216710	283	404	514	259	96	86	69	53	transporter%2C major facilitator family protein
TGGT1_216720	17660	19772	21073	15343	22181	21045	22423	19095	hypothetical protein
TGGT1_216730	6079	6656	7343	5612	4502	4568	4858	6275	MCM2/3/5 family protein
TGGT1_216740A	1381	1718	2050	1478	1914	1740	1825	1873	riboflavin kinase
TGGT1_216740B	0	0	0	0	0	0	0	0	riboflavin kinase
TGGT1_216750	7031	8010	8317	6364	6079	6070	6199	5628	Paf1/RNA polymerase II complex component LEO1
TGGT1_216760	2411	2654	3170	2318	2503	2158	2381	2388	RNA pseudouridine synthase superfamily protein
TGGT1_216770	8597	9913	10235	7269	6962	6702	6925	6677	hypothetical protein
TGGT1_216780	5421	6512	7788	5250	5205	4997	5447	4701	hypothetical protein
TGGT1_216785	603	599	757	569	697	712	697	713	hypothetical protein
TGGT1_216790	4922	5842	5990	4561	4725	4894	5226	4887	putative ATP-binding cassette sub-family E member 1
TGGT1_216800	1086	1151	1313	1041	1764	1713	1951	1529	flagellar/basal body protein
TGGT1_216810	7772	8631	9565	7393	9471	8778	9368	8012	5'-nucleotidase%2C C-terminal domain-containing protein
TGGT1_216820	19121	21802	23624	17521	25639	23614	25295	23085	transporter%2C major facilitator family protein
TGGT1_216830	1134	1434	1732	1133	976	921	994	854	DTW domain-containing protein
TGGT1_216840	1370	1387	1426	1061	1388	1296	1410	1294	hypothetical protein
TGGT1_216850	467	568	637	368	359	393	399	463	hypothetical protein
TGGT1_216860	43299	50732	52621	38443	45616	44487	45996	46007	DEAD (Asp-Glu-Ala-Asp) box polypeptide DDX39
TGGT1_216870	5044	5952	6466	4948	4293	3878	4563	4249	DNA excision repair helicase
TGGT1_216875	14	24	13	6	9	0	3	0	cpw-wpc domain-containing protein
TGGT1_216880	45636	49921	52980	39173	51484	48631	51748	60086	guanine nucleotide-binding protein
TGGT1_216890	6525	7270	8430	6212	6974	6808	7577	6658	hypothetical protein
TGGT1_216900	4997	5347	5812	4206	5803	5330	5606	5103	cytokine induced apoptosis inhibitor 1 family protein
TGGT1_216910	5594	7324	8176	5308	5186	4945	5577	4987	hypothetical protein
TGGT1_216920	1973	2271	2414	1656	2017	2090	2085	2366	mediator complex subunit MED8
TGGT1_216930	6365	6940	7641	5395	6813	6439	7043	7076	cholinephosphate cytidylyltransferase
TGGT1_216940	40	39	35	24	5	0	6	2	hypothetical protein
TGGT1_216950	2429	2790	2778	2006	2110	2104	2382	2143	helicase
TGGT1_216960	2954	3094	3591	2757	2205	2251	2328	2127	elongation factor Tu GTP binding domain-containing protein
TGGT1_216965	8	6	16	26	37	27	36	18	leucine rich repeat-containing protein
TGGT1_216970	10714	11589	12965	9196	12926	11682	12242	11842	putative coronin
TGGT1_216980	3279	3586	4223	3034	3467	3278	3668	3225	WDR8 protein isoform 3 family protein
TGGT1_216990	997	1234	1333	1099	1224	1295	1338	1201	LysM domain-containing protein
TGGT1_217000	6745	7371	8098	5996	7031	6877	7932	6612	hypothetical protein
TGGT1_217010	3712	4039	4167	3011	4108	3908	3918	3865	hypothetical protein
TGGT1_217020	8260	8927	10286	7958	8929	8899	9253	7827	ATPase%2C AFG1 family protein
TGGT1_217030	1720	1922	2180	1502	2031	1923	2007	1776	hypothetical protein
TGGT1_217040	49	56	40	62	2	15	6	3	hypothetical protein
TGGT1_217050	12788	14174	16538	11541	15228	13566	14975	13606	ADA2-A transcriptional co-activator SAGA component
TGGT1_217160	2014	2478	2581	2081	3032	2670	2923	2453	Der1 family protein
TGGT1_217170	6	7	1	6	16	1	3	0	hypothetical protein
TGGT1_217178	27	26	58	24	27	28	42	15	hypothetical protein
TGGT1_217182	19613	21624	25648	19028	23339	22135	24036	20965	RNA-dependent RNA polymerase RDP
TGGT1_217220	15741	18764	21573	15228	16749	15565	16904	14455	zinc finger%2C C3HC4 type (RING finger) domain-containing protein
TGGT1_217340	2254	2735	2903	2192	2536	2359	2702	2373	hypothetical protein
TGGT1_217350	3300	3781	4153	3135	3347	3173	3807	3286	putative methyltransferase MTA70
TGGT1_217360	1112	1197	1169	884	1539	1373	1482	2727	hypothetical protein
TGGT1_217370	0	0	0	0	4	0	0	0	hypothetical protein
TGGT1_217380	0	0	0	0	0	0	0	0	hypothetical protein
TGGT1_217390	0	0	0	0	0	0	0	0	hypothetical protein
TGGT1_217400	1026	1244	1218	913	2038	1859	2193	2294	hypothetical protein
TGGT1_217410	115	87	108	58	285	265	261	367	hypothetical protein
TGGT1_217420	25	34	19	44	8	6	7	3	hypothetical protein
TGGT1_217430	3166	3704	3727	2834	3666	3605	3583	3394	protease inhibitor PI1
TGGT1_217440	3350	3832	4417	3078	3721	3562	3806	3561	HCNGP family protein
TGGT1_217450	1288	1528	1714	1213	1212	1240	1215	1007	general transcription factor IIH polypeptide 5 GTF2H5
TGGT1_217460	13743	15378	17180	12323	15798	15096	15647	15934	glutaminyl-tRNA synthetase (GlnRS)
TGGT1_217470	1688	2025	2109	1620	2411	2395	2467	2279	hypothetical protein
TGGT1_217480	8390	9202	10324	7604	8839	8056	8826	8036	hypothetical protein
TGGT1_217490	62	50	94	70	20	5	16	10	hypothetical protein
TGGT1_217500	4120	5304	5857	4144	4564	4662	4794	5038	HMG (high mobility group) box domain-containing protein
TGGT1_217510	21685	23862	25683	19014	27198	25665	26507	29312	hypothetical protein
TGGT1_217520	9004	8754	10052	7349	7837	7449	8034	10590	hypothetical protein
TGGT1_217530	22503	21240	23880	18133	27056	26624	27359	23873	hypothetical protein
TGGT1_217540	10477	12759	13813	9684	10862	10570	11232	10024	RNA recognition motif-containing protein
TGGT1_217550	13306	16100	17498	12722	12882	12276	13082	11531	hypothetical protein
TGGT1_217555	3911	4366	4737	3671	3938	3646	4110	4193	hypothetical protein
TGGT1_217560	2082	2572	2632	2009	2327	2274	2212	1949	DNA-directed RNA polymerase II RPB10
TGGT1_217570	25355	28140	28923	20812	25677	24712	27530	25107	ribosomal protein RPS27
TGGT1_217580	3561	3963	4633	3501	2858	3148	3139	2971	DNA-directed RNA polymerase III RPC6
TGGT1_217590	2524	2938	3005	2454	2661	2516	2674	2220	putative 50S ribosomal protein L17
TGGT1_217600	6403	7412	8528	6235	8633	8031	8330	8150	calcium-dependent protein kinase CDPK9
TGGT1_217610	5297	6812	7272	5132	3946	3789	4023	3329	hypothetical protein
TGGT1_217620	239	262	259	267	363	345	380	490	hypothetical protein
TGGT1_217630	19	54	31	20	9	0	3	6	hypothetical protein
TGGT1_217640	1840	1951	2090	1489	2079	1885	2120	1720	hypothetical protein
TGGT1_217650	2	31	16	11	1	0	7	1	hypothetical protein
TGGT1_217660	398	474	431	282	317	323	363	283	Tctex-1 family protein
TGGT1_217665	365	361	417	321	306	345	417	385	hypothetical protein
TGGT1_217670	1513	1766	1787	1597	1570	1392	1653	1488	ribosomal protein RPS6
TGGT1_217680	53697	59275	70307	51469	74515	70783	75386	63896	hypothetical protein
TGGT1_217688	1329	1499	1589	1251	1874	1582	1948	1987	hypothetical protein
TGGT1_217692	1390	1694	1747	1373	1050	1037	1075	1230	hypothetical protein
TGGT1_217700	299	303	345	273	783	697	752	2069	AP2 domain transcription factor AP2XII-2
TGGT1_217710	0	0	0	0	0	0	0	0	DnaJ domain-containing protein
TGGT1_217720	1983	2830	3013	1880	1918	1950	2195	1885	hypothetical protein
TGGT1_217722	11	20	20	21	23	14	36	38	hypothetical protein
TGGT1_217724	435	470	632	473	602	604	510	486	hypothetical protein
TGGT1_217726	188	236	325	263	232	184	227	158	hypothetical protein
TGGT1_217728	383	422	379	334	351	404	417	352	hypothetical protein
TGGT1_217730	2278	2770	3239	2180	2635	2488	2828	2513	hypothetical protein
TGGT1_217740	725	885	993	754	487	663	572	2021	3-ketoacyl-(acyl-carrier-protein) reductase
TGGT1_217750	222	271	280	229	140	234	163	663	hypothetical protein
TGGT1_217760	7292	8791	10352	7465	10095	9980	10813	8559	GTP-binding protein
TGGT1_217770	9695	11522	13166	9865	14197	13127	13931	11792	hypothetical protein
TGGT1_217780	2292	2667	2977	2201	2599	2649	2518	2333	Sec20 protein
TGGT1_217790	3277	3692	4067	3132	2789	2995	3006	2646	S1 RNA binding domain-containing protein
TGGT1_217800	4	15	16	5	5	2	6	3	hypothetical protein
TGGT1_217810	23	37	53	15	6	5	0	1	hypothetical protein
TGGT1_217820	6116	6045	7074	5101	6442	5912	5971	6725	PCI domain-containing protein
TGGT1_217830	7465	7994	9225	6773	8718	7870	8482	7806	hypothetical protein
TGGT1_217850	1551	1783	2233	1598	1360	1305	1253	1441	Sucrose-6F-phosphate phosphohydrolase
TGGT1_217855	2	0	0	4	0	1	0	4	hypothetical protein
TGGT1_217860	5	10	16	20	17	9	6	12	hypothetical protein
TGGT1_217870	4411	5170	5487	4424	5376	5216	5293	5564	DHHC zinc finger domain-containing protein
TGGT1_217875	1109	1170	1512	1087	1530	1462	1680	1477	hypothetical protein
TGGT1_217880	2712	3084	3484	2700	3704	3493	3875	3163	putative RNA-binding protein Nova-1
TGGT1_217890	11333	13190	14074	9804	14097	13716	14179	14610	putative alkyl hydroperoxide reductase/ Thiol specific antioxidant/ Mal allergen
TGGT1_217900	870	1158	1172	870	696	755	798	1004	hypothetical protein
TGGT1_217910	7280	8420	9800	7110	8336	8104	8645	9384	DNA polymerase (pol2) superfamily protein
TGGT1_217915	567	674	704	546	303	392	289	371	hypothetical protein
TGGT1_217920	100	114	120	118	83	55	85	81	hypothetical protein
TGGT1_217930	131	187	202	136	93	71	82	82	hypothetical protein
TGGT1_217940	23	27	24	19	30	17	22	19	hypothetical protein
TGGT1_217951	5	0	16	11	0	0	0	1	hypothetical protein
TGGT1_217961	251	179	204	163	93	90	98	84	hypothetical protein
TGGT1_218000	4496	5136	5665	4301	4112	4012	4367	3851	hypothetical protein
TGGT1_218070	5155	5575	6218	5170	5745	5511	5802	5565	hypothetical protein
TGGT1_218192	49	77	68	76	34	58	100	47	hypothetical protein
TGGT1_218195	715	807	974	810	957	994	978	882	hypothetical protein
TGGT1_218200	4459	4820	5602	4099	5260	5181	5351	5085	UDP-sugar pyrophospharylase
TGGT1_218210	2	14	28	12	0	4	3	2	putative Chromosome-associated kinesin KLP1
TGGT1_218215	0	0	1	0	0	0	0	0	hypothetical protein
TGGT1_218220	7164	7411	9246	6809	7312	7292	7731	7014	putative cell-cycle-associated protein kinase CDK
TGGT1_218230	1810	1963	2192	1611	2448	2180	2255	2300	putative histone lysine methyltransferase%2C SET
TGGT1_218240	5053	5557	6081	4903	6875	6224	6319	9481	hypothetical protein
TGGT1_218250	8460	9197	10106	7314	8604	8200	8922	7700	TAP42 family protein
TGGT1_218260	20623	23249	24704	18088	21448	19883	21688	20922	histone H3.3
TGGT1_218270	3050	3083	3582	2693	3950	3747	3746	6336	hypothetical protein
TGGT1_218280	4819	5561	6471	4791	5652	5307	5961	5630	putative eukaryotic porin
TGGT1_218290	2	4	1	4	1	0	3	1	WD domain%2C G-beta repeat-containing protein
TGGT1_218300	9456	10535	12166	8451	11066	10308	11487	10496	zinc finger (CCCH type) motif-containing protein
TGGT1_218310	47821	60370	68976	49874	52272	49463	54843	45680	microneme protein MIC14
TGGT1_218340	31	52	22	15	7	33	24	30	hypothetical protein
TGGT1_218350	0	0	0	0	0	0	0	4	hypothetical protein
TGGT1_218358	5513	6021	7000	4867	5522	5599	5628	5232	zinc knuckle domain-containing protein
TGGT1_218362	580	704	783	549	628	620	722	1255	zinc finger protein ZFP1
TGGT1_218370	1659	2068	2012	1511	1829	1751	1914	2021	hypothetical protein
TGGT1_218390	200	207	310	198	176	201	166	270	hypothetical protein
TGGT1_218400	356	371	419	380	365	370	384	460	NEK kinase
TGGT1_218410	51622	63436	64583	48653	44290	43248	45535	45843	ribosomal protein RPP0
TGGT1_218420	8513	10237	11494	8016	9638	8575	9624	9056	WD domain%2C G-beta repeat-containing protein
TGGT1_218450	3	0	0	0	0	0	0	0	hypothetical protein
TGGT1_218460	0	0	0	0	0	0	0	0	hypothetical protein
TGGT1_218470	2	0	4	0	3	3	1	2	putative protein disulfide-isomerase
TGGT1_218490	6575	8076	9126	6979	5492	5306	5499	4610	hypothetical protein
TGGT1_218500	70	56	53	41	43	10	36	47	hypothetical protein
TGGT1_218510	112	99	139	141	70	58	49	77	hypothetical protein
TGGT1_218520	72759	74239	85537	64289	108120	105774	111275	95164	microneme protein MIC6
TGGT1_218530	905	906	1019	681	623	686	691	1318	proteasome-interacting thioredoxin domain-containing protein
TGGT1_218540	551	673	680	566	663	717	549	1976	putative peptidase S15
TGGT1_218550	17042	17643	21400	15098	26179	25077	26041	28152	PIK3R4 kinase-related protein
TGGT1_218560	10815	11458	15057	10905	13087	12592	13694	11118	acetyl-coA carboxylase ACC2
TGGT1_218570	4052	4585	4771	3697	3326	3257	3248	3025	Nin one binding (NOB1) Zn-ribbon family protein
TGGT1_218580	4487	5234	6085	4548	5445	5095	5285	4859	RNA methyltransferase%2C TrmH family protein
TGGT1_218590	4330	5009	5440	4072	4363	4177	4370	4161	protein phosphatase 2C domain-containing protein
TGGT1_218600	3070	3391	4099	2958	3770	3417	3538	3440	RNA recognition motif-containing protein
TGGT1_218610	5370	6056	6675	4683	6023	5359	5461	5443	ATPase (DUF699) protein
TGGT1_218720	13830	14792	16931	12425	18733	16574	17818	16354	calcium-dependent protein kinase CDPK6
TGGT1_218730	3605	4348	4679	3490	4647	4376	4520	3875	hypothetical protein
TGGT1_218740	7247	7516	8005	6069	8551	8095	8968	7582	putative membrane protein
TGGT1_218750	59	42	75	41	5	0	1	0	hypothetical protein
TGGT1_218760	2628	2980	3580	2451	2810	2614	2825	2720	putative SNAP protein (soluble N-ethylmaleimide-sensitive factor Attachment Protein)
TGGT1_218770	1624	1867	2298	1563	1903	1820	2037	1713	carrier superfamily protein
TGGT1_218780	14748	16707	18194	13248	13775	13410	14053	16648	putative phosphoserine aminotransferase
TGGT1_218790	3498	4289	4941	3823	4053	3546	4038	3537	elongation factor G C-terminus domain-containing protein
TGGT1_218800	3300	3515	3815	3091	4323	3845	4039	3556	hypothetical protein
TGGT1_218810	592	726	812	667	706	755	645	714	histidyl-tRNA synthetase
TGGT1_218820	10977	12136	12546	9432	8380	8288	9074	8423	alba 2
TGGT1_218830	4403	4735	5419	4324	4761	4555	4512	4453	hypothetical protein
TGGT1_218840	2436	2534	3274	2345	2150	2134	2081	2493	mutS domain protein
TGGT1_218850	1547	1686	1929	1338	1331	1149	1284	1418	ribosomal protein RPS9
TGGT1_218860	50	55	40	24	19	10	7	4	hypothetical protein
TGGT1_218870	2170	2638	2836	2027	2012	1865	1964	2074	TBC domain-containing protein
TGGT1_218880	2605	3122	3384	2464	2503	2512	2778	3183	putative SF-assemblin
TGGT1_218890	0	0	2	0	0	3	0	0	hypothetical protein
TGGT1_218900	0	0	0	0	0	0	0	0	hypothetical protein
TGGT1_218910	96	125	151	83	13	26	23	26	hypothetical protein
TGGT1_218920	5879	7204	7795	5483	5373	5389	5248	5892	putative proteasome subunit beta type
TGGT1_218930	11	37	48	26	2	1	0	1	BTB/POZ domain-containing protein
TGGT1_218940	5291	6232	6956	4931	5583	5498	5645	5912	hypothetical protein
TGGT1_218950	4206	5039	5478	4052	5581	4969	5298	4537	hypothetical protein
TGGT1_218955	552	733	955	609	938	965	1090	863	hypothetical protein
TGGT1_218960	29625	32508	38953	28291	32296	30981	33156	30674	AP2 domain transcription factor AP2XII-1
TGGT1_219070	3680	4504	5010	3528	7598	6990	7354	10515	cyclic nucleotide-binding domain-containing protein
TGGT1_219080	2024	2568	2830	2115	1426	1317	1372	1574	putative edge expressed protein
TGGT1_219100	794	832	850	542	703	711	578	1307	cyclin-dependent kinase regulatory subunit protein
TGGT1_219110	9	5	6	6	2	2	0	0	hypothetical protein
TGGT1_219120	26052	28615	34603	24687	25851	24749	26082	22274	zinc finger (CCCH type) motif-containing protein
TGGT1_219125	192	226	377	201	344	349	324	238	hypothetical protein
TGGT1_219130	5858	6687	7560	5184	6137	5908	6199	5622	NADPH-glutathione reductase
TGGT1_219140	8810	10935	11049	8172	7741	7655	7773	8161	EF-1 guanine nucleotide exchange domain-containing protein
TGGT1_219150	4738	5519	6230	4430	4957	5547	5534	5293	zinc finger%2C zz type domain-containing protein
TGGT1_219160	0	0	0	0	0	0	0	0	hypothetical protein
TGGT1_219170	753	910	795	544	1508	1363	1264	2071	hypothetical protein
TGGT1_219175	208	265	273	241	390	396	369	533	hypothetical protein
TGGT1_219180	1251	1676	1975	1250	1949	1968	1902	1769	acetyltransferase%2C GNAT family protein
TGGT1_219190	3642	4392	4780	3246	4129	4359	4380	3971	nuclear movement protein domain containing protein
TGGT1_219200	5659	6445	6661	4837	5029	5215	5782	5228	DEAD/DEAH box RNA helicase family protein
TGGT1_219210	1643	1979	2241	1616	1987	1846	2152	1849	ankyrin repeat-containing protein
TGGT1_219218	2	14	9	8	3	0	5	8	hypothetical protein
TGGT1_219222	0	3	0	0	0	0	0	0	hypothetical protein
TGGT1_219230	10493	11935	13201	9619	10343	9811	10614	9676	AMP-binding enzyme domain-containing protein
TGGT1_219240	3702	4412	4511	3331	1217	1130	1310	1398	Peptidyl-tRNA hydrolase PTH2 domain-containing protein
TGGT1_219250	10142	10999	12722	9246	11753	11283	12117	10666	acetyltransferase%2C GNAT family protein
TGGT1_219260A	911	1021	1343	1132	1410	1455	1455	1130	putative cation-transporting ATPase
TGGT1_219260B	6791	7319	9401	6828	7497	7400	7886	7008	putative cation-transporting ATPase
TGGT1_219270	9113	10626	11393	8458	18541	16421	16679	26256	multi-pass transmembrane protein
TGGT1_219280	4332	4665	4965	4015	5327	4945	5386	5424	actin like protein ALP1
TGGT1_219290	4056	4586	5374	3552	4198	3948	4224	3773	putative F-actin-capping protein subunit beta
TGGT1_219300	1023	1175	1207	965	1334	1308	1420	1367	ran binding protein
TGGT1_219310	16276	19009	21590	15010	18920	17959	18673	17995	DnaK family protein
TGGT1_219320	11978	11865	13693	10410	21386	19420	20329	30811	acid phosphatase GAP50
TGGT1_219348	18	34	37	11	1	0	10	2	SAG-related sequence SRS55M
TGGT1_219370	5	18	21	28	6	12	0	1	hypothetical protein
TGGT1_219430	2148	2192	2421	1906	1916	1772	2016	1852	tRNA ligase class II core domain (G%2C H%2C P%2C S and T) domain-containing protein
TGGT1_219440	6538	7249	8619	6254	6695	6490	6699	5869	hypothetical protein
TGGT1_219450	4	24	19	4	1	0	2	3	WD domain%2C G-beta repeat-containing protein
TGGT1_219460	4186	5229	5832	4189	5232	4565	5123	4442	hypothetical protein
TGGT1_219470	180	282	306	268	369	334	314	279	hypothetical protein
TGGT1_219485	6792	7230	9399	6578	7066	6635	7145	6147	hypothetical protein
TGGT1_219500	3682	4181	5186	3751	4318	4114	4327	4580	hypothetical protein
TGGT1_219510	2509	2667	2919	2094	2681	2280	2459	2598	putative GTP binding protein 7 isoform 2 family protein
TGGT1_219520	4272	5073	5325	4135	4266	4131	4282	4276	histone arginine methyltransferase PRMT1
TGGT1_219530	791	905	1133	786	783	750	723	869	hypothetical protein
TGGT1_219540	21065	23133	26723	19962	19951	19560	21096	21398	cytosolic tRNA-Ala synthetase
TGGT1_219550	8500	9596	10902	7655	9071	8471	9223	9164	dihydrolipoyllysine-residue succinyltransferase component of oxoglutarate dehydrogenase
TGGT1_219570	110	131	150	123	61	95	115	123	hypothetical protein
TGGT1_219590	4382	4639	5189	3568	4435	4216	4374	4636	RuvB family 1 protein
TGGT1_219600	4789	5604	6318	4463	4502	4405	4628	3886	hypothetical protein
TGGT1_219610	47	63	101	61	12	11	12	5	hypothetical protein
TGGT1_219620	1593	1877	1961	1550	1876	1847	1955	1787	hypothetical protein
TGGT1_219630	10153	10385	12701	9393	11902	10704	11788	9798	flavodoxin domain-containing protein
TGGT1_219640	8392	10100	11773	8818	9377	8409	9741	8092	hypothetical protein
TGGT1_219650	2518	2581	3249	2193	3076	2420	2726	2825	transporter%2C small conductance mechanosensitive ion channel (MscS) family protein
TGGT1_219660	44	50	55	27	45	81	30	133	hypothetical protein
TGGT1_219670	68	70	84	18	6	4	4	0	zinc finger (CCCH type) motif-containing protein
TGGT1_219678	2464	2986	3479	2612	3111	3007	3141	2691	hypothetical protein
TGGT1_219682	5283	5821	7209	4982	5797	4978	5488	5375	putative pyruvate dehydrogenase kinase
TGGT1_219690	28751	34471	35982	26409	31564	30254	31548	31210	hypothetical protein
TGGT1_219700	7712	9129	10384	7647	6887	6898	7527	8949	putative DNA replication licensing factor MCM4
TGGT1_219710	9609	10762	12734	8795	9565	8943	9935	9248	hypothetical protein
TGGT1_219720	1856	2221	2640	1895	1710	1800	1967	1974	putative Ras-related protein Rab-5C
TGGT1_219730	13239	15278	16241	11912	21078	19905	21184	19142	hypothetical protein
TGGT1_219738	3182	3809	4207	3044	3337	3220	3840	3129	hypothetical protein
TGGT1_219742	6	15	3	15	23	10	8	46	hypothetical protein
TGGT1_219750	8857	10911	10521	7469	8989	9405	9467	9321	putative cytochrome c
TGGT1_219760	1849	2335	2555	1768	1690	1726	1945	1799	N-acetyltransferase family protein
TGGT1_219770	2626	2839	3291	2446	3223	3109	3275	3133	putative 30S ribosomal protein S12
TGGT1_219780	0	0	0	0	0	0	0	0	hypothetical protein
TGGT1_219790A	1268	1533	1726	1201	1424	1393	1403	1331	pre-mRNA processing factor PRP3
TGGT1_219790B	4314	4855	5389	3863	4486	4271	4468	4368	pre-mRNA processing factor PRP3
TGGT1_219800	10531	11870	13354	9600	13176	12652	13497	13390	putative vacuolar ATP synthase subunit b
TGGT1_219810	26144	30400	35561	25830	29593	27627	29919	25439	hypothetical protein
TGGT1_219820	1560	2014	1886	1425	1294	1268	1397	1656	putative polyubiquitin UbC
TGGT1_219828	5	6	22	18	0	0	0	0	HMG (high mobility group) box domain-containing protein
TGGT1_219832	4405	5614	6413	4551	5103	5284	5370	5178	cyclin-dependent kinase regulatory subunit protein
TGGT1_219840	0	0	0	0	0	0	0	0	hypothetical protein
TGGT1_219850	13862	15890	18063	13186	15041	14060	14942	16458	prolyl-tRNA synthetase (ProRS)
TGGT1_219860	8554	10656	12056	8592	9208	8593	9236	10970	putative replication licensing factor
TGGT1_220025	31	24	43	19	5	2	7	16	hypothetical protein
TGGT1_220060	2	2	0	0	0	1	0	0	hypothetical protein
TGGT1_220060A	0	1	0	0	1	2	0	3	hypothetical protein
TGGT1_220060B	0	0	0	0	0	0	0	0	hypothetical protein
TGGT1_220070	0	2	3	0	9	4	14	7	hypothetical protein
TGGT1_220080	0	1	5	5	15	38	30	29	Toxoplasma gondii family C protein
TGGT1_220090	1127	1316	1370	965	1327	1220	1357	1524	hypothetical protein
TGGT1_220100	5380	6020	6106	4809	6224	6124	6431	6445	phosphoribosylpyrophosphate synthetase
TGGT1_220110	2073	2207	2684	2017	2435	2365	2349	2144	hypothetical protein
TGGT1_220120	1001	1012	1079	829	1057	1024	1000	1193	hypothetical protein
TGGT1_220125	66	102	160	69	86	112	123	58	hypothetical protein
TGGT1_220128	67	57	113	90	76	57	112	87	hypothetical protein
TGGT1_220132	419	459	523	402	565	487	678	593	hypothetical protein
TGGT1_220140	713	812	1008	761	666	590	672	619	EF hand domain-containing protein
TGGT1_220145	10	10	14	8	2	9	3	0	hypothetical protein
TGGT1_220150	1065	1186	1250	989	974	1016	1178	1048	putative 50S ribosomal protein L16
TGGT1_220160	2275	2488	3147	2057	2358	2399	2412	2301	WD domain-containing protein
TGGT1_220170	974	1069	1278	837	1206	1064	1086	933	hypothetical protein
TGGT1_220175	1446	1570	1988	1454	2109	1992	2024	1864	hypothetical protein
TGGT1_220180	76	90	70	50	121	108	70	59	hypothetical protein
TGGT1_220190	1258	1376	1423	1104	1637	1646	1788	1678	hypothetical protein
TGGT1_220200	2754	3081	3380	2544	3796	3457	3733	3243	hypothetical protein
TGGT1_220208	2972	3173	3764	2683	2993	2922	3407	2792	hypothetical protein
TGGT1_220212	534	661	662	573	632	602	676	627	pseudouridine synthase
TGGT1_220230A	2107	2215	2401	1830	1990	1873	2117	1914	leucine rich repeat-containing protein
TGGT1_220230B	1146	1331	1358	809	952	902	1044	916	leucine rich repeat-containing protein
TGGT1_220240	29991	31852	35622	26187	43524	40384	43514	40283	hypothetical protein
TGGT1_220250	3037	3761	4004	2635	4091	3967	4140	3933	Nucleotide-sensitive chloride conductance regulator (ICln) protein
TGGT1_220260	1879	2089	2666	1814	1761	1776	1909	1596	hypothetical protein
TGGT1_220270	3909	4494	4898	3396	9527	8962	8979	14563	alveolin domain containing intermediate filament IMC6
TGGT1_220280	5	5	22	6	2	8	0	3	mucin family glycoprotein
TGGT1_220290	50	43	42	42	60	129	61	52	hypothetical protein
TGGT1_220300	2777	3289	3848	2473	3549	3367	3712	3541	ribosomal protein L15 protein
TGGT1_220310	0	0	1	0	0	0	0	0	hypothetical protein
TGGT1_220320	1719	1991	2272	1736	1677	1683	1966	1674	BSD domain-containing protein
TGGT1_220330	301	337	327	261	798	679	678	1047	hypothetical protein
TGGT1_220340	87	69	99	65	84	72	77	64	hypothetical protein
TGGT1_220350	6441	6839	8511	6202	6758	6658	6668	6836	tRNA ligases class II (D%2C K and N) domain-containing protein
TGGT1_220360	3472	3852	4514	3335	4508	4147	4522	4802	FAD binding domain-containing protein
TGGT1_220370	3433	3770	4437	2993	4169	3739	4245	3754	hypothetical protein
TGGT1_220380	10198	10949	12464	9033	15628	14117	15547	12967	hypothetical protein
TGGT1_220390	6199	7273	8789	6226	7200	6685	7618	6421	hypothetical protein
TGGT1_220400	26624	32028	32638	24760	28093	27633	28692	34342	actin depolymerizing factor ADF
TGGT1_220420	200	191	216	186	47	26	50	80	3'5'-cyclic nucleotide phosphodiesterase domain-containing protein
TGGT1_220430	2479	2645	3324	2599	2992	2855	3398	2886	hypothetical protein
TGGT1_220440	303	339	409	272	371	387	380	1006	cyclin-dependent kinase regulatory subunit protein
TGGT1_220450	556	658	784	580	607	547	585	833	ribonuclease HI protein
TGGT1_220460	167	117	195	130	106	71	62	33	SNF7 family protein
TGGT1_220470	11898	13636	16410	11781	14647	13480	15176	12285	hypothetical protein
TGGT1_220480	3587	3921	4824	3403	3946	3710	4077	3644	hypothetical protein
TGGT1_220490	522	573	670	445	780	669	776	786	putative pre-rRNA-processing protein PNO1
TGGT1_220500	9872	11394	12650	9424	10847	9579	10795	9961	UBX domain-containing protein
TGGT1_220510	5569	6505	7152	5555	6172	6157	6436	5348	hypothetical protein
TGGT1_220520	12821	13866	17916	12988	13767	13060	14050	11578	hypothetical protein
TGGT1_220530	8660	10461	12142	8733	7046	6899	6853	6742	AP2 domain transcription factor AP2V-1
TGGT1_220540	3396	3657	4412	3088	4899	4279	4473	3845	hypothetical protein
TGGT1_220560	23	23	26	45	22	21	19	16	hypothetical protein
TGGT1_220570	4536	5193	6108	4524	5267	4889	5533	4589	hypothetical protein
TGGT1_220580	0	0	0	2	0	0	0	0	hypothetical protein
TGGT1_220585	72	98	105	66	38	31	14	19	hypothetical protein
TGGT1_220600	6334	7307	9372	6421	6135	6246	6565	5576	hypothetical protein
TGGT1_220610	5785	6494	7372	5328	5254	4871	5310	4892	protein phosphatase 2C domain-containing protein
TGGT1_220630	43272	51584	61013	45775	53731	51744	54407	46667	hypothetical protein
TGGT1_220640	6633	8034	8986	6458	7236	6638	7133	6529	hypothetical protein
TGGT1_220650	41	62	54	64	23	30	18	14	hypothetical protein
TGGT1_220720	5182	6275	7475	5137	6567	6385	6766	5284	hypothetical protein
TGGT1_220730	0	0	0	0	0	0	0	0	hypothetical protein
TGGT1_220840	56	52	105	37	31	31	24	6	threonine synthase
TGGT1_220850	1	6	8	2	0	2	0	0	hypothetical protein
TGGT1_220860	5378	6390	7168	4800	6078	5774	5786	5634	DEAD/DEAH box helicase
TGGT1_220870	2070	2162	2655	1689	2014	1863	1935	1810	hypothetical protein
TGGT1_220880	1280	1475	1523	1013	1266	1114	1298	1311	hypothetical protein
TGGT1_220890	7641	8931	9597	7071	10520	10414	10950	9868	hypothetical protein
TGGT1_220900	7199	7937	8994	6921	13879	13024	12929	20933	hypothetical protein
TGGT1_220910	11205	13235	15552	10894	10942	10629	10942	10463	HEAT repeat-containing protein
TGGT1_220920	1198	1309	1674	1250	1882	1693	1923	1787	hypothetical protein
TGGT1_220930	1629	1787	2029	1527	2697	2403	2440	5208	hypothetical protein
TGGT1_220940	1523	1722	1695	1433	1556	1407	1525	1515	ribosomal RNA methyltransferase (FtsJ ) family protein
TGGT1_220950	70679	79791	80084	59194	69933	64710	71270	61935	hypothetical protein
TGGT1_221160	1941	2248	2395	1773	2940	2622	2925	2610	acetyltransferase%2C GNAT family protein
TGGT1_221170	3443	3793	4434	3261	2934	2831	3242	3858	CAAX metallo endopeptidase
TGGT1_221180	19753	21821	25621	18776	28639	25842	28515	25558	hypothetical protein
TGGT1_221190	1657	1908	2125	1566	1952	1749	1990	1874	putative mrna cleavage factor family protein
TGGT1_221200A	4670	5008	5657	4202	6012	5290	6103	5231	CW-type Zinc Finger protein
TGGT1_221200B	5266	6249	6974	4688	6032	5782	6264	5732	CW-type Zinc Finger protein
TGGT1_221210	42163	49332	50515	37865	41364	41639	41903	46360	cyclophilin
TGGT1_221220	275	311	351	231	291	256	289	308	hypothetical protein
TGGT1_221230	5153	5716	7019	5376	5841	5914	6199	5802	hypothetical protein
TGGT1_221240	0	0	0	0	0	0	0	0	hypothetical protein
TGGT1_221250	1241	1275	1397	965	2426	2293	2225	5073	hypothetical protein
TGGT1_221260	4708	5552	6329	4491	3729	3541	3838	3552	Class-II DAHP synthetase family protein
TGGT1_221265	15	14	41	26	2	12	14	10	hypothetical protein
TGGT1_221270	1795	1983	2346	1544	3020	2766	2889	3757	oxidoreductase%2C 2OG-Fe(II) oxygenase family protein
TGGT1_221280	2070	2095	2521	1877	2175	2134	2300	3450	hypothetical protein
TGGT1_221295	1751	2187	2445	1647	2547	2558	2458	2626	hypothetical protein
TGGT1_221310	1189	1445	1780	1308	8916	9308	9372	8178	aminopeptidase N protein
TGGT1_221320	5448	5689	7188	5366	5712	5709	5937	7882	acetyl-CoA carboxylase ACC1
TGGT1_221330	14735	17341	20533	15013	16170	15181	15590	13984	DNA gyrase/topoisomerase IV%2C A subunit domain-containing protein
TGGT1_221340	3289	3668	4643	3250	3512	3449	3693	3248	hypothetical protein
TGGT1_221350	686	856	972	663	621	503	699	740	Ctr copper transporter family protein
TGGT1_221360	3056	3587	4404	2953	3168	3226	3178	3079	hypothetical protein
TGGT1_221370	498	656	618	481	1187	968	1034	1759	hypothetical protein
TGGT1_221380	12329	14462	15443	11457	13324	13896	13564	15263	alba 1
TGGT1_221390	1304	1138	1294	863	2573	2281	2274	3713	hypothetical protein
TGGT1_221400	32946	36649	45186	32960	39428	38101	40870	32888	hypothetical protein
TGGT1_221410	3284	3382	3996	2993	3048	2880	3035	3005	actin-like protein ALP4
TGGT1_221415	160	222	241	113	43	57	44	15	hypothetical protein
TGGT1_221420	23	44	23	33	5	7	0	9	putative Chromosome-associated kinesin KLP1
TGGT1_221430	643	622	668	572	892	777	732	762	hypothetical protein
TGGT1_221440	4804	5369	6217	4735	4798	4135	4569	4283	putative RPGR
TGGT1_221450	2030	2128	2296	1799	2393	2068	2236	1936	SPRY domain-containing protein
TGGT1_221455	12	6	4	0	3	0	0	0	hypothetical protein
TGGT1_221460	5069	5804	6856	4906	5382	5468	5374	4993	phosphoglycerate mutase family protein
TGGT1_221470	24825	27893	31501	23797	19798	19385	20847	19337	hypothetical protein
TGGT1_221480	7479	8768	9675	7262	9423	9349	9745	8860	hypothetical protein
TGGT1_221490	2742	3073	3544	2606	2026	2147	2290	2088	cell cycle regulator protein
TGGT1_221500	1990	2274	2744	1942	2973	2831	2871	2592	dual specificity phosphatase%2C catalytic domain-containing protein
TGGT1_221510	5751	6535	6657	5095	5383	5270	5521	5733	hypothetical protein
TGGT1_221522	5088	5681	6237	4740	5702	5613	5948	6261	adaptor complexes medium subunit family protein
TGGT1_221530	2674	2693	3148	2522	2845	2753	2959	3178	hypothetical protein
TGGT1_221540	3290	4216	4879	3538	4061	3846	4040	3839	hypothetical protein
TGGT1_221550	1	0	2	0	0	0	0	0	CMGC kinase%2C MAPK family%2C MEK kinase-related (incomplete catalytic triad)
TGGT1_221560	15	9	22	13	7	7	3	6	hypothetical protein
TGGT1_221570	796	798	896	729	786	776	871	829	putative pre-rRNA-processing protein
TGGT1_221580	22125	25940	32205	23909	18550	18250	19508	16549	ribosomal RNA large subunit methyltransferase J protein
TGGT1_221585	25	32	17	9	4	17	16	5	hypothetical protein
TGGT1_221590	24465	27264	31803	24115	27707	26364	28730	24756	dual specificity phosphatase%2C catalytic domain-containing protein
TGGT1_221600	1779	1982	2307	1704	2196	2057	2130	2242	hypothetical protein
TGGT1_221610	3828	4358	4925	3578	3662	3089	3388	3483	ubiquitin carboxyl-terminal hydrolase
TGGT1_221620	7215	7879	8272	5989	14126	13139	13417	24465	putative beta-tubulin
TGGT1_221630	4273	4769	5849	3933	4539	4296	4405	4346	hypothetical protein
TGGT1_221640	5477	5767	6416	4886	7720	6687	7304	6454	hypothetical protein
TGGT1_221660	6416	6607	8239	5744	6954	6392	7102	6014	DEAD/DEAH box helicase domain-containing protein
TGGT1_221665	3	5	13	6	0	2	0	10	hypothetical protein
TGGT1_221670	9495	10979	12718	9358	9551	9161	9570	9677	transcriptional elongation factor FACT140
TGGT1_221675A	1008	1061	1601	957	927	1081	1164	1047	hypothetical protein
TGGT1_221675B	4205	4361	5208	4043	3731	3923	4010	3994	hypothetical protein
TGGT1_221685	536	658	711	534	206	239	303	195	hypothetical protein
TGGT1_221690	5055	5838	6527	4905	5491	4823	5287	4388	hypothetical protein
TGGT1_221700	3651	4706	4811	3659	3094	3049	3172	2743	hypothetical protein
TGGT1_221710	2634	2735	3253	2679	3405	3171	3444	3298	TBC domain-containing protein
TGGT1_221720	9385	9701	12477	8853	9530	9207	10252	8480	hypothetical protein
TGGT1_221818	412	606	568	387	560	545	614	644	hypothetical protein
TGGT1_221830	20	16	27	8	4	12	3	6	subtilisin SUB12
TGGT1_221840	4	22	12	2	0	0	0	0	hypothetical protein
TGGT1_221850	616	822	780	715	560	521	647	676	putative prohibitin family protein
TGGT1_221865	210	194	232	174	126	110	155	66	hypothetical protein
TGGT1_221870	12705	14099	16721	12555	12855	12231	13002	11486	hypothetical protein
TGGT1_221880	182	189	235	150	102	124	116	144	hypothetical protein
TGGT1_221890	103	109	188	116	121	61	104	156	WD domain%2C G-beta repeat-containing protein
TGGT1_221895	12	8	12	12	7	2	9	23	hypothetical protein
TGGT1_221900	2124	2357	2681	2045	2205	2062	2416	2010	hypothetical protein
TGGT1_221905	5822	6647	7474	5644	7436	7656	7445	7352	hypothetical protein
TGGT1_221910	9849	11960	12674	10007	11811	11319	11987	12207	AN1 family Zinc finger domain-containing protein
TGGT1_221922	2301	2366	2984	1914	1555	1454	1660	1715	NifU family domain-containing protein
TGGT1_221930	0	5	1	2	0	0	0	0	hypothetical protein
TGGT1_221940	5119	5115	6109	4876	5477	5102	5266	4810	adaptin n terminal region domain-containing protein
TGGT1_221950	5295	5742	6706	4801	5664	5348	6073	5748	putative splicesome-associated protein
TGGT1_221970	1879	2034	2245	1718	1927	2185	1878	2258	hypothetical protein
TGGT1_221980	1486	1682	1749	1357	1498	1435	1353	1348	U1 zinc finger protein
TGGT1_221990	736	759	827	685	1547	1611	1421	2377	hypothetical protein
TGGT1_222000	2900	3186	3195	2491	2786	2557	2734	3008	brix domain-containing protein
TGGT1_222010	3775	4198	5083	3760	3929	3823	4155	3361	HAD hydrolase%2C family IIID protein
TGGT1_222020	958	1263	1281	847	675	662	576	1203	phosphoglycerate kinase PGKII
TGGT1_222030	2004	2483	2696	1947	1717	1759	1799	1881	hypothetical protein
TGGT1_222040	1904	2107	2590	1629	1970	2181	2143	2167	Ran-interacting Mog1 protein
TGGT1_222050	9980	10427	12972	9356	11233	10782	11357	9608	hypothetical protein
TGGT1_222060	1657	2001	2341	1715	1387	1293	1395	1148	hypothetical protein
TGGT1_222070	1021	1083	1347	846	1132	1081	1031	1042	elongation factor Tu GTP binding domain-containing protein
TGGT1_222075	0	0	7	0	0	0	0	0	hypothetical protein
TGGT1_222080	85	106	157	118	250	179	223	182	hypothetical protein
TGGT1_222090	2729	3094	3400	2525	2947	2790	2960	2614	hypothetical protein
TGGT1_222100	4555	4805	5499	3994	3989	3972	4456	4712	hypothetical protein
TGGT1_222110	3675	4326	4769	3754	4717	4623	5103	4396	PUB domain-containing protein
TGGT1_222120	2919	3375	3982	3006	3650	3399	3417	3225	hypothetical protein
TGGT1_222130	1123	1298	1510	1050	1508	1547	1650	1340	hypothetical protein
TGGT1_222140	2565	2879	3271	2500	2701	2581	2768	2787	DEAD/DEAH box helicase domain-containing protein
TGGT1_222150	1247	1518	1901	1414	1800	1690	1773	1382	hypothetical protein
TGGT1_222155	30	44	44	29	32	63	57	8	hypothetical protein
TGGT1_222160	3951	4201	5056	3534	4528	4316	4392	4804	aldehyde dehydrogenase
TGGT1_222170	14280	16320	18589	13896	14452	13561	14559	11878	dense-granule antigen DG32
TGGT1_222180	450	455	639	393	615	614	632	571	hypothetical protein
TGGT1_222188	28	41	41	22	6	8	3	4	hypothetical protein
TGGT1_222192	2226	2786	3026	2124	2500	2597	2537	2550	hypothetical protein
TGGT1_222200	1720	2131	2266	1689	1834	1550	1758	1893	putative LMBR1 family region protein
TGGT1_222210	2990	3791	4269	3022	3184	2903	3186	3074	SPFH domain / Band 7 family protein
TGGT1_222220	19209	22302	24765	17806	21483	21107	22456	23726	alveolin domain containing intermediate filament IMC7
TGGT1_222230	3471	3586	4381	3221	4202	3978	4113	3582	hypothetical protein
TGGT1_222240	16133	19311	21926	16498	20250	18529	20967	16871	hypothetical protein
TGGT1_222245	8821	10953	11521	8111	8049	7348	8032	7061	hypothetical protein
TGGT1_222250	1061	940	1212	788	936	991	956	863	hypothetical protein
TGGT1_222260	13	13	14	15	0	0	0	0	hypothetical protein
TGGT1_222270	1363	1497	1686	1316	1333	1337	1316	2066	hypothetical protein
TGGT1_222280	1361	1464	1611	1159	1491	1469	1585	1257	hypothetical protein
TGGT1_222290	782	926	982	679	893	908	950	757	LSM domain-containing protein
TGGT1_222300	293	352	445	320	340	441	414	1174	hypothetical protein
TGGT1_222305	29	39	42	21	62	30	59	29	hypothetical protein
TGGT1_222310	2835	3416	4145	2865	3621	3571	3603	3385	hypothetical protein
TGGT1_222330	515	482	701	520	852	759	734	1145	hypothetical protein
TGGT1_222340	15	12	30	20	32	36	11	16	NOL1/NOP2/sun family protein
TGGT1_222350	2314	3011	3165	2312	3236	3168	3220	4080	hypothetical protein
TGGT1_222360	3340	3600	4439	3333	3997	3564	3960	4447	hypothetical protein
TGGT1_222370	3640	4663	5608	3936	6473	6568	7266	6346	SAG-related sequence SRS13
TGGT1_222380	9187	10941	12500	8728	11170	10551	11292	10490	importin-beta N-terminal domain-containing protein
TGGT1_222385	0	2	3	3	2	1	0	5	hypothetical protein
TGGT1_222390	866	829	824	694	881	871	962	875	hypothetical protein
TGGT1_222400	2026	2286	2443	1968	2360	2373	2338	2266	hypothetical protein
TGGT1_222410	6045	6963	7978	6045	6513	6180	6585	6435	hypothetical protein
TGGT1_222420	5	13	7	3	8	7	0	13	hypothetical protein
TGGT1_222430	5743	6418	7769	5345	6404	5537	6262	5515	HECT-domain (ubiquitin-transferase) domain-containing protein
TGGT1_222440	1483	1708	2135	1588	2214	2053	2072	1828	hypothetical protein
TGGT1_222660	20223	24388	28233	20636	20439	19420	20988	19774	leucine rich repeat-containing protein
TGGT1_222700	2	0	0	1	1	0	2	0	hypothetical protein
TGGT1_222710	5455	6355	6970	5552	6709	6369	6767	6093	putative IMP-specific 5'-nucleotidase 1
TGGT1_222800	4129	4307	5385	4127	5330	5264	5805	4733	putative glycogen synthase
TGGT1_222840	24434	28296	30316	22377	26186	26091	27524	24196	Ser/Thr phosphatase family protein
TGGT1_222850	2877	3077	3652	2521	3474	3109	3367	3145	stress responsive a/b barrel domain-containing protein
TGGT1_222860	19837	21476	23682	17014	21855	21808	23074	22618	putative eukaryotic translation initiation factor
TGGT1_222870	1438	1578	1769	1255	1112	1130	1204	1327	hypothetical protein
TGGT1_222880	1558	1824	2043	1596	1465	1234	1232	1387	hypothetical protein
TGGT1_222900	13515	14764	19184	13745	14899	14760	15428	13769	phosphoserine phosphatase
TGGT1_222910	3472	3843	4546	3269	4005	3820	4138	4393	phosphoglycerate mutase
TGGT1_222920	1665	1850	2111	1568	2182	2004	1899	1824	mbp-1 interacting protein-2a family protein
TGGT1_222930	887	1315	1351	1057	1311	1394	1366	1212	hypothetical protein
TGGT1_222935	2	0	0	0	6	4	2	0	hypothetical protein
TGGT1_222940	66	67	98	65	31	32	26	19	hypothetical protein
TGGT1_222948	4392	5294	5810	4012	4444	4617	4696	4693	hypothetical protein
TGGT1_222952	3707	4345	4538	3712	4376	4042	4313	3925	phosphohistidine phosphatase
TGGT1_222960	3308	3509	4196	3094	3238	3190	3337	3295	SCY kinase-related protein (incomplete catalytic triad)
TGGT1_222970	5186	5880	6321	4707	4813	4599	4855	4244	putative inositol(myo)-1(or 4)-monophosphatase 2
TGGT1_222975	0	1	1	0	0	0	0	0	hypothetical protein
TGGT1_222980	3	2	2	0	0	0	0	0	hypothetical protein
TGGT1_222990	5007	6065	6656	5070	4845	4740	5113	5078	putative ribosomal protein S18
TGGT1_223000	2099	2612	2791	2126	2105	2147	2111	2827	dynein light chain DLC
TGGT1_223010	1911	2484	2372	1879	1866	1689	1770	2797	hypothetical protein
TGGT1_223020	3142	3405	3657	2813	3731	3382	3790	3491	coproporphyrinogen III oxidase
TGGT1_223025	57	59	53	50	35	33	24	20	hypothetical protein
TGGT1_223030	1	0	1	0	0	0	0	1	tetratricopeptide repeat-containing protein
TGGT1_223040	4786	5694	6051	4616	4884	5158	5488	4837	hypothetical protein
TGGT1_223045	130	157	198	69	55	42	61	73	hypothetical protein
TGGT1_223050	35912	43593	45994	33143	31445	31111	33054	32856	ribosomal protein RPS20
TGGT1_223060	12791	14679	17810	12352	15432	14457	15696	13734	MORN repeat-containing protein
TGGT1_223070	16760	20162	22095	16069	21364	20482	22019	18605	hypothetical protein
TGGT1_223080	29034	31806	39461	29809	33699	32397	34827	29251	hypothetical protein
TGGT1_223095	784	764	921	606	755	734	807	702	hypothetical protein
TGGT1_223110	7547	8394	9436	6264	7652	7186	7225	8425	glycolipid transfer protein GLTP
TGGT1_223120	6	5	6	13	0	2	0	5	cyclin-dependent kinase regulatory subunit protein
TGGT1_223125	2459	2725	3097	2307	2594	2675	3019	2663	ubiquitin family protein
TGGT1_223130	1467	1696	2034	1584	1401	1336	1442	1386	hypothetical protein
TGGT1_223140	9240	10512	11398	8461	7698	7254	7694	7412	tRNA binding domain-containing protein
TGGT1_223150	4298	5232	5748	4101	4121	3921	4129	3935	START domain-containing protein
TGGT1_223258	1649	2262	2788	1845	2442	2368	2647	2028	hypothetical protein
TGGT1_223262	2440	3591	4032	2844	1058	965	1205	917	WD domain%2C G-beta repeat-containing protein
TGGT1_223270	2806	3336	3744	2722	2960	2659	2498	2579	hypothetical protein
TGGT1_223390	16116	17516	21315	15841	20226	19510	20973	18795	putative activating signal cointegrator 1 complex subunit 3 family 1 ASCC3L1
TGGT1_223400	36	22	27	28	9	8	1	1	hypothetical protein
TGGT1_223410	7124	8011	8574	6217	7976	7254	7686	8249	putative eukaryotic initiation factor-4E
TGGT1_223420	1919	2077	2277	1701	1817	1692	2007	1768	DnaJ domain-containing protein
TGGT1_223430	91	186	97	71	24	20	15	25	hypothetical protein
TGGT1_223440	5253	6087	6803	5187	5436	5129	5304	4808	DEAD/DEAH box helicase domain-containing protein
TGGT1_223450A	2277	2445	3186	2192	2592	2649	2936	2194	ubiquitin carboxyl-terminal hydrolase
TGGT1_223450B	6130	6321	7543	5736	6568	5890	6427	5905	ubiquitin carboxyl-terminal hydrolase
TGGT1_223480	244	342	333	271	426	401	407	426	sushi domain (scr repeat) domain-containing protein
TGGT1_223485	2119	2504	2626	1994	2015	2067	2245	1949	hypothetical protein
TGGT1_223490	1715	1632	1952	1412	1610	1610	1748	1781	hypothetical protein
TGGT1_223500	2070	2479	2571	1917	2313	2128	2326	2157	hypothetical protein
TGGT1_223510	2707	2724	3650	2467	2739	2369	2675	2309	hypothetical protein
TGGT1_223520	9	41	34	17	9	5	3	8	EF hand domain-containing protein
TGGT1_223530	1215	1491	1364	1125	1144	1172	1223	965	hypothetical protein
TGGT1_223540	5102	5961	6964	5123	5087	4565	5556	5423	importin-beta N-terminal domain-containing protein
TGGT1_223550	1852	2181	2419	1801	2868	2812	2868	2433	hypothetical protein
TGGT1_223560	661	788	884	605	882	964	1005	753	hypothetical protein
TGGT1_223570	9941	12026	13422	9962	6629	6222	6780	6512	hypothetical protein
TGGT1_223580	2431	2865	3238	2271	2001	2241	2525	2073	mediator complex subunit MED4
TGGT1_223590	6264	7732	8507	5916	5816	5753	6015	6990	proteasome subunit
TGGT1_223600	3173	3644	4753	2994	3742	3376	3674	3213	hypothetical protein
TGGT1_223610	3987	4681	5053	3995	6867	6013	6765	6686	hypothetical protein
TGGT1_223620	929	1103	1383	993	1544	1374	1485	1574	putative SNARE protein
TGGT1_223630	1732	1919	1903	1479	1998	1911	2041	1985	hypothetical protein
TGGT1_223640	1977	2293	2800	2106	2420	2271	2475	1814	hypothetical protein
TGGT1_223650	238	310	388	271	387	398	392	284	hypothetical protein
TGGT1_223660	6212	7026	7813	5739	4978	4598	5096	4564	putative 50S ribosomal protein L4
TGGT1_223668	817	917	892	663	871	975	920	1238	LYAR-type C2HC zinc finger protein
TGGT1_223672	1685	2253	2348	1656	1562	1591	1685	1587	3'(2')%2C5'-bisphosphate nucleotidase
TGGT1_223680	7726	8653	9787	7019	8034	7117	8223	8509	ubiquitin family protein
TGGT1_223685	689	637	790	598	706	629	777	873	hypothetical protein
TGGT1_223690	3604	4446	4511	3331	3030	2966	3401	3018	hypothetical protein
TGGT1_223700	10	8	6	20	7	4	5	1	F5/8 type C domain-containing protein
TGGT1_223710	4675	4785	6040	4206	4770	4135	4711	4714	tetratricopeptide repeat-containing protein
TGGT1_223725	182	172	166	158	336	335	308	365	hypothetical protein
TGGT1_223750	7705	8694	10410	7383	8028	8191	9116	6935	hypothetical protein
TGGT1_223760	6003	6812	8417	6306	7038	6639	7106	6632	hypothetical protein
TGGT1_223770	1	3	0	1	0	0	0	7	hypothetical protein
TGGT1_223780	2658	2995	3306	2843	2481	2410	2546	3296	hypothetical protein
TGGT1_223790	6573	7105	8300	6231	7409	6490	6928	7235	hypothetical protein
TGGT1_223800	1294	1363	1656	1358	1694	1792	1951	1740	hypothetical protein
TGGT1_223810	3703	4296	4959	3584	4568	4049	4617	4662	hypothetical protein
TGGT1_223830	121	121	108	74	5	11	9	5	fasciclin domain-containing protein
TGGT1_223840	9136	10015	12199	8908	10943	10230	10976	10110	putative ATP-citrate lyase
TGGT1_223845	1239	1447	1512	1198	1318	1444	1371	1194	hypothetical protein
TGGT1_223855	8315	9081	10425	7118	8483	8143	8400	7466	RNA recognition motif-containing protein
TGGT1_223870	337	441	422	323	442	477	413	533	hypothetical protein
TGGT1_223880	26853	28276	37386	27239	36068	35473	38349	29366	zinc finger%2C C3HC4 type (RING finger) domain-containing protein
TGGT1_223900	59	106	77	57	23	12	22	52	hypothetical protein
TGGT1_223910	4383	5196	5241	3999	4227	4104	4263	4227	acyltransferase domain-containing protein
TGGT1_223915	2	3	2	0	0	0	0	1	hypothetical protein
TGGT1_223920	39646	39664	46661	34395	36060	35557	37623	46592	rhoptry neck protein RON3
TGGT1_223930	12006	14101	15078	11505	11930	11329	12283	11330	RNA recognition motif-containing protein
TGGT1_223940	9582	10941	11713	8540	17497	16656	16692	23360	biotype=protein_coding
TGGT1_223950	1620	1698	2002	1339	1418	1248	1371	2143	hypothetical protein
TGGT1_223960	2305	2828	3027	2224	2490	2456	2413	2659	ubiquitin interaction motif family protein
TGGT1_223970	826	1023	1120	877	1327	1316	1240	1530	putative translation elongation and release factors (gtpases)
TGGT1_223985	8112	9539	10694	7911	8383	7989	8636	7890	serine/threonine specific protein phosphatase
TGGT1_224000	821	612	592	472	3443	3015	3252	4510	hypothetical protein
TGGT1_224010	6	0	8	5	0	1	0	0	hypothetical protein
TGGT1_224020	1521	2077	1986	1388	1288	1057	1234	1342	hypothetical protein
TGGT1_224030	4751	5442	6765	4974	6206	5377	6250	4765	hypothetical protein
TGGT1_224040	0	0	2	0	0	3	0	0	flagellar associated protein
TGGT1_224050	6340	7365	8317	6174	6129	5709	6483	6103	AP2 domain transcription factor AP2X-4
TGGT1_224060	7155	8331	9483	7114	9874	8768	8781	9193	putative thioredoxin
TGGT1_224070	3578	4290	4774	3673	3075	3124	3118	3248	hypothetical protein
TGGT1_224080	3	2	27	7	12	7	0	0	Kazal-type serine protease inhibitor domain-containing protein
TGGT1_224090	9625	11543	13141	9520	10725	10050	11153	9232	enoyl-CoA hydratase/isomerase family protein
TGGT1_224100	462	681	803	527	471	469	359	289	hypothetical protein
TGGT1_224110	6038	6925	7090	5450	4977	4918	5290	5717	putative adhesion regulating molecule region protein
TGGT1_224130	6923	7865	7894	5489	15049	15060	14987	24644	hypothetical protein
TGGT1_224140	130	75	99	87	84	87	66	75	hypothetical protein
TGGT1_224150	776	917	1004	772	739	697	619	996	hypothetical protein
TGGT1_224160	1177	1278	1498	1141	1149	1061	1116	1371	hypothetical protein
TGGT1_224170	36	27	66	47	0	0	1	0	SAG-related sequence SRS60A
TGGT1_224180	29	41	54	35	28	25	34	24	hypothetical protein
TGGT1_224190	7351	8391	10317	7395	7267	6983	7697	7409	cation-transporting atpase family protein
TGGT1_224200	2043	2396	2659	1832	2041	1686	1867	1720	tRNA pseudouridine synthase
TGGT1_224205	4485	4845	5828	4382	5289	5037	5108	5485	putative ER lumen protein retaining receptor
TGGT1_224210	4263	4669	5802	4341	6007	5746	6022	6566	hypothetical protein
TGGT1_224220	2181	3055	3172	2554	2641	2390	2498	2527	serine/threonine-protein phosphatase PP2A catalytic subunit
TGGT1_224230	1754	1975	2635	1926	2081	1988	2269	1851	AP2 domain transcription factor AP2X-3
TGGT1_224235	1797	2143	2354	1787	1666	1659	1784	1747	translation initiation factor IF-3 protein
TGGT1_224240	5068	5892	6948	5151	5630	5038	5700	5152	protein phosphatase 2C domain-containing protein
TGGT1_224260	22348	25010	30668	23040	27665	26937	28433	24997	PHD-finger domain-containing protein
TGGT1_224270	11319	11956	15179	11293	13128	12100	12741	10803	hypothetical protein
TGGT1_224275	14	43	40	32	11	40	25	9	hypothetical protein
TGGT1_224280	5735	6397	7624	5732	6054	5401	6284	5834	CPSF A subunit region protein
TGGT1_224290	11919	12695	15082	11384	15183	14411	15157	12360	DHHC zinc finger domain-containing protein
TGGT1_224310	5915	6941	8539	6296	7164	6735	7607	6413	DHHC zinc finger domain-containing protein
TGGT1_224320	670	755	769	618	672	724	735	855	hypothetical protein
TGGT1_224330	3411	3859	4549	3045	4583	4569	4500	4198	proteasome activator pa28 beta subunit protein
TGGT1_224340	1349	1664	1735	1169	1537	1595	1675	1736	hypothetical protein
TGGT1_224350A	9416	10184	11472	8442	10478	10390	10674	11537	putative aminopeptidase N
TGGT1_224350B	3151	3729	3715	2705	2764	2786	2849	3289	putative aminopeptidase N
TGGT1_224460	83104	97811	107117	80895	67436	66015	68859	63311	putative aminopeptidase n
TGGT1_224470	8207	9891	10939	7953	10237	9668	10324	9063	hypothetical protein
TGGT1_224480	6110	7040	8052	5831	5923	5455	5758	6076	putative cell-cycle-associated protein kinase CLK
TGGT1_224490	2277	2486	2702	2296	2016	1824	2109	2226	polyprenyl synthetase superfamily protein
TGGT1_224510	3929	4429	5178	3859	4511	4150	4579	3978	hypothetical protein
TGGT1_224520	13310	16414	18971	13556	10513	10309	10629	10320	alveolin domain containing intermediate filament IMC8
TGGT1_224530	5117	5845	6699	4571	6377	6162	6512	7625	alveolin domain containing intermediate filament IMC5
TGGT1_224540	221	282	315	275	473	426	571	440	hypothetical protein
TGGT1_224540A	1983	2208	2716	1912	3330	2806	3345	3560	hypothetical protein
TGGT1_224540B	1453	1768	1997	1429	1706	1644	1809	2190	hypothetical protein
TGGT1_224560	131	128	127	62	78	110	103	89	hypothetical protein
TGGT1_224570	2103	2102	2633	1910	1988	2114	2189	2724	hypothetical protein
TGGT1_224575	49	101	67	56	25	29	33	23	hypothetical protein
TGGT1_224580	4486	5363	5968	4112	4710	4420	5200	4862	RNA recognition motif-containing protein
TGGT1_224590	3891	4654	4659	3269	4304	4039	4130	4099	DNA-directed RNA polymerase III POLR3C
TGGT1_224600	2110	2611	2865	2040	2540	2610	2671	2440	GTP binding protein
TGGT1_224610	4047	4471	5243	3899	3374	3284	3764	3586	GYF domain-containing protein
TGGT1_224620	4068	4963	5418	3941	5295	5172	5370	4287	hypothetical protein
TGGT1_224630	1668	1838	2319	1732	1389	1442	1331	1144	zinc finger (CCCH type) motif-containing protein
TGGT1_224650	4465	5506	5683	4163	4459	4176	4508	3988	mRNA capping enzyme%2C beta chain protein
TGGT1_224660	4646	5464	6219	4213	5857	5668	6234	5100	transcription factor s-ii (tfiis)%2C central domain-containing protein
TGGT1_224670	5025	5500	6401	4803	4610	4733	4964	4288	DnaJ domain-containing protein
TGGT1_224675	0	2	3	1	0	0	0	0	hypothetical protein
TGGT1_224680	34	25	69	36	6	5	0	0	hypothetical protein
TGGT1_224700	3291	3656	4783	3296	5985	5337	5916	5994	hypothetical protein
TGGT1_224710	266	304	318	236	285	268	200	261	hypothetical protein
TGGT1_224720	3310	3288	4330	2961	3955	3281	3939	3974	SPOC domain-containing protein
TGGT1_224730	2294	2770	2989	2114	2396	2419	2818	2410	hypothetical protein
TGGT1_224740	6179	7217	7717	5717	6372	6187	6605	6141	hypothetical protein
TGGT1_224750	118	200	244	184	43	56	62	26	SAG-related sequence SRS40F
TGGT1_224760	149	134	229	192	529	507	534	401	SAG-related sequence SRS40E
TGGT1_224790	0	3	0	0	0	0	0	0	SAG-related sequence SRS40A
TGGT1_224800	885	887	1106	696	1069	1033	1155	1161	hypothetical protein
TGGT1_224810	18	36	30	35	23	19	7	16	hypothetical protein
TGGT1_224820	1628	1715	1964	1338	1518	1558	1715	1440	hypothetical protein
TGGT1_224830	1196	1399	1426	1044	1533	1341	1387	1186	hypothetical protein
TGGT1_224840	1100	1248	1383	1123	1408	1461	1676	1992	3'5'-cyclic nucleotide phosphodiesterase domain-containing protein
TGGT1_224845	40	38	33	38	46	58	63	106	hypothetical protein
TGGT1_224850	12159	13630	15928	11739	18170	16665	19046	18726	putative polyadenylate binding protein
TGGT1_224860	1587	1814	1909	1346	1484	1443	1473	1486	putative exosome component 2
TGGT1_224870	7634	8578	10509	7958	9290	9023	9442	8346	hypothetical protein
TGGT1_224880	1334	1344	1631	1123	3402	3229	3180	5213	kinesin motor domain-containing protein
TGGT1_224890	7221	7831	8997	6975	7849	7646	8066	6520	hypothetical protein
TGGT1_224900	7092	7769	8256	6453	6745	6849	7153	6437	putative adenylate kinase
TGGT1_224905	1	2	0	0	0	0	0	0	hypothetical protein
TGGT1_224910	1576	1810	2025	1434	1249	1235	1443	1827	divalent cation tolerance protein%2C CutA1 family protein
TGGT1_224920	4485	4783	6009	4540	5532	4875	5224	4939	hypothetical protein
TGGT1_224928	1729	1920	2161	1650	1405	1429	1391	1254	histone lysine demethylase JMJD4
TGGT1_224932	34	33	56	32	2	1	0	1	hypothetical protein
TGGT1_224935	2737	3185	3743	2580	3050	2977	3283	2858	hypothetical protein
TGGT1_224940	1555	1696	1826	1494	1450	1349	1433	1273	hypothetical protein
TGGT1_224950	6209	7129	8666	6506	7662	7368	7789	6149	calcium-dependent protein kinase CDPK5
TGGT1_224960	1346	1348	1684	1220	1441	1521	1655	1526	hypothetical protein
TGGT1_224970	11904	13570	15805	10855	17164	15639	17484	13911	nucleolar protein%2Cnop52 protein
TGGT1_224980	7920	9304	10218	7810	8370	7904	8381	7987	hypothetical protein
TGGT1_224990	3573	3652	3999	3089	3908	3633	3892	3534	hypothetical protein
TGGT1_225000	11070	12702	15046	10767	13184	11462	12615	12561	hypothetical protein
TGGT1_225005	11	11	4	4	4	0	4	0	hypothetical protein
TGGT1_225010	10536	12109	13718	9959	8980	8140	9140	7620	hypothetical protein
TGGT1_225020	3244	3416	3914	2894	3947	3337	3430	5408	hypothetical protein
TGGT1_225028	79	137	88	46	43	58	28	31	putative myosin heavy chain
TGGT1_225032	1	14	6	0	5	2	0	3	putative myosin heavy chain
TGGT1_225050	7925	8856	9741	6885	8824	8526	8965	10749	putative adenosylhomocysteinase
TGGT1_225060	2841	3403	3258	2608	2597	2542	2790	3055	nucleoredoxin family protein
TGGT1_225070	13	7	18	4	0	0	3	5	hypothetical protein
TGGT1_225080	51658	59919	61268	44729	49260	47459	50542	50718	ribosomal protein RPS18
TGGT1_225090	6188	6901	8551	5978	7580	6627	7900	6993	hypothetical protein
TGGT1_225098	70	76	64	62	15	15	7	5	hypothetical protein
TGGT1_225102	6	7	5	2	0	2	0	0	hypothetical protein
TGGT1_225105	659	804	928	636	2204	2088	2329	1904	hypothetical protein
TGGT1_225108	3108	3582	4015	2904	3364	3108	3419	3458	SNF7 family protein
TGGT1_225110	4431	3758	4899	3028	3866	3105	3539	3451	AP2 domain transcription factor AP2X-2
TGGT1_225120	63472	71813	81208	59647	71263	68971	73093	65874	hypothetical protein
TGGT1_225125	8500	9587	11141	8091	8459	7966	8640	7608	pre-rRNA processing protein
TGGT1_225130	5345	6750	7656	5698	6863	6361	6788	5708	hypothetical protein
TGGT1_225140	2	14	20	12	6	0	0	0	BT1 family protein
TGGT1_225150	34601	35851	41787	30196	28314	28190	28466	32822	hypothetical protein
TGGT1_225160	17710	19803	20746	15630	19532	18347	20156	16521	hypothetical protein
TGGT1_225170	3506	4539	5130	3565	5405	4900	5515	4689	hypothetical protein
TGGT1_225190	2751	2843	3472	2431	2663	2431	2411	2531	hypothetical protein
TGGT1_225200	25254	27626	31326	22360	18552	18566	19029	21781	hypothetical protein
TGGT1_225210	586	538	611	459	549	480	569	593	hypothetical protein
TGGT1_225220	6224	7273	8425	5898	5492	5124	5624	6540	SCP family extracellular subfamily protein
TGGT1_225230	14936	17411	21567	15972	17025	15941	17607	14513	hypothetical protein
TGGT1_225240	3717	4081	4619	3228	3778	3364	3737	3864	putative 50S ribosomal protein L13
TGGT1_225250	531	543	717	432	650	566	670	744	putative LSU ribosomal protein L14P
TGGT1_225260	5184	5769	6927	4960	5988	5637	6016	5388	DNA-directed RNA polymerase II RPB1
TGGT1_225270	3923	4278	5198	3708	3750	3437	3520	4379	hypothetical protein
TGGT1_225280	0	2	0	0	0	0	0	0	hypothetical protein
TGGT1_225290	8	31	17	7	0	5	1	0	GDA1/CD39 (nucleoside phosphatase) family protein
TGGT1_225300	2048	2444	2810	1740	3883	3373	3454	4654	hypothetical protein
TGGT1_225310	5865	6893	7438	5333	5428	5140	5472	5357	putative ARF1-directed GTPase-activating protein
TGGT1_225315	58	163	126	91	45	49	32	38	hypothetical protein
TGGT1_225320	4893	5451	5667	3843	3885	4085	4117	4798	hypothetical protein
TGGT1_225330	5610	6554	6897	4890	5000	4930	5215	5938	hypothetical protein
TGGT1_225340	13334	16163	18150	12797	9422	8738	9163	9602	hypothetical protein
TGGT1_225350	1933	1986	2122	1702	2365	2265	2274	2285	hypothetical protein
TGGT1_225360	1390	1509	1534	1077	1184	1068	1169	1141	hypothetical protein
TGGT1_225370	0	2	4	0	0	0	1	0	hypothetical protein
TGGT1_225380	1437	1557	1425	1049	1039	1040	1082	1182	hypothetical protein
TGGT1_225400	13	33	19	14	16	9	19	7	hypothetical protein
TGGT1_225410	768	736	1033	693	1017	852	874	1001	histone H3 centromeric CENH3
TGGT1_225413	6	3	5	2	8	0	0	0	hypothetical protein
TGGT1_225420	1200	1110	1150	932	1065	1079	1068	1095	histidine triad domain-containing protein
TGGT1_225430	830	954	1235	918	877	811	1074	948	Ras-related GTP binding A family protein
TGGT1_225435	296	338	387	280	201	224	240	223	hypothetical protein
TGGT1_225440	1898	1672	1985	1412	1529	1434	1480	1211	hypothetical protein
TGGT1_225450	2474	2908	3403	2363	2141	1918	2100	2188	hypothetical protein
TGGT1_225460	25	5	11	6	10	3	8	0	hypothetical protein
TGGT1_225470	1761	2059	2409	1497	1751	1873	1960	1984	peptide methionine sulfoxide reductase
TGGT1_225480	1692	1780	1691	1264	1744	1781	2104	2250	hypothetical protein
TGGT1_225490	16861	18336	21790	15229	16004	15665	16073	14827	calcium-dependent protein kinase CDPK2
TGGT1_225500	3794	4577	5006	3624	4529	4432	4795	4319	hypothetical protein
TGGT1_225510	5047	5949	6300	4804	5507	5318	5547	5070	RAP domain-containing protein
TGGT1_225530	2905	3251	3832	2913	3513	3252	3469	3210	metal cation transporter%2C ZIP family protein
TGGT1_225540	22711	25135	27272	19902	24423	24109	25905	21950	hypothetical protein
TGGT1_225550	5804	6343	7202	5271	6368	6117	6429	6910	phosphatidylserine decarboxylase
TGGT1_225555	5050	6039	5856	4454	4591	4678	4485	4764	hypothetical protein
TGGT1_225560	64962	75298	88418	64039	84017	81087	84942	83732	hypothetical protein
TGGT1_225570	92	79	134	71	11	13	7	10	hypothetical protein
TGGT1_225580	2391	3022	2979	2097	2245	2183	2296	2311	putative proteasome (prosome%2C macropain) 26S subunit%2C non-ATPase%2C 9
TGGT1_225590	0	0	1	0	0	0	0	2	hypothetical protein
TGGT1_225680	3142	3674	4424	3198	229	307	259	284	hypothetical protein
TGGT1_225690	1201	1141	1285	968	4986	4650	4520	8222	hypothetical protein
TGGT1_225710	1178	1376	1603	1182	1397	1254	1392	1339	putative mitochondrial inner membrane translocase subunit TIM17
TGGT1_225720	1286	1354	1548	1087	1443	1297	1425	1499	hypothetical protein
TGGT1_225730	3558	4115	4342	3223	3633	3301	3833	3675	putative membrane protein
TGGT1_225745	6043	6964	8959	6283	9199	8625	9811	8120	hypothetical protein
TGGT1_225770	6132	6684	8098	6085	6058	5922	6467	5590	Tyrosine kinase-like (TKL) protein
TGGT1_225780	2360	2488	2715	2164	2675	2481	2959	2514	hypothetical protein
TGGT1_225790	12132	15317	17155	12587	14091	14193	14986	11525	PDI family protein
TGGT1_225800	3293	3404	4040	2954	3508	3126	3688	2991	iron-sulfur assembly ATPase
TGGT1_225810	4176	4719	5448	3878	4652	4429	4433	4313	BIR protein
TGGT1_225820	1766	1951	2092	1531	2481	2272	2438	2019	hypothetical protein
TGGT1_225830	5427	5965	6605	4966	6424	6070	6099	6343	hypothetical protein
TGGT1_225840	2564	2913	3378	2382	2831	2357	2781	2629	hypothetical protein
TGGT1_225850	14383	17721	20040	14783	15591	14832	15866	13114	peptidase%2C M28 family protein
TGGT1_225860	4467	4889	5376	3989	4689	4447	4779	6130	hypothetical protein
TGGT1_225870	7595	8706	10697	7982	12213	12089	12953	11226	hypothetical protein
TGGT1_225880	1634	1765	2159	1488	1665	1702	1699	1853	UDP-glucose 4-epimerase
TGGT1_225890	4892	5085	6108	4594	5045	4787	5169	4504	hypothetical protein
TGGT1_225900	2679	3170	3596	2509	4076	3802	3925	3843	hypothetical protein
TGGT1_225910	3708	4012	4786	3750	3987	4054	4140	3986	hypothetical protein
TGGT1_225920	4443	5378	6212	4367	4061	3926	3885	3182	hypothetical protein
TGGT1_225930	7602	8745	10102	7249	10129	9777	10675	10044	triose-phosphate isomerase TPI-I
TGGT1_225940	6613	7903	8894	6287	7500	7731	7854	6975	hypothetical protein
TGGT1_225950	1	6	0	0	0	1	0	0	hypothetical protein
TGGT1_225953	8	7	4	0	1	0	4	2	hypothetical protein
TGGT1_225955	0	0	0	0	0	0	0	0	hypothetical protein
TGGT1_225960	6433	6608	8241	6230	7445	6870	7369	6412	STE kinase
TGGT1_225970	440	340	498	349	414	378	524	366	mediator complex subunit MED31
TGGT1_225980	3881	4300	5083	3590	4056	3678	4053	3805	hypothetical protein
TGGT1_225990	391	429	505	376	334	335	352	678	acyl transferase domain-containing protein
TGGT1_226000	3686	4258	4438	3269	4096	3721	3821	4444	putative ATP synthase
TGGT1_226010	1030	1077	1111	750	927	856	975	909	pterin-4-alpha-carbinolamine dehydratase
TGGT1_226020	43150	48758	52397	38687	53280	51028	53853	47001	transporter%2C major facilitator family protein
TGGT1_226030	9114	10374	10616	8278	9548	9376	10015	11447	AGC kinase
TGGT1_226040	970	1226	1175	1020	1121	960	1139	1336	EF hand domain-containing protein
TGGT1_226050	5256	6029	6736	5010	4755	4575	5006	4553	hypothetical protein
TGGT1_226060	10861	11890	13897	10502	10032	9718	10393	8708	transmembrane amino acid transporter protein
TGGT1_226068	7987	8818	10010	7113	8203	7785	8082	7946	DnaJ domain-containing protein
TGGT1_226072	15520	17083	20743	15304	19359	18353	19246	16618	Ser/Thr phosphatase family protein
TGGT1_226080A	1390	1540	1734	1261	1507	1428	1558	1429	polyA polymerase
TGGT1_226080B	660	749	717	565	682	598	610	605	polyA polymerase
TGGT1_226090	1479	1859	1731	1420	1633	1426	1462	1756	DEAD/DEAH box helicase domain-containing protein
TGGT1_226100	38	36	44	20	7	8	27	15	haloacid dehalogenase family hydrolase domain-containing protein
TGGT1_226110	0	0	0	0	0	0	0	0	Copper-exporting ATPase
TGGT1_226220	1087	1125	1306	859	1783	1673	1626	3182	alveolin domain containing intermediate filament IMC9
TGGT1_226230	18	28	30	16	8	16	16	4	hypothetical protein
TGGT1_226240	1211	1479	1659	1224	1013	1090	1073	1059	putative bud site selection protein
TGGT1_226245	0	2	5	0	0	0	0	0	hypothetical protein
TGGT1_226250	21788	25028	28183	19887	20948	19368	21022	20865	DEAD (Asp-Glu-Ala-Asp) box polypeptide DDX3X
TGGT1_226260	4676	5304	6000	4374	5640	5358	5934	5070	hypothetical protein
TGGT1_226270	1232	1364	1343	1158	1279	1311	1255	1316	hypothetical protein
TGGT1_226280	1979	2284	2490	1766	1540	1614	1853	1646	putative ribosomal protein L28
TGGT1_226290	2851	3244	3672	2558	3046	3121	3130	3229	hypothetical protein
TGGT1_226300	35	42	58	23	4	24	6	4	2%2C4-dienoyl CoA reductase 2%2C peroxisomal family protein
TGGT1_226310	272	374	412	281	33	29	46	43	zinc finger (CCCH type) motif-containing protein
TGGT1_226320	2474	3491	3697	2382	3101	2890	3237	2619	hypothetical protein
TGGT1_226330	816	1053	1134	856	807	692	723	908	hypothetical protein
TGGT1_226340	5111	5691	6390	4743	5671	5406	5559	6392	hypothetical protein
TGGT1_226350	2972	3211	3723	2891	2973	2723	2869	2791	hypothetical protein
TGGT1_226370	4239	4387	5587	3902	3775	3729	4124	3226	dgat2l1-prov protein
TGGT1_226380	14816	16278	18285	13353	18910	18549	19194	16782	hypothetical protein
TGGT1_226385	12	7	4	2	0	0	0	1	hypothetical protein
TGGT1_226390	2007	2468	2872	2183	2713	2640	2885	2558	hypothetical protein
TGGT1_226400	4359	5197	5348	3897	4622	4475	5106	4569	lipoic acid synthase LIPA
TGGT1_226410	19824	22630	22693	16961	19090	18655	18120	22787	EF-1 guanine nucleotide exchange domain-containing protein
TGGT1_226420	9647	11917	13670	9565	11217	10835	10903	11266	peptidase family M3 protein
TGGT1_226430	4861	5409	5676	4122	5717	5537	5755	6203	reticulon protein
TGGT1_226440	8610	10240	12138	8780	8921	8534	9022	7596	SWI2/SNF2-containing protein RAD16
TGGT1_226450	5	4	4	0	0	3	0	5	hypothetical protein
TGGT1_226460	1380	1646	1843	1395	2046	1860	2018	1670	hypothetical protein
TGGT1_226470	19794	21136	25167	18850	22925	21374	23515	19888	hypothetical protein
TGGT1_226480	1487	1700	2015	1589	1246	1119	1299	1380	DNA topoisomerase family protein
TGGT1_226490	25	22	17	45	7	4	9	4	hypothetical protein
TGGT1_226500	3657	4912	4709	3537	4035	3855	4368	4013	hypothetical protein
TGGT1_226510	6315	7195	8485	6447	7763	6939	7969	7234	Sec23/Sec24 trunk domain-containing protein
TGGT1_226515	0	12	16	0	0	0	0	0	hypothetical protein
TGGT1_226520	4815	5823	5857	4405	5161	5363	5402	5072	hypothetical protein
TGGT1_226532	805	872	938	830	441	371	393	349	hypothetical protein
[truncated: 6,463 more rows]

## Sheet: NormalizedCounts
RNA Seq Normalized Counts_CPM
	RH-MVA-HA in ARM				RH-MVA-HA-Apico in ARM
gene	RH-MVA-HA_1	RH-MVA-HA_2	RH-MVA-HA_3	RH-MVA-HA_4	RH-MVA-HA-Apico_1	RH-MVA-HA-Apico_2	RH-MVA-HA-Apico_3	RH-MVA-HA-Apico_4	gene	description
TGGT1_200010	288.054	294.544	292.757	290.418	396.225	404.592	406.57	394.591	TGGT1_200010	hypothetical protein
TGGT1_200230	3.28163	4.12293	4.11937	3.04292	2.47366	2.10551	1.76301	2.05388	TGGT1_200230	microneme protein MIC17C
TGGT1_200240	4.03232	5.10639	3.60445	5.38189	4.6082	4.98235	5.64164	4.92931	TGGT1_200240	microneme protein MIC17B
TGGT1_200250	260.986	245.75	226.05	237.507	225.223	231.314	228.447	235.128	TGGT1_200250	microneme protein MIC17A
TGGT1_200260	23.1215	18.6099	20.2812	20.8463	22.8415	22.8062	22.7624	20.0458	TGGT1_200260	hypothetical protein
TGGT1_200270	50.2325	49.7022	48.8178	48.4143	48.5756	50.6782	47.9539	53.5857	TGGT1_200270	PAN/Apple domain-containing protein
TGGT1_200280	116.144	116.104	116.854	108.796	101.719	100.439	97.1223	102.838	TGGT1_200280	WD domain%2C G-beta repeat-containing protein
TGGT1_200290	259.291	258.497	251.763	249.315	277.17	265.378	280.378	260.329	TGGT1_200290	rhomboid protease ROM1
TGGT1_200295	2.33789	3.04492	2.59121	2.24813	0.239387	0.416933	0.254657	0.267004	TGGT1_200295	hypothetical protein
TGGT1_200300	1.07243	1.64539	1.09628	1.24896	0.159591	0.333546	0.293835	0.67778	TGGT1_200300	hypothetical protein
TGGT1_200310	118.267	132.028	122.518	130.778	121.329	122.828	123.94	126.539	TGGT1_200310	hypothetical protein
TGGT1_200320	55.7447	58.4398	66.5909	61.5397	73.0928	72.9841	71.97	74.8638	TGGT1_200320	hypoxanthine-xanthine-guanine phosphoribosyl transferase HXGPRT
TGGT1_200330	74.9841	77.5793	72.471	69.8056	88.3936	89.3487	82.7244	104.727	TGGT1_200330	hypothetical protein
TGGT1_200340	25.6953	28.8605	24.7494	25.5242	4.42866	5.12827	5.50451	4.23099	TGGT1_200340	hypothetical protein
TGGT1_200350	266.434	241.854	228.359	232.08	96.2335	99.4802	100.1	83.8804	TGGT1_200350	subtilisin SUB3
TGGT1_200360	775.45	764.842	703.631	690.108	831.789	859.111	854.59	784.889	TGGT1_200360	hypothetical protein
TGGT1_200370	111.618	110.733	105.741	101.915	97.5302	95.6861	100.844	98.1959	TGGT1_200370	prenyltransferase and squalene oxidase repeat-containing protein
TGGT1_200385	964.154	952.001	1041.49	1039.16	1015.56	1076.9	1031.73	896.682	TGGT1_200385	Myb family DNA-binding domain-containing protein
TGGT1_200400	329.75	352.227	362.355	356.181	276.651	293.958	289.036	271.297	TGGT1_200400	hypothetical protein
TGGT1_200410	53.3854	55.0733	51.7246	49.6633	69.6616	64.8747	68.8358	68.3941	TGGT1_200410	hypothetical protein
TGGT1_200430	15.5073	13.9385	13.2717	12.2398	15.62	15.6141	14.966	24.7698	TGGT1_200430	cytidine and deoxycytidylate deaminase zinc-binding region domain-containing protein
TGGT1_200440	67.713	61.636	63.4682	65.65	78.3593	77.5703	77.8076	66.217	TGGT1_200440	hypothetical protein
TGGT1_200450	44.377	42.383	44.8147	45.5757	53.4631	52.0957	55.1431	50.8129	TGGT1_200450	hypothetical protein
TGGT1_200460	71.0804	68.1986	72.4045	72.6214	61.5025	64.5829	65.584	63.321	TGGT1_200460	hypothetical protein
TGGT1_200470	195.482	205.371	202.347	203.081	208.646	207.674	215.753	187.642	TGGT1_200470	hypothetical protein
TGGT1_200480	0.686353	0.340426	0.498311	0.56771	0.0797956	0.12508	0.019589	0.0616163	TGGT1_200480	Toxoplasma gondii family B protein
TGGT1_200590	88.0677	92.8795	90.6427	97.0102	89.1915	95.6235	100.355	77.4106	TGGT1_200590	Toxoplasma gondii family C protein
TGGT1_200595	37.4277	43.9338	43.0208	35.5613	62.0411	62.0813	64.0365	56.0092	TGGT1_200595	hypothetical protein
TGGT1_200700	8.96549	7.60284	6.31193	7.19856	6.24401	6.25399	8.16862	8.66736	TGGT1_200700	Toxoplasma gondii family C protein
TGGT1_201110	46.7149	48.6241	45.3296	47.733	54.3408	55.7648	60.1774	57.3237	TGGT1_201110	hypothetical protein
TGGT1_201120	247.709	251.821	260.783	264.076	249.202	244.552	243.198	224.468	TGGT1_201120	ELMO/CED-12 family protein
TGGT1_201130	203.976	218.534	213.227	215.185	256.104	256.143	247.664	240.078	TGGT1_201130	rhoptry kinase family protein ROP33
TGGT1_201140	79.4025	78.3168	83.3009	82.4542	78.1797	81.1977	77.7684	76.0345	TGGT1_201140	hypothetical protein
TGGT1_201150	165.947	164.842	178.013	183.189	218.7	207.987	215.871	195.529	TGGT1_201150	heavy metal translocating P-type ATPase subfamily protein
TGGT1_201160	8.751	15.1679	11.8598	12.6713	11.2312	11.2989	10.2255	9.55053	TGGT1_201160	hypothetical protein
TGGT1_201170	71.9384	74.9126	72.1055	72.5079	145.587	131.438	133.519	184.972	TGGT1_201170	hypothetical protein
TGGT1_201180A	11.6251	12.8984	11.5276	12.5123	18.5126	19.2623	20.8427	17.5401	TGGT1_201180A	hypothetical protein
TGGT1_201180B	4.3755	4.34989	3.6875	3.67876	5.56574	6.29568	6.85615	4.97038	TGGT1_201180B	hypothetical protein
TGGT1_201190	2.93845	3.70686	2.65766	2.95209	2.95244	2.64752	2.93835	2.54681	TGGT1_201190	hypothetical protein
TGGT1_201200	48.7311	48.7187	47.3893	46.3251	45.8625	43.5695	49.4231	43.953	TGGT1_201200	zinc finger (CCCH type) motif-containing protein
TGGT1_201210	23.8079	21.8062	21.2779	23.0263	28.5269	24.0987	25.5049	25.7351	TGGT1_201210	hypothetical protein
TGGT1_201220	31.0146	29.3901	28.1213	24.6386	34.1725	34.6054	32.1652	46.5203	TGGT1_201220	zinc finger protein
TGGT1_201230	11.2819	11.8582	10.7303	9.69648	13.3259	15.9268	13.5752	28.056	TGGT1_201230	kinesin motor domain-containing protein
TGGT1_201240	6.79918	6.75178	5.31531	7.3121	7.50079	8.33866	8.01191	12.3849	TGGT1_201240	hypothetical protein
TGGT1_201250	100.98	97.4374	107.834	105.049	70.5393	62.8526	64.154	80.1834	TGGT1_201250	putative histone lysine methyltransferase%2C SET
TGGT1_201260	1288.43	1323.99	1356.7	1311.11	1182.73	1168.64	1209.74	1100.41	TGGT1_201260	sugar transporter ST3
TGGT1_201270	98.1914	101.958	96.3899	95.3071	101.281	104.296	98.5131	119.207	TGGT1_201270	hypothetical protein
TGGT1_201380	726.633	754.648	741.802	761.117	781.159	788.837	791.259	747.488	TGGT1_201380	putative chorismate synthase
TGGT1_201390	702.868	687.074	627.174	645.304	892.993	904.494	905.247	857.843	TGGT1_201390	hypothetical protein
TGGT1_201400	247.194	246.922	254.986	246.204	192.647	185.889	192.854	190.415	TGGT1_201400	Sin3-associated polypeptide SAP18
TGGT1_201520	200.05	195.556	198.759	188.207	142.994	152.722	137.26	168.931	TGGT1_201520	protein phosphatase 2C domain-containing protein
TGGT1_201630A	54.6723	59.1206	55.0301	60.3816	83.3266	83.7618	76.1621	97.9905	TGGT1_201630A	protein phosphatase 2C domain-containing protein
TGGT1_201630B	68.3565	66.5722	69.4645	69.2606	89.0519	92.705	85.2514	104.399	TGGT1_201630B	protein phosphatase 2C domain-containing protein
TGGT1_201670	35.626	32.4539	35.8617	35.6749	32.0579	30.7696	33.4384	34.1149	TGGT1_201670	DnaJ domain-containing protein
TGGT1_201680	337.364	332.577	327.141	315.147	301.488	303.715	297.89	337.904	TGGT1_201680	putative eukaryotic initiation factor-3 subunit 10
TGGT1_201690	39.8299	36.9173	37.6058	40.0349	20.3479	19.2831	19.6674	18.6081	TGGT1_201690	BT1 family protein
TGGT1_201700	125.131	121.91	121.471	129.506	128.67	118.409	129.346	124.177	TGGT1_201700	WD domain%2C G-beta repeat-containing protein
TGGT1_201710	58.8977	60.3688	60.2956	59.9047	49.7725	47.7805	44.4083	46.4792	TGGT1_201710	WD domain%2C G-beta repeat-containing protein
TGGT1_201720	18.4028	18.0047	19.0853	17.4855	17.3954	14.947	15.5733	17.0677	TGGT1_201720	putative protein c9orf32
TGGT1_201730	2.23065	2.43972	1.97663	1.8848	1.67571	2.25144	1.15575	2.48519	TGGT1_201730	hypothetical protein
TGGT1_201740	24.7516	25.5887	25.0484	25.1382	37.4441	36.8777	35.3386	40.1328	TGGT1_201740	hypothetical protein
TGGT1_201760	72.6462	68.2743	65.4448	68.1479	71.7363	73.7346	70.9122	88.3167	TGGT1_201760	hypothetical protein
TGGT1_201770	107.629	114.062	118.548	112.089	118.177	105.526	109.836	111.135	TGGT1_201770	putative cullin 3
TGGT1_201775	1.37271	1.0591	0.93018	0.681252	0.797956	0.542013	0.626848	0.472392	TGGT1_201775	hypothetical protein
TGGT1_201780	4869.18	4795.86	4702.52	4659.58	6447.11	6348.16	6470.39	5780.6	TGGT1_201780	microneme protein MIC2
TGGT1_201785	11.3248	13.8818	14.2351	12.2171	7.08186	7.4214	6.40561	5.52493	TGGT1_201785	hypothetical protein
TGGT1_201790	111.468	112.397	104.811	113.633	93.1614	94.602	97.5141	91.5824	TGGT1_201790	FHA domain-containing protein
TGGT1_201800	60.2918	66.5154	56.143	56.3622	55.9966	54.0345	54.7905	63.4648	TGGT1_201800	hypothetical protein
TGGT1_201810	41.9104	36.0662	40.0642	42.0105	41.5336	42.5271	40.0987	44.9183	TGGT1_201810	hypothetical protein
TGGT1_201820	23.3789	18.8369	19.1019	20.9371	36.6461	37.4197	40.8627	41.5499	TGGT1_201820	hypothetical protein
TGGT1_201830	20.5262	20.2742	17.69	18.8253	17.0364	19.8252	18.5312	19.2654	TGGT1_201830	ribosomal protein L37
TGGT1_201840	420.177	449.873	460.987	443.881	312.659	331.482	325.138	280.683	TGGT1_201840	aspartyl protease ASP1
TGGT1_201850	2.14485	2.1182	1.81053	2.74772	0.398978	1.41757	0.58767	0.534008	TGGT1_201850	WD domain%2C G-beta repeat-containing protein
TGGT1_201860	803.055	832.417	724.195	741.77	728.394	739.68	726.909	948.522	TGGT1_201860	hypothetical protein
TGGT1_201870	41.3742	41.2293	36.7421	39.5807	41.8328	39.3168	40.6668	59.3571	TGGT1_201870	tetratricopeptide repeat-containing protein
TGGT1_201880	106.599	112.208	103.815	103.891	98.5675	112.155	98.1214	115.654	TGGT1_201880	hypothetical protein
TGGT1_201900	81.4615	76.4823	78.65	79.661	68.7838	66.876	66.9944	64.7177	TGGT1_201900	hypothetical protein
TGGT1_202010	27.2825	26.1939	26.3606	25.7513	75.0278	72.0043	74.83	83.2437	TGGT1_202010	hypothetical protein
TGGT1_202020	0.986633	0.605201	1.4451	0.522293	0.119693	0.396086	0.333013	0.246465	TGGT1_202020	DnAK-TPR
TGGT1_202030	210.088	215.527	208.742	216.661	274.317	277.636	290.897	262.362	TGGT1_202030	hypothetical protein
TGGT1_202040	114.986	117.371	115.558	122.217	102.996	101.815	102.059	103.598	TGGT1_202040	hypothetical protein
TGGT1_202050	0.986633	0.96454	1.06306	1.38521	0.997445	0.938099	0.881506	1.06802	TGGT1_202050	hypothetical protein
TGGT1_202070	232.524	229.201	263.241	270.979	274.497	263.752	272.659	253.592	TGGT1_202070	hypothetical protein
TGGT1_202080	102.889	94.9221	104.13	104.3	119.733	120.097	116.359	100.989	TGGT1_202080	hypothetical protein
TGGT1_202090	0.428971	0.567376	0.332207	0.658543	0.578518	0.12508	0.0783561	0.349159	TGGT1_202090	hypothetical protein
TGGT1_202120	122.879	134.109	135.258	140.406	122.147	118.2	121.981	141.409	TGGT1_202120	hypothetical protein
TGGT1_202160	74.2119	77.4469	80.0121	81.4096	61.7219	64.2285	64.1736	54.6126	TGGT1_202160	ABC1 family protein
TGGT1_202170	23.2502	26.7045	28.5532	27.0911	26.3126	22.2434	25.642	25.3859	TGGT1_202170	hypothetical protein
TGGT1_202180	33.9101	35.2908	34.1675	35.039	34.8906	34.8556	34.9076	32.1637	TGGT1_202180	hypothetical protein
TGGT1_202190	117.002	117.012	121.056	124.578	106.487	104.442	110.227	106.452	TGGT1_202190	hypothetical protein
TGGT1_202200	680.884	598.733	583.787	589.646	502.313	525.398	522.733	611.501	TGGT1_202200	hypothetical protein
TGGT1_202205	0.836493	1.2104	1.26239	0.931044	0.239387	0.18762	0.039178	0.102694	TGGT1_202205	hypothetical protein
TGGT1_202210	0.87939	0.945627	1.01323	0.476876	0.0997445	0.0208466	0.0783561	0.143771	TGGT1_202210	nucleoside diphosphate kinase
TGGT1_202220	31.3149	26.6856	31.2275	28.8624	46.2815	46.9466	44.5454	55.1466	TGGT1_202220	hypothetical protein
TGGT1_202230	89.7836	85.4469	90.2108	92.6502	86.4186	86.3051	91.8921	80.3066	TGGT1_202230	histone deacetylase HDAC5
TGGT1_202240	36.8915	34.818	36.875	36.0836	38.262	36.9194	38.845	35.3267	TGGT1_202240	RAP domain-containing protein
TGGT1_202250	57.2676	56.1513	57.1396	60.5179	59.9664	59.2045	64.3891	62.7254	TGGT1_202250	hypothetical protein
TGGT1_202255	28.8268	26.8747	26.0616	26.6597	9.43583	9.08913	9.18725	7.90743	TGGT1_202255	hypothetical protein
TGGT1_202280	5.64096	5.37116	5.54786	5.24564	4.38876	3.79409	4.13328	4.62122	TGGT1_202280	WD domain%2C G-beta repeat-containing protein
TGGT1_202290	36.1622	33.9858	36.659	33.8128	35.0901	36.4399	32.792	38.428	TGGT1_202290	putative membrane protein
TGGT1_202300	81.2899	78.7897	86.5898	81.4096	72.0554	77.9247	71.4411	64.2658	TGGT1_202300	putative inosine triphosphate pyrophosphatase
TGGT1_202310	93.3655	83.4611	89.5796	79.9562	86.7179	87.6184	86.603	83.7982	TGGT1_202310	O-sialoglycoprotein endopeptidase
TGGT1_202350	82.1264	74.6289	77.6202	77.481	64.5746	71.5457	66.1325	70.6945	TGGT1_202350	putative 50S ribosomal protein L21
TGGT1_202360	28.9555	29.844	27.324	28.7034	21.1259	20.3463	23.0563	23.9071	TGGT1_202360	putative methylase
TGGT1_202370	166.612	159.565	156.802	166.521	148.52	146.594	150.914	161.558	TGGT1_202370	putative T-complex protein 1%2C epsilon subunit (TCP-1-epsilon)
TGGT1_202375	31.0789	30.3735	29.4502	30.2249	30.7014	30.4361	28.9526	25.4065	TGGT1_202375	hypothetical protein
TGGT1_202380	221.349	217.608	234.372	224.359	178.144	178.572	181.042	192.592	TGGT1_202380	putative rab GDI alpha
TGGT1_202390	42.8971	41.097	42.1903	41.4428	82.8877	78.9462	77.6313	99.038	TGGT1_202390	S15 sporozoite-expressed protein
TGGT1_202410	99.2209	94.5249	90.8088	94.694	76.2248	77.9873	77.9055	71.3928	TGGT1_202410	hypothetical protein
TGGT1_202420	33.6956	27.3475	28.5532	27.568	29.0257	30.5612	28.7763	34.4435	TGGT1_202420	hypothetical protein
TGGT1_202430	42.4681	45.5414	45.4958	45.3487	16.4778	20.5339	20.9602	17.5401	TGGT1_202430	hypothetical protein
TGGT1_202440	19.4538	24.4539	23.4704	21.8682	17.954	18.6994	16.0826	18.1974	TGGT1_202440	hypothetical protein
TGGT1_202445	0.235934	0.378251	0.332207	0.249792	0.0997445	0.583706	0.333013	0.0616163	TGGT1_202445	hypothetical protein
TGGT1_202450	31.4007	30.1655	31.2939	32.6774	28.7065	28.7267	29.4619	25.4475	TGGT1_202450	hypothetical protein
TGGT1_202460	28.5694	23.4894	28.52	33.7674	34.4917	36.1481	33.5756	49.2314	TGGT1_202460	diacylglycerol kinase accessory domain (presumed) domain-containing protein
TGGT1_202470	96.6471	91.5367	94.4963	89.6527	102.478	104.921	101.334	95.1561	TGGT1_202470	rRNA metabolism protein%2C SBDS family protein
TGGT1_202480	45.0634	48.5296	51.7745	50.6397	56.1163	52.8045	58.0618	48.4715	TGGT1_202480	hypothetical protein
TGGT1_202490	529.135	507.934	553.141	568.686	357.744	351.87	355.208	314.942	TGGT1_202490	AP2 domain transcription factor AP2VIIa-7
TGGT1_202500	138.064	132.35	130.524	129.756	248.224	232.919	224.02	370.725	TGGT1_202500	GAPM1a
TGGT1_202510	33.1165	32.9078	30.6129	30.2476	33.3147	35.4393	32.2631	45.4112	TGGT1_202510	multi-pass transmembrane protein
TGGT1_202520	114.685	109.031	108.416	101.075	142.874	143.467	136.966	134.18	TGGT1_202520	hypothetical protein
TGGT1_202530	137.185	136.378	136.437	140.133	160.708	153.702	152.638	163.263	TGGT1_202530	aspartate-tRNA ligase
TGGT1_202540	253.994	246.903	262.709	263.803	281.26	290.331	284.981	245.849	TGGT1_202540	3'5'-cyclic nucleotide phosphodiesterase domain-containing protein
TGGT1_202550	33.6099	35.6312	33.9516	36.0609	61.9413	65.4793	56.8473	86.9612	TGGT1_202550	NLI interacting factor family phosphatase
TGGT1_202568	31.1433	29.0308	30.6295	28.4536	36.9853	38.8164	36.416	34.7516	TGGT1_202568	hypothetical protein
TGGT1_202572	45.0419	48.6052	46.0273	44.4176	42.7904	47.4053	46.8177	45.2469	TGGT1_202572	ribophorin i protein
TGGT1_202580	4.74013	3.80142	4.6509	4.58709	5.88493	4.35695	5.3478	4.92931	TGGT1_202580	ATPase%2C AAA family protein
TGGT1_202590	65.0534	64.6998	58.9501	67.1941	59.1086	61.9562	63.3313	59.6241	TGGT1_202590	hypothetical protein
TGGT1_202610	351.134	366.866	371.823	385.339	387.468	374.843	384.16	327.676	TGGT1_202610	protein phosphatase 2C domain-containing protein
TGGT1_202620	459.706	426.289	394.031	398.351	512.068	500.132	501.949	465.635	TGGT1_202620	hypothetical protein
TGGT1_202630	154.644	145.343	149.327	157.46	173.077	166.314	168.328	167.822	TGGT1_202630	ATP-dependent metallopeptidase HflB subfamily protein
TGGT1_202640	10.7886	9.51301	7.95636	7.87981	9.0967	9.52691	8.48204	19.5735	TGGT1_202640	RNA pseudouridine synthase superfamily protein
TGGT1_202650	44.4843	41.078	41.2767	42.3739	41.9725	47.2385	46.0146	44.8772	TGGT1_202650	hypothetical protein
TGGT1_202680	223.708	208.454	197.165	199.016	251.496	242.405	235.969	269.53	TGGT1_202680	putative peptidase M16%2C alpha subunit
TGGT1_202690	40.7308	40.4161	36.3933	39.2401	37.3244	37.4197	35.8087	38.921	TGGT1_202690	DNA-directed RNA polymerase II RPB9
TGGT1_202700	52.1199	52.0473	54.0169	49.6178	47.6579	43.2776	41.3132	42.4536	TGGT1_202700	hypothetical protein
TGGT1_202720	40.7308	39.0922	42.5225	40.8524	42.4513	42.3395	47.1703	41.7759	TGGT1_202720	RNB family domain-containing protein
TGGT1_202730	12.1184	11.9149	11.8764	11.5132	12.887	12.237	10.8523	28.4257	TGGT1_202730	hypothetical protein
TGGT1_202740	44.7202	42.383	46.0937	44.5993	41.0947	34.5012	36.1417	36.3742	TGGT1_202740	hypothetical protein
TGGT1_202750	41.031	35.5367	34.915	39.5807	32.9556	33.6256	33.556	32.4718	TGGT1_202750	3' exoribonuclease family%2C domain 1 domain-containing protein
TGGT1_202760	24.4299	25.2672	24.4172	23.4805	28.8461	31.0198	29.1093	30.2125	TGGT1_202760	hypothetical protein
TGGT1_202770	564.44	580.142	607.025	595.914	558.669	547.141	554.918	524.93	TGGT1_202770	RNA recognition motif-containing protein
TGGT1_202780	239.859	244.388	251.447	264.303	293.907	294.626	296.891	262.527	TGGT1_202780	rhoptry kinase family protein ROP25
TGGT1_202790	67.6272	70.2034	65.096	62.5162	52.5454	51.658	50.5984	44.1994	TGGT1_202790	dihydrouridine synthase (dus) protein
TGGT1_202800	35.1327	38.2412	34.4499	34.9936	35.4891	31.6869	31.5775	31.9583	TGGT1_202800	putative cytochrome c oxidase assembly protein COX11
TGGT1_202810	23.1644	21.5981	24.1681	21.0507	23.6394	21.2844	18.6683	22.4489	TGGT1_202810	biotype=protein_coding
TGGT1_202820	90.5343	90.9504	82.105	88.8579	88.8524	90.3702	87.8175	94.8275	TGGT1_202820	ubiquitin-conjugating enzyme subfamily protein
TGGT1_202830	594.918	562.762	571.712	563.191	709.383	721.294	717.115	670.221	TGGT1_202830	putative Elicitor-responsive protein
TGGT1_202840	427.941	421.542	430.025	418.902	436.961	427.148	421.125	459.432	TGGT1_202840	FHA domain-containing protein
TGGT1_202850	22.1349	22.3168	20.5138	21.4821	16.0389	17.1359	16.3372	16.7391	TGGT1_202850	ATP-binding domain-containing protein
TGGT1_202870	50.9832	49.1726	46.5754	50.1401	52.0666	47.03	51.2644	48.8412	TGGT1_202870	SAP domain-containing protein
TGGT1_202880	42.704	39.3759	43.0873	44.2814	42.3316	40.7552	41.2741	38.8183	TGGT1_202880	carrier superfamily protein
TGGT1_202890	112.047	113.835	114.479	106.389	128.69	116.366	122.314	113.456	TGGT1_202890	hypothetical protein
TGGT1_202900	159.127	156.653	165.871	168.383	147.881	162.833	154.499	136.193	TGGT1_202900	zinc finger (CCCH type) motif-containing protein
TGGT1_202910	4.80447	5.90071	6.31193	5.74522	2.6532	2.52244	2.97753	1.91011	TGGT1_202910	zinc carboxypeptidase superfamily protein
TGGT1_202920	107.05	108.028	105.11	104.05	93.8396	101.148	96.6326	103.967	TGGT1_202920	p-aminobenzoic acid synthase
TGGT1_202930	3.19583	3.461	3.30546	4.04209	3.19182	3.62732	3.09506	3.67644	TGGT1_202930	hypothetical protein
TGGT1_202940	53.7715	54.6005	54.947	53.8189	54.1214	52.471	53.576	59.4187	TGGT1_202940	hypothetical protein
TGGT1_202950	128.541	133.617	130.89	135.228	138.924	132.71	142.588	143.114	TGGT1_202950	hypothetical protein
TGGT1_202960	6.15573	6.10875	6.72719	6.19939	7.66038	6.23314	7.05204	8.03066	TGGT1_202960	glycine cleavage H-protein
TGGT1_202980	117.195	111.887	122.269	119.015	119.334	123.162	127.995	134.94	TGGT1_202980	hypothetical protein
TGGT1_203010	145.85	142.09	142.384	147.468	132.361	127.894	129.464	152.932	TGGT1_203010	aurora kinase
TGGT1_203020	40.9238	40.7754	38.8018	39.9668	41.6932	42.9649	48.522	44.9799	TGGT1_203020	ribosome biogenesis GTPase Der protein
TGGT1_203030	194.474	187.14	179.309	183.756	170.084	166.043	165.645	176.757	TGGT1_203030	N-methyl-D-aspartate receptor-associated protein
TGGT1_203040	72.3888	67.2719	64.0329	62.7206	76.8033	72.4629	73.2041	76.1167	TGGT1_203040	hypothetical protein
TGGT1_203050	217.981	211.839	234.156	225.835	269.47	264.731	265.549	216.54	TGGT1_203050	AP2 domain transcription factor AP2VIIa-6
TGGT1_203060	699.008	700.71	704.096	721.605	742.378	747.123	745.225	638.509	TGGT1_203060	hypothetical protein
TGGT1_203080	68.3565	66.61	63.8004	66.1268	61.7219	62.9152	64.1736	65.4982	TGGT1_203080	RNA recognition motif-containing protein
TGGT1_203120	27.2396	27.9527	30.48	28.9759	19.2706	24.1821	19.3735	20.0253	TGGT1_203120	hypothetical protein
TGGT1_203135	0.965184	0.737589	0.498311	0.522293	0.0797956	0.291853	0.0783561	0.143771	TGGT1_203135	dynein heavy chain family protein
TGGT1_203150	96.9259	93.6549	94.3966	92.8092	96.1138	86.2217	97.044	97.8262	TGGT1_203150	hypothetical protein
TGGT1_203160	88.9685	84.8984	89.1311	87.3138	95.7946	95.1441	90.8343	88.3578	TGGT1_203160	hypothetical protein
TGGT1_203170	133.474	140.747	130.474	129.143	107.405	124.83	112.696	180.269	TGGT1_203170	OB-fold nucleic acid binding domain-containing protein
TGGT1_203175	2.78831	2.64776	3.52139	3.47438	5.10692	6.4833	6.15095	5.09362	TGGT1_203175	hypothetical protein
TGGT1_203180	111.275	108.917	118.98	122.83	123.384	120.723	122.451	137.055	TGGT1_203180	leucine rich repeat-containing protein
TGGT1_203200	0.707802	0.359338	0.647804	0.70396	0.857803	0.479473	0.99904	0.924245	TGGT1_203200	hypothetical protein
TGGT1_203220	110.589	101.182	105.359	102.256	99.8443	96.8535	95.614	89.0767	TGGT1_203220	DEAD/DEAH box helicase domain-containing protein
TGGT1_203230	1.67299	2.08038	1.66104	2.04376	1.19693	1.12572	1.52794	1.43771	TGGT1_203230	hypothetical protein
TGGT1_203240	157.625	149.315	152.566	150.875	163.481	156.454	155.223	151.309	TGGT1_203240	hypothetical protein
TGGT1_203260	50.2754	52.539	54.4487	53.6372	61.5623	57.5367	60.0795	48.3894	TGGT1_203260	hypothetical protein
TGGT1_203270	28.4622	23.9244	23.2545	24.6386	26.552	28.5807	28.4432	26.8647	TGGT1_203270	ATP-dependent Clp endopeptidase%2C proteolytic subunit ClpP domain-containing protein
TGGT1_203280	23.4432	28.9929	25.7294	21.5048	27.5095	27.4759	26.4843	21.8943	TGGT1_203280	hypothetical protein
TGGT1_203290	181.069	198.355	193.012	192.317	101.66	110.258	107.857	83.9009	TGGT1_203290	hypothetical protein
TGGT1_203300	485.681	363.84	368.634	354.66	288.601	277.656	275.265	254.763	TGGT1_203300	hypothetical protein
TGGT1_203310	5551.35	5445.68	5021.89	5184.85	6673.39	6640.09	6657.78	6074.22	TGGT1_203310	dense granule protein GRA7
TGGT1_203320	190.72	185.437	205.188	203.967	215.468	215.679	218.065	189.244	TGGT1_203320	zinc finger in N-recognin protein
TGGT1_203330	0.450419	0.794327	0.415259	0.476876	0.418927	0.375239	0.430958	0.67778	TGGT1_203330	hypothetical protein
TGGT1_203340	0.772147	1.49409	0.747466	0.454168	0.219438	0.0833866	0.215479	0.143771	TGGT1_203340	metallo-beta-lactamase domain-containing protein
TGGT1_203350	32.7519	33.305	30.6627	36.4697	29.3847	26.9964	28.8154	33.4987	TGGT1_203350	hypothetical protein
TGGT1_203358	84.7432	86.8275	80.4439	75.301	72.5342	76.528	74.7909	72.3581	TGGT1_203358	hypothetical protein
TGGT1_203362	26.1243	28.331	26.0284	25.1836	28.2077	29.8524	29.1876	28.0354	TGGT1_203362	hypothetical protein
TGGT1_203370	68.8712	65.74	59.7973	57.7247	88.8724	82.9071	82.5481	86.2423	TGGT1_203370	hypothetical protein
TGGT1_203375	0.643456	0.529551	0.564752	0.295209	0.199489	0.271006	0.19589	0.205388	TGGT1_203375	cpw-wpc domain-containing protein
TGGT1_203380	183.342	200.719	185.886	193.407	195.858	200.44	196.282	195.468	TGGT1_203380	DnaJ domain-containing protein
TGGT1_203390	48.4093	44.9929	45.529	43.2141	103.615	92.3506	92.989	125.985	TGGT1_203390	CRAL/TRIO domain-containing protein
TGGT1_203400	71.681	73.948	73.2184	68.1479	73.4319	71.1287	69.0904	76.1372	TGGT1_203400	hypothetical protein
TGGT1_203420	95.0599	90.8937	94.8285	98.6452	109.34	106.172	108.249	92.8147	TGGT1_203420	4'-phosphopantetheinyl transferase domain-containing protein
TGGT1_203430	2.08051	2.78014	2.7241	3.42897	2.25423	2.31398	2.76205	2.69058	TGGT1_203430	hypothetical protein
TGGT1_203440	12.0541	12.4634	12.7069	11.6494	9.0967	11.6116	9.50067	12.6724	TGGT1_203440	anaphase-promoting complex subunit APC10
TGGT1_203450	46.865	46.3357	45.1303	44.7355	48.5157	46.9466	43.9186	61.5342	TGGT1_203450	DUF3228 domain-containing protein
TGGT1_203460	9.80198	9.28606	9.16891	9.85544	12.9269	13.3627	12.8896	12.3233	TGGT1_203460	hypothetical protein
TGGT1_203480	86.5234	90.3641	87.2708	87.1321	80.9526	74.7769	78.7282	75.7265	TGGT1_203480	hypothetical protein
TGGT1_203490	44.5486	45.1632	44.1005	40.5345	42.1321	40.9636	39.8245	44.7951	TGGT1_203490	GNL3L/Grn1 GTPase
TGGT1_203510	116.723	115.367	114.113	118.174	101.68	95.7069	101.589	96.0599	TGGT1_203510	zinc finger%2C C3HC4 type (RING finger) domain-containing protein
TGGT1_203520	64.3885	61.0497	66.3584	65.5818	73.5716	69.9613	72.4598	67.2439	TGGT1_203520	hypothetical protein
TGGT1_203540	929.901	870.942	970.128	988.791	1064.27	1086.63	1098.59	871.707	TGGT1_203540	putative RNA binding protein
TGGT1_203560	206.528	195.934	200.288	204.103	214.87	211.948	215.479	184.767	TGGT1_203560	hypothetical protein
TGGT1_203570	0.407522	0.472814	0.415259	0.70396	0.219438	0.104233	0.666026	0.349159	TGGT1_203570	acyltransferase domain-containing protein
TGGT1_203600	111.725	111.792	109.263	116.403	101.121	108.986	105.937	94.5811	TGGT1_203600	hypothetical protein
TGGT1_203610	96.9903	102.884	94.8285	91.6738	89.411	92.8718	95.0459	87.146	TGGT1_203610	putative 3'-5' exoribonuclease csl4
TGGT1_203620	44.4414	40.5296	41.5923	35.8338	39.9377	38.3787	43.7227	44.3432	TGGT1_203620	hypothetical protein
TGGT1_203630	511.333	536.416	459.542	439.771	417.73	431.213	430.841	438.852	TGGT1_203630	ribosomal protein RPL44
TGGT1_203665	41.3099	43.9906	45.7283	44.3041	69.2227	70.1489	69.8152	81.5595	TGGT1_203665	hypothetical protein
TGGT1_203682	13.5555	15.6785	16.2117	16.2138	4.72789	7.02532	5.60246	4.35422	TGGT1_203682	hypothetical protein
TGGT1_203685	28.3335	30.6761	32.2573	34.8801	14.0241	12.4037	12.6349	13.0216	TGGT1_203685	hypothetical protein
TGGT1_203688	1.4156	1.6643	1.1295	0.885627	0.53862	0.437779	0.920684	0.308082	TGGT1_203688	hypothetical protein
TGGT1_203690	216.63	207.849	221.964	219.658	199.629	200.67	197.555	176.264	TGGT1_203690	AP2 domain transcription factor AP2VIIa-5
TGGT1_203700	44.3985	43.7636	39.3499	41.9424	37.1648	37.795	38.6883	40.4203	TGGT1_203700	SFT2 family protein
TGGT1_203705	0.772147	0.813239	1.21256	0.976461	0.379029	0.687939	0.881506	2.13603	TGGT1_203705	hypothetical protein
TGGT1_203710	143.469	118.865	139.261	139.498	113.011	111.801	116.77	171.951	TGGT1_203710	AP2 domain transcription factor AP2VIIa-4
TGGT1_203720	11.7323	15.6596	15.2151	13.1254	2.6931	3.91917	3.68273	4.45691	TGGT1_203720	vitamin k epoxide reductase family protein
TGGT1_203730	104.154	98.6478	101.772	103.618	92.5031	83.4491	92.7148	83.716	TGGT1_203730	hypothetical protein
TGGT1_203735	0.965184	1.02128	0.996621	1.31709	0.71816	0.646246	0.430958	0.534008	TGGT1_203735	hypothetical protein
TGGT1_203740	30.8644	32.2648	29.1346	29.3392	25.6942	25.1619	26.406	28.1587	TGGT1_203740	hypothetical protein
TGGT1_203750	57.1174	58.4587	54.3823	57.0662	52.326	53.0547	55.5544	52.1685	TGGT1_203750	hypothetical protein
TGGT1_203760	91.1134	89.9481	89.9118	90.4475	72.5741	73.401	73.733	68.0244	TGGT1_203760	hypothetical protein
TGGT1_203770	1.24401	1.3617	0.664414	0.749377	0.119693	0.25016	0.470136	0.143771	TGGT1_203770	hypothetical protein
TGGT1_203780	128.198	130.969	130.458	126.009	148.779	151.972	152.109	149.666	TGGT1_203780	hypothetical protein
TGGT1_203790	705.828	695.887	685.111	663.744	387.547	409.97	401.242	422.729	TGGT1_203790	hypothetical protein
TGGT1_203810	151.641	155.177	150.224	154.304	156.479	160.978	148.485	158.621	TGGT1_203810	kelch repeat-containing protein
TGGT1_203820	192.737	198.563	201.268	196.564	174.214	179.177	180.787	209.578	TGGT1_203820	hypothetical protein
TGGT1_203830	33.8458	32.435	38.7852	38.8995	28.3075	30.9573	29.8341	45.9042	TGGT1_203830	FHA domain-containing protein
TGGT1_203840	59.5626	61.7684	67.9363	64.5827	71.4969	70.274	69.4822	65.7241	TGGT1_203840	DEAD/DEAH box helicase domain-containing protein
TGGT1_203860	28.7625	31.565	28.4203	25.774	32.1776	30.1651	31.7538	31.3216	TGGT1_203860	hypothetical protein
TGGT1_203870	44.9347	50.7234	44.5822	42.7599	47.638	46.8007	49.521	47.5883	TGGT1_203870	RAB43%2C member RAS oncogene family protein
TGGT1_203875	15.5502	16.1324	18.4375	15.964	20.308	17.5112	22.5274	16.0202	TGGT1_203875	hypothetical protein
TGGT1_203880	469.187	468.293	492.53	483.416	445.978	449.933	450.136	423.448	TGGT1_203880	hypothetical protein
TGGT1_203890	4.67578	4.974	5.88006	3.95126	1.49617	1.50096	2.37027	1.3761	TGGT1_203890	hypothetical protein
TGGT1_203900	0.386074	0.737589	0.46509	0.635835	0.239387	0.12508	0	0.102694	TGGT1_203900	hypothetical protein
TGGT1_203910	232.416	223.187	250.833	247.249	218.5	220.724	224.49	218.943	TGGT1_203910	TBC domain-containing protein
TGGT1_203930	108.358	92.766	101.107	97.8505	125.259	129.875	119.297	183.473	TGGT1_203930	hypothetical protein
TGGT1_203940	55.5088	51.7636	55.5118	58.6331	52.0866	45.7167	48.6199	45.3496	TGGT1_203940	ABC1 protein
TGGT1_203950	124.337	127.357	127.219	133.389	114.547	115.72	115.164	108.321	TGGT1_203950	Myb family DNA-binding domain-containing protein
TGGT1_203960	30.8644	29.7873	31.5264	33.4495	31.4195	30.9781	32.7528	30.6028	TGGT1_203960	hypothetical protein
TGGT1_203970	60.4849	62.5627	65.6275	58.4287	74.4892	70.6493	71.0102	75.5416	TGGT1_203970	dolichyl-diphosphooligosaccharide--protein glycosyltransferase
TGGT1_203980	480.619	466.78	481.983	486.414	552.605	541.846	535.916	508.273	TGGT1_203980	hypothetical protein
TGGT1_203985	0.72925	1.02128	1.04645	0.976461	1.19693	0.458626	0.705204	0.287543	TGGT1_203985	hypothetical protein
TGGT1_203990	115.801	102.071	99.6787	100.144	112.632	111.592	106.035	158.333	TGGT1_203990	rhoptry protein ROP12
TGGT1_204000	2.1234	0.756502	1.66104	2.31626	0.53862	0.271006	0.411369	0.410775	TGGT1_204000	hypothetical protein
TGGT1_204010	2.89555	2.81797	2.29223	2.9748	0.778007	0.792172	0.235068	0.267004	TGGT1_204010	hypothetical protein
TGGT1_204020	1126.24	1074.01	1007.47	1018.11	1108.78	1091.72	1100.45	1159.89	TGGT1_204020	ribosomal protein RPL8
TGGT1_204040	112.09	118.203	117.269	121.921	118.576	122.537	118.788	106.35	TGGT1_204040	hypothetical protein
TGGT1_204045	15.7647	18.2506	16.4941	15.5552	12.4282	14.6135	16.729	13.3091	TGGT1_204045	hypothetical protein
TGGT1_204050	4530.49	4224.59	4263.68	4303.88	5560.38	5457.61	5389.09	4932.04	TGGT1_204050	subtilisin SUB1
TGGT1_204055	40.7308	40.6241	41.1438	41.5791	36.9055	34.2719	32.5374	37.6681	TGGT1_204055	hypothetical protein
TGGT1_204060	104.948	116.104	116.422	117.629	112.252	111.801	117.044	117.05	TGGT1_204060	SNARE domain-containing protein
TGGT1_204070	168.435	172.936	156.104	165.544	207.947	204.651	201.12	165.81	TGGT1_204070	YT521-B family protein
TGGT1_204080	162.709	155.612	175.206	180.214	212.157	213.324	218.751	182.199	TGGT1_204080	histidine acid phosphatase superfamily protein
TGGT1_204090	7.78582	4.89835	5.79701	6.33564	7.56063	8.6722	7.07163	5.44278	TGGT1_204090	eIF2 kinase IF2K-C
TGGT1_204100	213.048	208.322	221.615	239.346	243.496	245.031	235.715	219.847	TGGT1_204100	eIF2 kinase IF2K-C
TGGT1_204110	30.3711	31.2246	30.2641	25.6378	23.8589	26.0583	26.9741	27.3782	TGGT1_204110	eIF2 kinase IF2K-C
TGGT1_204120	48.0233	49.6454	45.8778	48.0055	40.995	43.8405	43.8794	42.2483	TGGT1_204120	hypothetical protein
TGGT1_204130	1677.58	1562.27	1645.4	1666.23	1987.53	1998.5	2005.99	1797.76	TGGT1_204130	perforin-like protein PLP1
TGGT1_204140	31.4864	31.792	35.895	32.2459	21.066	18.762	23.3109	23.065	TGGT1_204140	PHD-finger domain-containing protein
TGGT1_204150	12.3758	8.35934	12.5408	12.6486	9.1765	10.4025	10.9307	9.07814	TGGT1_204150	hypothetical protein
TGGT1_204160	227.505	235.65	249.471	238.052	208.985	187.703	200.768	190.374	TGGT1_204160	GYF domain-containing protein
TGGT1_204270	20.419	19.4232	18.1551	20.0742	28.5668	28.7058	27.9339	46.6846	TGGT1_204270	hypothetical protein
TGGT1_204280	145.936	156.463	160.489	155.575	159.591	152.201	153.989	152.131	TGGT1_204280	putative cell-cycle-associated protein kinase DYRK
TGGT1_204310	564.89	585.608	599.052	607.631	689.255	683.791	695.292	638.838	TGGT1_204310	hypothetical protein
TGGT1_204315	50.8759	45.636	55.7609	62.9022	85.9	86.0341	89.5414	70.2015	TGGT1_204315	hypothetical protein
TGGT1_204320	27.8831	27.5556	24.9654	24.5251	38.1822	40.7343	33.9478	36.7644	TGGT1_204320	hypothetical protein
TGGT1_204325	0.600559	0.756502	0.830518	0.454168	0.199489	0.208466	0.0979451	0.0410775	TGGT1_204325	hypothetical protein
TGGT1_204330	36.3767	35.9906	33.8353	38.1955	12.6077	15.3431	15.1619	12.8573	TGGT1_204330	hypothetical protein
TGGT1_204340	983.329	968.53	965.261	973.35	1044.84	1049.46	1089.46	994.611	TGGT1_204340	hypothetical protein
TGGT1_204350	64.8175	64.3405	60.9102	68.0798	64.0559	65.0832	62.4302	68.9897	TGGT1_204350	hypothetical protein
TGGT1_204360	38.4358	40.6241	40.4462	36.5605	2.03479	2.35567	2.21356	1.56095	TGGT1_204360	subtilisin SUB4
TGGT1_204370	69.815	66.8558	70.8265	62.9704	61.4825	62.8318	61.7054	57.2621	TGGT1_204370	WD-40 repeat protein
TGGT1_204380	153.872	142.601	147.699	152.941	121.349	123.912	118.67	125.944	TGGT1_204380	hypothetical protein
TGGT1_204390	22.6497	21.6359	20.7463	21.9817	21.6645	19.0955	19.3539	19.0805	TGGT1_204390	hypothetical protein
TGGT1_204395	1.88747	3.10166	3.13936	2.99751	0.638365	1.5635	1.0774	0.534008	TGGT1_204395	hypothetical protein
TGGT1_204400	498.507	498.497	490.387	491.682	541.593	553.207	550.001	565.412	TGGT1_204400	putative ATPase synthase subunit alpha
TGGT1_204410	85.4081	84.2932	86.2077	81.4777	87.0969	82.2817	85.5452	80.0191	TGGT1_204410	endonuclease/exonuclease/phosphatase family protein
TGGT1_204420	2.1234	1.9669	1.86036	2.04376	0.119693	0.667092	0.372191	0.143771	TGGT1_204420	oocyst wall protein OWP1
TGGT1_204440	84.3571	94.2979	105.027	106.412	104.452	108.799	111.697	88.974	TGGT1_204440	cyclic nucleotide-binding domain-containing protein
TGGT1_204460	0.836493	0.245863	0.431869	0.272501	0.299234	0.0416933	0	0	TGGT1_204460	putative hydroxymethylglutaryl-CoA lyase
TGGT1_204480	186.238	185.135	179.458	189.956	206.631	207.778	206.703	203.272	TGGT1_204480	thioredoxin domain-containing protein
TGGT1_204490	145.464	148.69	141.122	145.334	92.3435	95.29	97.4945	88.3578	TGGT1_204490	hypothetical protein
TGGT1_204500	15.4429	15.5461	12.1588	13.2844	19.9689	18.0115	20.8623	18.526	TGGT1_204500	hypothetical protein
TGGT1_204510	282.091	287.3	284.884	292.121	268.313	258.832	271.034	242.255	TGGT1_204510	WD domain%2C G-beta repeat-containing protein
TGGT1_204520	2.33789	3.04492	3.13936	2.47521	0.817905	0.604553	0.352602	0.225927	TGGT1_204520	hypothetical protein
TGGT1_204530	2014.6	2003.14	1815.53	1875.28	2461.38	2529.2	2474.33	2284.77	TGGT1_204530	microneme protein MIC11
TGGT1_204540	14.3276	13.201	12.7069	13.6477	14.2635	13.9047	14.6918	16.6364	TGGT1_204540	DUF367 domain-containing protein
TGGT1_204550	65.0105	68.4823	70.3614	66.0587	66.6692	64.4787	62.9787	64.7588	TGGT1_204550	hypothetical protein
TGGT1_204880	14.5207	12.5768	12.2418	12.5123	22.5024	21.8681	21.0386	44.3432	TGGT1_204880	hypothetical protein
TGGT1_205000	63.2517	69.5036	68.8831	62.607	65.0334	59.3504	63.488	62.6433	TGGT1_205000	phosphoglycerate mutase family protein
TGGT1_205010	178.538	165.882	164.957	177.33	180.677	173.131	178.475	188.115	TGGT1_205010	putative U2 small nuclear ribonucleoprotein family protein
TGGT1_205020	2.03761	3.25296	2.52477	2.31626	0.678263	0.687939	0.979451	0.575086	TGGT1_205020	hypothetical protein
TGGT1_205030	74.1905	77.3712	70.7767	72.6896	68.7639	71.4623	72.8515	64.0399	TGGT1_205030	hypothetical protein
TGGT1_205040	306.457	284.331	310.547	306.472	371.01	355.456	360.477	336.487	TGGT1_205040	PGAP1 family protein
TGGT1_205050	4.78302	6.43026	4.88344	4.31459	4.46855	4.66965	5.13232	4.08722	TGGT1_205050	hypothetical protein
TGGT1_205060	74.8768	78.7518	74.132	76.5046	77.2222	76.3821	73.9289	70.1605	TGGT1_205060	hypothetical protein
TGGT1_205080	0.428971	0.869977	0.46509	0.476876	0.339131	0.375239	0.430958	0	TGGT1_205080	hypothetical protein
TGGT1_205100	22.7354	24.2837	23.4704	25.2971	24.3177	23.8069	23.977	26.5566	TGGT1_205100	hypothetical protein
TGGT1_205110	9.82343	8.77542	10.315	8.90169	7.28135	7.67156	7.73766	8.7906	TGGT1_205110	hypothetical protein
TGGT1_205120	25.1806	24.6809	24.8823	27.0684	35.4891	37.9617	39.1388	30.3768	TGGT1_205120	hypothetical protein
TGGT1_205130	346.866	353.286	356.89	360.768	358.123	355.456	354.189	341.231	TGGT1_205130	hypothetical protein
TGGT1_205140	0.557662	0.737589	0.514921	0.408751	0.17954	0.12508	0.058767	0.0616163	TGGT1_205140	hypothetical protein
TGGT1_205150	56.7743	56.0946	65.3451	61.4035	52.7249	58.1621	56.2988	55.1466	TGGT1_205150	ACR%2C YagE family COG1723 domain-containing protein
TGGT1_205160	36.3338	28.2553	30.0149	30.679	29.9633	28.6641	30.3826	32.8415	TGGT1_205160	hypothetical protein
TGGT1_205170	253.951	236.123	240.119	243.479	331.591	314.701	332.112	336.774	TGGT1_205170	hypothetical protein
TGGT1_205180	195.139	205.296	192.165	192.567	213.453	210.864	210.915	205.84	TGGT1_205180	RNA recognition motif-containing protein
TGGT1_205190	95.0384	87.3949	98.4828	98.0548	106.747	107.61	108.073	92.2602	TGGT1_205190	hypothetical protein
TGGT1_205200	124.337	127.395	129.86	127.417	151.951	147.156	141.041	119.597	TGGT1_205200	hypothetical protein
TGGT1_205210	4.95461	5.4279	4.94988	3.88313	3.07213	3.58562	2.15479	3.59429	TGGT1_205210	hypothetical protein
TGGT1_205220	105.806	102.26	105.592	109.227	106.507	101.627	111.481	103.906	TGGT1_205220	putative U5 snRNP-associated subunit
TGGT1_205230	0.943735	1.32388	1.11289	1.27167	0.71816	0.479473	0.763972	0.575086	TGGT1_205230	hypothetical protein
TGGT1_205240	100.358	92.8984	100.36	104.163	113.29	107.298	119.826	116.619	TGGT1_205240	cleft lip and palate transmembrane protein 1 (clptm1) protein
TGGT1_205250	846.423	792.738	803.26	807.828	455.433	479.806	473.525	567.199	TGGT1_205250	rhoptry protein ROP18
TGGT1_205265	2.14485	1.73995	1.66104	1.8848	0.797956	0.479473	0.509314	0.616163	TGGT1_205265	transporter%2C cation channel family protein
TGGT1_205280	173.755	162.534	168.263	161.956	159.053	146.01	152.461	142.519	TGGT1_205280	hypothetical protein
TGGT1_205290	98.6847	106.572	98.9479	104.095	86.4585	84.7416	91.0497	78.9921	TGGT1_205290	serine/threonine specific protein phosphatase
TGGT1_205300	56.2381	61.2577	64.9465	62.4254	72.4544	75.9026	69.4626	72.8716	TGGT1_205300	hypothetical protein
TGGT1_205320	160.092	157.296	160.988	154.531	206.83	205.735	199.455	256.077	TGGT1_205320	hypothetical protein
TGGT1_205330	132.509	146.137	140.308	132.117	137.129	143.341	140.022	147.9	TGGT1_205330	hypothetical protein
TGGT1_205340	684.787	695.83	626.177	628.296	604.731	593.837	606.26	633.58	TGGT1_205340	ribosomal protein RPS12
TGGT1_205350	211.096	214.033	207.596	216.615	226.141	230.314	236.616	235.724	TGGT1_205350	putative integral membrane protein%2C GNS1/SUR4 family protein
TGGT1_205360	109.023	101.958	108.682	104.708	105.39	105.213	105.8	133.646	TGGT1_205360	hypothetical protein
TGGT1_205370	9.75908	8.8889	8.32179	7.51648	17.4952	17.8656	15.1031	34.9981	TGGT1_205370	hypothetical protein
TGGT1_205380	121.098	120.549	127.036	121.331	96.9716	100.189	103.802	100.229	TGGT1_205380	fructose-bisphospatase I
TGGT1_205390	43.8622	41.7778	38.4031	37.4688	46.2416	48.4059	45.3682	43.7887	TGGT1_205390	hypothetical protein
TGGT1_205402	0.450419	0.416076	0.365428	0.295209	0.0997445	0.0416933	0.039178	0.184849	TGGT1_205402	SNF2 family N-terminal domain-containing protein
TGGT1_205410	16.6441	16.7187	16.0622	17.1903	13.9443	12.3412	12.8112	12.9394	TGGT1_205410	RNA pseudouridine synthase superfamily protein
TGGT1_205420	1.20112	0.96454	1.16272	1.58959	0.558569	0.333546	0.822739	1.06802	TGGT1_205420	aspartate-semialdehyde dehydrogenase
TGGT1_205440	145.678	156.142	146.138	147.082	139.024	142.278	137.554	172.135	TGGT1_205440	CCT chaperonin gamma subunit
TGGT1_205450	0.643456	0.926715	1.46171	0.794794	0.518671	1.16741	0.411369	1.25287	TGGT1_205450	hypothetical protein
TGGT1_205460	65.7398	68.9551	70.8431	73.0756	71.3373	70.1698	69.9132	72.05	TGGT1_205460	AN1 family Zinc finger domain-containing protein
TGGT1_205470	679.361	671.433	670.626	679.049	756.722	787.982	759.29	978.303	TGGT1_205470	putative translation elongation factor 2 family protein
TGGT1_205480	10.5956	11.1206	9.41807	10.1734	13.8645	14.4259	16.9249	15.7738	TGGT1_205480	IMC subcompartment protein ISP4
TGGT1_205490	369.129	352.776	353.153	365.355	394.17	390.749	395.757	373.908	TGGT1_205490	putative integral membrane protein
TGGT1_205500	263.817	256.511	263.822	240.459	410.489	407.99	433.524	336.22	TGGT1_205500	hypothetical protein
TGGT1_205510	108.208	103.697	103.649	107.343	108.861	98.1043	97.8667	116.27	TGGT1_205510	putative nucleolar protein 5
TGGT1_205520	0.278831	0.0567376	0.182714	0.340626	0.159591	0.208466	0.450547	0	TGGT1_205520	hypothetical protein
TGGT1_205540	187.76	191.887	201.5	198.085	224.724	222.496	227.311	190.107	TGGT1_205540	DEAD/DEAH box helicase domain-containing protein
TGGT1_205550	44.9776	41.305	45.1137	44.5084	47.3587	44.1532	42.3906	41.324	TGGT1_205550	AGC kinase
TGGT1_205558	365.204	389.92	343.801	350.64	368.955	378.075	381.339	388.82	TGGT1_205558	NAC domain-containing protein
TGGT1_205562	60.9138	62.4492	70.2452	74.4154	62.1009	70.8577	66.5047	77.9241	TGGT1_205562	hypothetical protein
TGGT1_205570	41.5458	40.9267	43.4195	42.7599	49.5331	49.3648	48.3653	44.1994	TGGT1_205570	hypothetical protein
TGGT1_205580	81.2041	80.6053	82.3541	85.2927	82.4488	83.6576	85.2318	77.9241	TGGT1_205580	nuclear factor NF4
TGGT1_205600	47.0366	45.4847	47.8378	52.638	41.8528	46.0085	41.705	47.4856	TGGT1_205600	zinc finger%2C C3HC4 type (RING finger) domain-containing protein
TGGT1_205615	103.489	104	97.4695	98.2819	94.5578	93.3304	90.8734	88.8713	TGGT1_205615	hypothetical protein
TGGT1_205625	133.11	129.305	137.484	150.034	160.07	155.912	155.693	122.082	TGGT1_205625	hypothetical protein
TGGT1_205640	149.368	154.553	154.46	161.275	110.517	109.382	110.913	157.019	TGGT1_205640	hypothetical protein
TGGT1_205650	390.771	361.778	366.923	366.809	258.478	266.858	263.746	334.371	TGGT1_205650	AP2 domain transcription factor AP2VIIa-3
TGGT1_205658	1.75878	1.79669	1.6112	1.6123	0.598467	0.333546	0.528903	0.225927	TGGT1_205658	F5/8 type C domain-containing protein
TGGT1_205662	0.536213	1.13475	1.69426	0.522293	0.0598467	0.3127	0.333013	0.0410775	TGGT1_205662	LCCL domain-containing protein
TGGT1_205670	127.083	120.719	116.322	114.382	82.2493	83.6993	82.6852	88.6659	TGGT1_205670	SF-assemblin/beta giardin protein
TGGT1_205680	488.705	474.081	455.157	465.567	698.491	678.787	692.354	602.094	TGGT1_205680	hypothetical protein
TGGT1_205690	26.9179	25.6454	28.3871	25.5924	28.1679	28.414	25.2698	36.826	TGGT1_205690	hypothetical protein
TGGT1_205700	467.406	464	454.542	461.911	498.304	544.869	536.347	561.838	TGGT1_205700	cyclophilin precursor
TGGT1_205710	121.913	118.865	114.429	125.237	113.709	117.575	125.957	135.679	TGGT1_205710	lysine-tRNA ligase
TGGT1_205720	28.3764	28.0662	30.5132	27.2728	23.6394	25.2661	23.7811	24.2152	TGGT1_205720	Adenosine/AMP deaminase domain-containing protein
TGGT1_205730	14.0917	17.4752	15.3147	14.4425	15.8594	18.7411	16.5723	17.2936	TGGT1_205730	hypothetical protein
TGGT1_205740	104.111	102.563	103.316	101.348	100.223	98.1043	92.1663	109.78	TGGT1_205740	hypothetical protein
TGGT1_205750	108.959	111.811	115.758	109	100.084	102.169	98.8266	102.776	TGGT1_205750	histone deacetylase complex subunit Sin3
TGGT1_206290	20.9552	29.201	31.377	30.7699	32.6364	33.0211	37.0232	26.1048	TGGT1_206290	hypothetical protein
TGGT1_206300	31.4435	30.1277	30.8288	32.1324	35.7285	34.397	37.8068	37.5654	TGGT1_206300	hypothetical protein
TGGT1_206310	44.8918	46.2412	48.469	49.3907	54.64	56.5569	49.3839	56.9746	TGGT1_206310	prenyltransferase%2C UbiA family protein
TGGT1_206320	30.0494	29.0497	33.7855	32.5865	34.3121	32.3957	30.7743	37.2368	TGGT1_206320	hypothetical protein
TGGT1_206330	110.138	116.18	113.548	118.788	103.714	100.939	99.2967	93.3077	TGGT1_206330	PHD-finger domain-containing protein
TGGT1_206340	142.204	148.898	138.364	135.297	184.487	181.178	179.69	179.365	TGGT1_206340	hypothetical protein
TGGT1_206350	69.3646	74.9315	70.2784	71.0091	69.3224	70.5867	69.6977	69.4005	TGGT1_206350	putative ER-retrevial receptor Ter1p
TGGT1_206360	31.2505	32.2081	30.3803	29.4982	34.8308	33.3546	31.4404	32.4923	TGGT1_206360	peptidyl-tRNA hydrolase domain-containing protein
TGGT1_206380	210.131	206.525	214.506	223.587	216.406	221.225	230.7	199.904	TGGT1_206380	hypothetical protein
TGGT1_206390	52.3344	54.8842	55.6447	54.1141	48.017	41.2555	45.8971	44.6308	TGGT1_206390	hypothetical protein
TGGT1_206400	18.2313	16.7187	16.7931	16.0321	2.43377	3.04361	3.81986	3.14243	TGGT1_206400	FAD binding domain of DNA photolyase domain-containing protein
TGGT1_206415	53.2353	53.6549	57.7708	59.2689	44.7653	41.2972	39.4327	74.7817	TGGT1_206415	myosin K
TGGT1_206430	4.89027	4.974	4.90005	5.38189	5.94477	4.94065	5.50451	5.13469	TGGT1_206430	formin FRM1
TGGT1_206440	1.00808	1.02128	0.564752	1.18084	0.379029	0.18762	0.313424	0.0616163	TGGT1_206440	cpw-wpc domain-containing protein
TGGT1_206450	865.384	824.681	902.872	909.244	870.231	867.366	898.568	767.863	TGGT1_206450	putative autophagy-related cysteine peptidase atg4
TGGT1_206460	55.8734	63.6407	62.7041	58.4287	48.5955	46.0085	47.3466	48.184	TGGT1_206460	hypothetical protein
TGGT1_206470	304.762	298.478	283.971	284.377	318.843	336.048	326.51	278.485	TGGT1_206470	pyruvate dehydrogenase complex subunit PDH-E3II
TGGT1_206480	94.6738	94.4303	87.005	85.2927	94.1588	90.3493	90.3053	104.789	TGGT1_206480	hypothetical protein
TGGT1_206490	75.4345	70.9788	71.2916	70.941	52.0866	52.7837	52.0872	63.6291	TGGT1_206490	ICE family protease (caspase) p20 domain-containing protein
TGGT1_206500	90.7916	80.8889	88.5664	87.4046	102.597	93.6431	103.391	90.2679	TGGT1_206500	hypothetical protein
TGGT1_206510	873.084	872.171	912.324	921.915	1320.84	1283.03	1329.27	1109.89	TGGT1_206510	toxolysin TLN4
TGGT1_206520	1.02953	0.88889	1.17933	1.6123	1.11714	1.14657	0.763972	0.780473	TGGT1_206520	hypothetical protein
TGGT1_206540	471.417	449.267	460.755	463.932	432.672	413.055	432.525	371.978	TGGT1_206540	hypothetical protein
TGGT1_206550	6.77774	11.1584	9.36824	10.0144	4.94733	4.35695	5.56328	3.82021	TGGT1_206550	hypothetical protein
TGGT1_206580	172.403	162.818	178.877	176.535	177.007	170.713	174.205	156.177	TGGT1_206580	formin FRM2
TGGT1_206590	215.751	219.423	226.117	233.442	270.048	275.134	269.271	248.93	TGGT1_206590	calcium-dependent protein kinase CDPK2A
TGGT1_206600	52.6347	49.0781	44.5988	47.6422	57.1536	56.9739	53.3996	63.321	TGGT1_206600	sigma-70%2C region 3 protein
TGGT1_206610	34.4034	30.5248	34.7156	33.8128	30.9208	32.1872	31.6167	55.6395	TGGT1_206610	pyruvate dehydrogenase complex subunit PDH-E2
TGGT1_206620	0.386074	1.07801	1.21256	0.999169	0.0598467	0.0208466	0.039178	0	TGGT1_206620	hypothetical protein
TGGT1_206630	83.0916	78.922	82.9853	81.7729	77.9005	74.1306	78.0034	69.8318	TGGT1_206630	hypothetical protein
TGGT1_206640	300.644	303.3	302.076	303.157	278.028	281.888	277.596	256.529	TGGT1_206640	hypothetical protein
TGGT1_206650	3.73204	4.99291	4.60107	4.04209	1.69566	1.31334	1.41041	0.903706	TGGT1_206650	zinc finger%2C c2h2 type domain-containing protein
TGGT1_206660	1.00808	1.15367	1.26239	1.04459	0.199489	0.375239	0.528903	0.0821551	TGGT1_206660	hypothetical protein
TGGT1_206670	367.499	376.322	381.473	373.508	338.972	332.149	338.557	316.482	TGGT1_206670	hypothetical protein
TGGT1_206680	28.6338	29.6549	26.3938	24.5024	26.3326	26.1834	24.9956	24.6671	TGGT1_206680	hypothetical protein
TGGT1_206690	45.9428	48.9078	47.2731	48.5505	100.961	92.6425	92.1859	130.75	TGGT1_206690	glideosome-associated protein with multiple-membrane spans GAPM2B
TGGT1_206695	14.156	16.0189	14.0025	14.8286	22.3827	25.9332	23.2522	34.1971	TGGT1_206695	hypothetical protein
TGGT1_206700	11.7109	11.8203	10.4645	10.5367	8.45833	8.73474	8.52122	8.83167	TGGT1_206700	hypothetical protein
TGGT1_206710	70.201	61.9008	63.302	64.8779	63.7966	61.039	65.3685	68.62	TGGT1_206710	hypothetical protein
TGGT1_207020	28.6981	27.5178	30.2142	29.203	29.3049	30.7905	27.8556	31.6503	TGGT1_207020	hypothetical protein
TGGT1_207030	0.686353	0.340426	0.315597	0.658543	0.558569	0.458626	0.646437	0.657241	TGGT1_207030	hypothetical protein
TGGT1_207040	49.6319	46.0331	48.4856	48.1191	52.3858	53.1381	55.3781	48.2867	TGGT1_207040	hypothetical protein
TGGT1_207060	124.144	119.716	114.794	117.629	100.303	103.608	98.7874	169.034	TGGT1_207060	ribonucleoside-diphosphate reductase small subunit
TGGT1_207070	33.8672	31.0733	32.9882	30.7926	35.6487	36.294	38.8842	31.7529	TGGT1_207070	putative glycosyl transferase
TGGT1_207080	53.3639	50.9693	52.1897	52.2747	48.8349	49.7401	54.8884	49.1904	TGGT1_207080	histone lysine acetyltransferase MYST-B
TGGT1_207100	95.6176	99.4422	102.951	98.35	65.6718	60.3719	59.0609	73.611	TGGT1_207100	hypothetical protein
TGGT1_207120	84.3356	82.0048	81.8724	83.1808	77.5015	76.6948	76.1425	72.2965	TGGT1_207120	Sad1/UNC family protein
TGGT1_207140	2.14485	2.91253	3.55462	3.13376	0.758058	1.50096	0.920684	4.80607	TGGT1_207140	SAG-related sequence SRS49B
TGGT1_207170	109.581	107.234	109.662	97.8959	101.48	98.7297	96.2996	115.572	TGGT1_207170	hypothetical protein
TGGT1_207180	83.8209	82.2885	83.8491	85.4063	91.1066	92.5382	90.3249	86.4888	TGGT1_207180	indole-3-glycerol phosphate synthase domain-containing protein
TGGT1_207200	37.6207	43.9717	39.3998	42.442	36.2871	34.7097	36.9449	33.6014	TGGT1_207200	hypothetical protein
TGGT1_207230	93.4298	94.3925	92.9847	96.1019	89.032	88.2855	88.3464	83.5517	TGGT1_207230	hypothetical protein
TGGT1_207240	34.7252	37.0875	34.1509	34.1534	36.1075	39.0041	37.9635	46.2328	TGGT1_207240	hypothetical protein
TGGT1_207370	366.791	364.993	377.52	368.875	368.516	352.767	373.327	350.289	TGGT1_207370	hypothetical protein
TGGT1_207390	75.3058	72.4918	74.5639	76.7771	69.7414	68.3561	70.1287	69.0924	TGGT1_207390	putative coatomer protein complex%2C gamma sub-unit
TGGT1_207400	33.7814	36.4066	33.3702	31.0424	35.6886	39.4627	41.4699	38.654	TGGT1_207400	hypothetical protein
TGGT1_207407	0.986633	0.983452	1.06306	0.681252	0.139642	0.12508	0.19589	0	TGGT1_207407	hypothetical protein
TGGT1_207420	36.8271	35.2152	35.4963	35.902	38.8006	36.4191	36.0634	40.8516	TGGT1_207420	hypothetical protein
TGGT1_207430	207.515	218.326	218.908	208.872	220.016	206.173	216.282	209.249	TGGT1_207430	putative ATP-dependent RNA helicase DDX1
TGGT1_207440	835.485	822.658	754.027	750.694	863.887	856.588	855.021	1023.53	TGGT1_207440	ribosomal protein RPS4
TGGT1_207450	102.974	97.5698	97.0875	95.3752	112.332	107.506	115.673	102.098	TGGT1_207450	DNA segment%2C Chr 10%2C Wayne State University 52%2C expressed family protein
TGGT1_207460A	8.06465	5.82506	7.17567	6.44918	8.67777	7.7341	7.38506	8.62629	TGGT1_207460A	Rab5B protein
TGGT1_207460B	57.4177	56.8322	51.9738	54.2503	62.0411	60.2051	60.4713	65.1901	TGGT1_207460B	Rab5B protein
TGGT1_207470	4.3326	5.25769	4.23564	3.95126	1.57596	2.1472	2.09602	2.13603	TGGT1_207470	hypothetical protein
TGGT1_207480	233.832	263.603	275.433	262.009	164.04	165.147	165.468	158.251	TGGT1_207480	GCC2 and GCC3 domain-containing protein
TGGT1_207590	10.8315	12.974	11.1622	10.2188	22.6819	23.8486	20.8623	29.391	TGGT1_207590	protein phosphatase 2C domain-containing protein
TGGT1_207600	121.313	139.972	140.009	129.824	78.1797	82.3651	81.7254	71.9473	TGGT1_207600	tubulin/FtsZ family%2C GTPase domain-containing protein
TGGT1_207620	212.319	216.681	205.287	213.232	189.914	192.206	189.426	216.602	TGGT1_207620	pyridine nucleotide-disulfide oxidoreductase domain-containing protein
TGGT1_207630	49.4603	52.4445	50.7612	54.3412	47.3387	48.3434	47.6992	50.2173	TGGT1_207630	peptidyl-tRNA hydrolase domain-containing protein
TGGT1_207640	200.394	205.371	208.211	207.555	186.682	190.017	191.424	207.524	TGGT1_207640	isoleucyl-tRNA synthetase family protein
TGGT1_207665	10.4025	8.98346	10.232	11.9219	0.239387	0.458626	0	1.17071	TGGT1_207665	kinesin motor domain-containing protein
TGGT1_207680	73.0108	63.4894	62.837	63.8333	57.772	60.351	63.7818	64.9231	TGGT1_207680	putative suppressor of kinetochore protein 1
TGGT1_207690	49.0742	51.9717	47.9209	51.4345	51.2088	49.2398	51.5583	49.4779	TGGT1_207690	programmed cell death 5 protein
TGGT1_207710	50.5971	54.8653	56.442	57.5658	43.728	48.7811	41.9401	45.5345	TGGT1_207710	putative phosphatidylinositol synthase
TGGT1_207720	80.6465	76.0662	82.0717	80.3423	70.2201	73.5261	80.1974	75.0487	TGGT1_207720	hypothetical protein
TGGT1_207750	805.564	795.594	770.571	778.376	770.307	758.088	769.28	686.262	TGGT1_207750	hypothetical protein
TGGT1_207760	130.536	127.943	133.481	133.298	107.205	112.447	109.64	124.219	TGGT1_207760	DnaJ C terminal region domain-containing protein
TGGT1_207770	110.953	115.934	111.339	103.936	97.989	96.8326	95.1047	119.988	TGGT1_207770	PCI domain-containing protein
TGGT1_207790	0.514765	0.624114	0.631193	0.431459	0.0398978	0.104233	0.039178	0.0616163	TGGT1_207790	putative enkurin
TGGT1_207800	37.1489	35.8393	35.5628	36.3561	31.2998	34.1259	37.082	32.5745	TGGT1_207800	hypothetical protein
TGGT1_207820	145.593	142.828	145.939	147.514	138.924	148.303	143.94	158.929	TGGT1_207820	putative cell-cycle-associated protein kinase MAPK
TGGT1_207830	38.6503	37.6738	36.277	40.7843	36.1873	38.1493	39.3739	36.7849	TGGT1_207830	MORN repeat-containing protein
TGGT1_207840	703.919	715.915	645.096	625.548	505.665	539.365	540.187	574.1	TGGT1_207840	ribosomal protein RPS17
TGGT1_207865	4.65433	4.31206	6.4116	4.95043	3.11203	4.6488	2.91876	2.52627	TGGT1_207865	GCC2 and GCC3 domain-containing protein
TGGT1_207875	1.05098	1.15367	1.37866	0.817502	0.738109	1.22995	1.03822	0.84209	TGGT1_207875	GCC2 and GCC3 domain-containing protein
TGGT1_207880	188.554	202.837	205.503	195.587	109.24	120.327	119.16	95.5053	TGGT1_207880	hypothetical protein
TGGT1_207900	104.798	103.244	101.606	100.235	106.587	105.63	101.412	96.7992	TGGT1_207900	transcription initiation factor TFIIIB
TGGT1_207910	96.1538	93.5036	96.0909	89.3802	91.8846	96.3949	89.4043	95.1972	TGGT1_207910	putative manganese resistance 1 protein
TGGT1_207920	54.5222	56.6052	54.7145	52.6835	57.4528	57.4116	58.6103	55.1877	TGGT1_207920	hypothetical protein
TGGT1_207930	115.243	114.856	103.865	108.024	101.66	104.65	102.627	90.2679	TGGT1_207930	phosphatidylethanolamine-binding protein
TGGT1_207940	84.3142	81.1348	78.3178	81.2733	66.769	63.9366	65.6624	54.9001	TGGT1_207940	putative ribosomal protein S9
TGGT1_207950	72.7534	74.3452	71.5408	78.4575	83.6457	85.5754	85.2318	76.3426	TGGT1_207950	hypothetical protein
TGGT1_207960	123.565	132.123	125.142	128.529	116.242	106.922	110.619	104.378	TGGT1_207960	hypothetical protein
TGGT1_207970	0.622007	0.756502	0.880349	0.931044	0.658314	0.291853	0.215479	0.123233	TGGT1_207970	HEAT repeat-containing protein
TGGT1_207980	16.7728	12.3877	15.3812	15.8277	15.3008	15.6975	15.6124	14.6441	TGGT1_207980	PIG-P protein
TGGT1_207990	117.281	111.716	112.585	113.179	104.213	102.711	96.4563	104.091	TGGT1_207990	ribosomal RNA large subunit methyltransferase J protein
TGGT1_208010	116.98	124.747	121.388	125.259	117.08	115.845	116.202	106.637	TGGT1_208010	hypothetical protein
TGGT1_208020	17.2875	17.8345	16.2283	15.3282	17.2359	15.3431	17.1796	10.2283	TGGT1_208020	AP2 domain transcription factor AP2Ib-1
TGGT1_208030	1422.7	1393.23	1313.18	1352.13	2078.44	2093.71	2100.45	1959.83	TGGT1_208030	microneme protein MIC4
TGGT1_208040	103.125	106.875	113.266	114.473	99.1261	101.106	95.7119	92.6299	TGGT1_208040	aldo-keto reductase
TGGT1_208050	158.076	154.421	175.538	179.283	172.578	169.004	170.013	171.232	TGGT1_208050	putative ABC transporter
TGGT1_208070	152.671	154.251	160.788	152.396	165.895	165.022	165.723	155.602	TGGT1_208070	inositol polyphosphate kinase
TGGT1_208090	27.8616	26.1939	24.2345	25.6151	26.1929	26.4961	26.2689	24.7287	TGGT1_208090	5-formyltetrahydrofolate cyclo-ligase
TGGT1_208200	72.7749	70.3357	75.6435	73.7341	77.1225	69.0441	73.4784	69.3389	TGGT1_208200	PHD-finger domain-containing protein
TGGT1_208300	26.6176	27.8582	23.0386	28.0222	25.0558	24.7658	24.8193	25.427	TGGT1_208300	hypothetical protein
TGGT1_208310	78.4587	78.0899	76.0588	71.3725	68.0058	70.1281	70.2462	68.1066	TGGT1_208310	hypothetical protein
TGGT1_208320	60.2918	60.3688	62.2722	58.9737	56.5751	60.3927	59.3939	63.8551	TGGT1_208320	polynucleotide kinase 3 phosphatase
TGGT1_208340	118.653	112.681	118.548	118.402	88.1542	92.8301	92.2643	101.79	TGGT1_208340	hypothetical protein
TGGT1_208350	63.7236	67.3476	65.6607	63.152	56.1362	56.3068	55.1627	52.8873	TGGT1_208350	hypothetical protein
TGGT1_208360	35.5402	35.6691	35.7289	35.8111	50.4907	52.5961	49.5798	53.8527	TGGT1_208360	hypothetical protein
TGGT1_208370	774.828	758.79	736.486	717.721	818.843	850.063	830.711	718.056	TGGT1_208370	putative myosin heavy chain
TGGT1_208380	0.407522	0.208038	0.282376	0.408751	0	0.145926	0	0	TGGT1_208380	hypothetical protein
TGGT1_208390	42.7684	40.5863	39.5659	40.1711	30.861	30.1651	28.1298	33.3139	TGGT1_208390	hypothetical protein
TGGT1_208400A	19.0248	17.5698	19.2514	20.9826	29.5244	28.5807	28.835	25.5913	TGGT1_208400A	hypothetical protein
TGGT1_208400B	202.238	190.185	213.244	203.672	242.619	252.14	252.013	226.933	TGGT1_208400B	hypothetical protein
TGGT1_208410	59.391	60.9173	61.4749	63.9014	62.8789	58.037	62.4498	52.9695	TGGT1_208410	hypothetical protein
TGGT1_208420	166.998	162.572	174.591	183.802	174.732	169.817	173.265	154.02	TGGT1_208420	Sodium:neurotransmitter symporter family protein
TGGT1_208430	146.408	160.246	156.669	156.665	136.211	146.51	147.505	127.915	TGGT1_208430	putative serine proteinase inhibitor PI-2
TGGT1_208440	90.8774	83.9906	77.7364	80.7737	77.2222	83.9286	86.7401	89.4053	TGGT1_208440	hypothetical protein
TGGT1_208450	1748.63	1737.8	1630.85	1650.06	1943.56	1926.38	1953.14	1681.22	TGGT1_208450	protease inhibitor PI2
TGGT1_208490	140.509	129.21	129.295	130.709	116.003	112.53	112.03	104.378	TGGT1_208490	hypothetical protein
TGGT1_208500	245.35	260.104	256.879	259.693	236.355	229.709	238.007	207.339	TGGT1_208500	protein phosphatase 2C domain-containing protein
TGGT1_208510	91.8641	88.9835	102.104	104.095	151.312	147.594	150.346	120.193	TGGT1_208510	hypothetical protein
TGGT1_208530	156.317	160.265	162.582	157.392	154.764	149.575	149.856	160.1	TGGT1_208530	nicotinate phosphoribosyltransferase
TGGT1_208540	103.596	105.286	98.0177	101.915	90.9271	85.9298	85.1143	83.9625	TGGT1_208540	DEAD/DEAH box helicase domain-containing protein
TGGT1_208550	120.97	119.754	113.631	106.321	146.744	145.676	151.619	133.831	TGGT1_208550	hypothetical protein
TGGT1_208560	90.8774	90.2885	98.9977	100.962	75.5864	83.2198	80.217	81.8059	TGGT1_208560	carrier superfamily protein
TGGT1_208570	459.063	438.487	452.665	460.004	339.131	353.413	362.025	314.387	TGGT1_208570	putative ubiquitin conjugating enzyme E2
TGGT1_208580	87.2955	82.2885	85.1779	87.3592	75.1874	74.9854	74.595	87.947	TGGT1_208580	putative DNA ligase 1
TGGT1_208590	191.707	198.449	190.853	186.141	190.891	187.161	188.485	195.303	TGGT1_208590	putative vacuolar ATP synthase subunit 54kD
TGGT1_208710	34.8968	33.5698	33.3868	33.6084	37.7633	39.0041	38.943	35.491	TGGT1_208710	DNA/RNA non-specific endonuclease
TGGT1_208718	150.504	154.78	145.939	149.944	142.635	136.129	144.547	159.196	TGGT1_208718	putative protein tyrosine phosphatase type IVA A
TGGT1_208722	31.036	29.7683	31.6095	28.2038	31.9182	28.414	31.1269	33.3755	TGGT1_208722	hypothetical protein
TGGT1_208730	74.4479	84.8795	82.0551	82.159	32.8159	32.6458	32.5374	28.2408	TGGT1_208730	putative microneme protein
TGGT1_208740	104.433	128.132	116.97	116.539	11.1115	15.3014	15.4166	13.001	TGGT1_208740	putative microneme protein
TGGT1_208750	58.9835	59.6123	54.2826	57.2251	51.5679	56.4527	54.7317	56.0092	TGGT1_208750	RWD domain-containing protein
TGGT1_208780	48.7096	50.9693	46.4592	48.051	45.683	49.6775	52.0676	47.383	TGGT1_208780	ubiquitin-conjugating enzyme subfamily protein
TGGT1_208790	77.708	81.8724	78.9656	79.661	86.5982	87.8894	83.4688	95.5053	TGGT1_208790	putative MC family transporter
TGGT1_208800	114.642	130.78	121.056	121.467	132.7	130.75	140.238	121.425	TGGT1_208800	mediator complex subunit MED18
TGGT1_208810	0.622007	0.434989	0.714245	0.476876	0.319182	0.18762	0.137123	0.821551	TGGT1_208810	hypothetical protein
TGGT1_208820	78.9735	71.4894	68.0526	68.5566	55.0191	53.8052	55.0647	54.1607	TGGT1_208820	1-deoxy-D-xylulose-5-phosphate synthase
TGGT1_208830	449.433	402.497	371.64	380.683	518.871	510.367	509.138	602.772	TGGT1_208830	hypothetical protein
TGGT1_208842	471.117	468.842	488.079	506.238	361.953	374.447	367.999	413.446	TGGT1_208842	DEAD/DEAH box helicase domain-containing protein
TGGT1_208850	14.778	17.2104	16.2117	16.8269	7.04196	8.69305	8.77588	11.399	TGGT1_208850	SAG-related sequence SRS11
TGGT1_208910	56.7743	47.357	45.9941	44.463	47.2789	48.3225	44.7021	75.3568	TGGT1_208910	hypothetical protein
TGGT1_208970	48.8598	52.5958	49.8477	47.7557	48.2564	47.8013	50.2066	52.5998	TGGT1_208970	RNA recognition motif-containing protein
TGGT1_208980	8.98694	9.28606	9.01942	9.65107	12.5279	14.1549	11.6359	12.2616	TGGT1_208980	hypothetical protein
TGGT1_208990	33.4597	33.8156	30.9949	31.9053	40.6559	39.2334	35.1819	34.9981	TGGT1_208990	hypothetical protein
TGGT1_209000	200.158	187.858	217.247	227.765	209.643	203.984	202.061	218.923	TGGT1_209000	HECT-domain (ubiquitin-transferase) domain-containing protein
TGGT1_209010	21.1483	19.5745	21.3941	18.1667	25.4747	24.7658	22.9583	27.522	TGGT1_209010	elongation factor TS protein
TGGT1_209020	37.0845	36.0284	35.2306	40.9205	31.8584	33.0419	33.2426	31.8146	TGGT1_209020	hypothetical protein
TGGT1_209030	1132.12	1116.09	1076.83	1083.42	1320.36	1370.94	1312.39	1678.2	TGGT1_209030	actin ACT1
TGGT1_209045	0.686353	0.170213	0.0830518	0.476876	0.71816	0.166773	0.626848	0.410775	TGGT1_209045	hypothetical protein
TGGT1_209050	13.2766	9.62648	11.212	11.4904	28.3274	27.2257	20.4509	44.3227	TGGT1_209050	Tyrosine kinase-like (TKL) protein
TGGT1_209060	68.7211	69.0308	69.4977	72.031	58.5899	57.9328	56.005	68.086	TGGT1_209060	thrombospondin type 1 domain-containing protein
TGGT1_209070	246.465	244.615	238.209	241.163	228.694	231.648	221.415	220.196	TGGT1_209070	hypothetical protein
TGGT1_209080	49.2029	52.0095	50.9273	51.0485	58.2109	55.0768	56.7102	51.9426	TGGT1_209080	transport protein particle (trapp) component%2C bet3 protein
TGGT1_209090	42.1678	53.0119	41.775	44.0997	45.4237	44.0489	44.9568	51.0799	TGGT1_209090	proteasome maturation factor ump1 protein
TGGT1_209095	52.2701	60.1419	52.6714	53.9324	46.84	45.7584	44.0361	52.8257	TGGT1_209095	hypothetical protein
TGGT1_209100	115.929	106.705	112.303	106.888	96.2335	94.8105	90.4033	100.476	TGGT1_209100	PUB domain-containing protein
TGGT1_209108	43.1973	46.8464	44.1669	45.0534	44.506	42.2978	46.2301	49.7038	TGGT1_209108	hypothetical protein
TGGT1_209120	24.7731	30.8464	27.324	23.753	23.8589	21.9307	22.1748	23.8455	TGGT1_209120	hypothetical protein
TGGT1_209130	91.6281	92.4634	97.835	97.964	81.97	83.324	83.9977	81.0871	TGGT1_209130	regulator of chromosome condensation (RCC1) repeat-containing protein
TGGT1_209140	40.3018	38.2601	39.0177	40.3074	35.5888	34.0843	39.4131	48.1018	TGGT1_209140	anti-silencing protein%2C ASF1 family protein
TGGT1_209150	73.5041	64.5863	69.2486	71.8948	83.8253	85.3878	82.078	99.9417	TGGT1_209150	non-proton pumping type-II NADH dehydrogenase I
TGGT1_209160	66.898	62.0331	60.7773	56.3849	59.8268	63.5406	63.7622	95.3615	TGGT1_209160	myristoyl CoA:protein N-myristoyltransferase
TGGT1_209170	29.0199	27.9527	26.0284	26.6597	32.1576	32.8543	31.9693	44.9799	TGGT1_209170	hypothetical protein
TGGT1_209190	82.1479	90.0804	93.4831	92.7411	87.7752	88.077	87.2691	75.6854	TGGT1_209190	ABC transporter transmembrane region domain-containing protein
TGGT1_209200	101.537	95.2814	97.2536	102.642	83.6856	84.4914	84.4678	113.641	TGGT1_209200	hypothetical protein
TGGT1_209210	212.727	206.62	225.07	213.89	229.113	228.125	233.011	220.114	TGGT1_209210	hypothetical protein
TGGT1_209240	29.1915	27.0449	24.7993	28.1584	22.9013	20.388	23.448	25.16	TGGT1_209240	RNA methyltransferase
TGGT1_209250	278.016	275.083	279.436	283.56	350.003	341.239	339.262	433.923	TGGT1_209250	hypothetical protein
TGGT1_209260	273.49	275.783	251.697	251.7	281.519	281.242	277.831	287.255	TGGT1_209260	putative cytochrome c oxidase subunit
TGGT1_209270	60.8709	55.5083	57.5383	58.9737	59.9265	58.8918	61.5487	51.1621	TGGT1_209270	hypothetical protein
TGGT1_209280	130.493	126.487	124.262	119.083	123.544	130.083	127.191	121.323	TGGT1_209280	hypothetical protein
TGGT1_209290	288.054	306.118	274.835	277.701	252.932	256.101	258.712	255.852	TGGT1_209290	ribosomal protein RPS28
TGGT1_209300	7.01367	7.48937	6.72719	7.17585	1.47622	1.60519	1.43	1.31448	TGGT1_209300	WD domain%2C G-beta repeat-containing protein
TGGT1_209410	1.05098	1.75887	1.19595	1.20354	0.53862	0.333546	0.646437	0.636702	TGGT1_209410	hypothetical protein
TGGT1_209420	213.434	211.083	188.029	191.886	180.877	174.299	179.181	171.067	TGGT1_209420	hypothetical protein
TGGT1_209430	48.4737	47.3192	47.1734	47.4151	41.9326	42.3187	42.2731	41.858	TGGT1_209430	putative 40S ribosomal protein S4
TGGT1_209440	219.697	203.102	216.948	219.636	218.56	217.389	215.988	199.329	TGGT1_209440	hypothetical protein
TGGT1_209450	154.816	146.478	155.988	152.033	134.276	135.42	130.345	133.091	TGGT1_209450	TLD protein
TGGT1_209460	28.7625	28.8605	27.3406	25.7286	25.2753	26.8505	24.7605	26.8031	TGGT1_209460	hypothetical protein
TGGT1_209490	110.567	121.192	116.754	117.243	147.382	146.677	141.393	133.009	TGGT1_209490	hypothetical protein
TGGT1_209500	332.131	339.934	363.351	355.84	305.817	301.067	311.563	266.799	TGGT1_209500	hypothetical protein
TGGT1_209520	174.741	175.489	185.969	179.964	162.743	159.039	166.095	146.195	TGGT1_209520	WD domain%2C G-beta repeat-containing protein
TGGT1_209530	29.8993	29.9196	29.1179	27.1819	34.4518	31.4993	34.2808	33.1085	TGGT1_209530	hypothetical protein
TGGT1_209540	34.0817	35.6501	35.6956	35.7657	37.3643	37.0862	37.8852	33.4782	TGGT1_209540	hypothetical protein
TGGT1_209550	51.1119	48.6052	49.2165	48.9366	42.152	43.3193	46.426	43.1725	TGGT1_209550	hypothetical protein
TGGT1_209570	58.6617	68.558	60.2624	59.337	52.0467	55.056	53.2821	45.7193	TGGT1_209570	suppressor of mitotic defects protein
TGGT1_209580	67.3055	68.1419	66.8068	64.8097	59.727	60.2259	57.4742	62.0271	TGGT1_209580	RNA methylase family UPF0020 protein
TGGT1_209600	244.106	257.059	237.561	241.345	279.045	286.912	277.811	366.494	TGGT1_209600	hypothetical protein
TGGT1_209620	1.28691	1.2104	1.02984	0.635835	0.159591	0.145926	0.274246	0.225927	TGGT1_209620	eukaryotic aspartyl protease superfamily protein
TGGT1_209630	25.1377	27.7447	25.4304	23.7303	22.7417	24.328	23.5068	22.9007	TGGT1_209630	hypothetical protein
TGGT1_209640	14.0702	15.357	14.0357	13.6023	20.1484	16.0102	20.4313	15.3835	TGGT1_209640	hypothetical protein
TGGT1_209650A	8.68666	6.73287	8.55433	9.67377	20.8466	22.16	19.6478	18.0536	TGGT1_209650A	RNA-directed DNA polymerase
TGGT1_209650B	47.0152	40.8889	40.9611	39.6261	74.968	73.1925	73.8506	77.7598	TGGT1_209650B	RNA-directed DNA polymerase
TGGT1_209670	2.65962	1.85343	2.29223	2.06646	2.19438	3.02276	3.64356	2.67004	TGGT1_209670	hypothetical protein
TGGT1_209680	73.0752	72.3405	72.9361	71.5541	70.3797	70.0239	67.8368	65.1901	TGGT1_209680	hypothetical protein
TGGT1_209690	33.3954	36.5012	31.2773	33.7674	32.1177	32.7709	31.9497	35.5937	TGGT1_209690	small nuclear ribonucleoprotein
TGGT1_209700	62.0721	62.9788	65.4614	59.5868	48.7352	50.4697	53.9677	53.524	TGGT1_209700	hypothetical protein
TGGT1_209705	0.600559	0.245863	0.548142	0.590418	0.159591	0.0208466	0.058767	0.0205388	TGGT1_209705	hypothetical protein
TGGT1_209710	45.6854	43.7636	43.1703	45.0307	51.0093	47.6554	47.5034	53.75	TGGT1_209710	ribosomal protein RPL28
TGGT1_209720	62.3938	62.8275	60.6278	60.0864	56.5551	54.1387	55.1822	71.3928	TGGT1_209720	hypothetical protein
TGGT1_209730	54.6723	58.0804	54.4155	54.1822	45.304	44.8828	46.7786	57.6729	TGGT1_209730	hypothetical protein
TGGT1_209740	13.9415	14.922	12.6903	13.7386	15.5801	17.5112	14.7701	14.9728	TGGT1_209740	hypothetical protein
TGGT1_209770	27.2611	25.5887	24.2843	24.298	13.8046	16.0519	13.5752	18.0536	TGGT1_209770	putative helicase
TGGT1_209790	39.1007	38.0899	38.4862	37.7186	33.6139	33.7924	30.2454	33.2523	TGGT1_209790	radical SAM domain-containing protein
TGGT1_209800	97.8268	101.352	105.858	108.296	121.409	121.223	121.315	127.648	TGGT1_209800	formate/nitrite transporter protein
TGGT1_209810	0.321728	0.378251	0.415259	0.363334	0.0598467	0.104233	0.039178	0.0821551	TGGT1_209810	hypothetical protein
TGGT1_209820	0.664905	0.624114	0.813907	0.340626	0.199489	0.0833866	0.0783561	0	TGGT1_209820	syntaxin protein
TGGT1_209830	37.5349	33.1537	37.8052	36.6059	30.063	28.7058	30.6764	29.7607	TGGT1_209830	putative myosin heavy chain
TGGT1_209850	178.409	171.404	178.129	176.535	186.901	189.663	191.287	174.21	TGGT1_209850	RNA recognition motif-containing protein
TGGT1_209860	53.3425	54.8275	52.1731	51.3891	48.416	50.7199	48.2869	50.053	TGGT1_209860	SRP40%2C C-terminal domain-containing protein
TGGT1_209870	129.613	130.062	123.199	127.485	126.715	127.957	128.857	121.425	TGGT1_209870	HAD hydrolase%2C family IIA protein
TGGT1_209880	237.285	234.005	258.922	256.105	219.458	226.457	216.243	239.338	TGGT1_209880	putative glutamic acid-rcih protein
TGGT1_209890	126.353	129.74	131.504	146.151	144.29	150.951	152.265	139.048	TGGT1_209890	hypothetical protein
TGGT1_209900	14.7351	11.9338	12.8232	13.5569	9.9146	11.3197	10.6564	18.8957	TGGT1_209900	hypothetical protein
TGGT1_209910	305.727	322.951	292.226	273.318	266.398	272.486	268.585	358.833	TGGT1_209910	histone H2Bv
TGGT1_209940	88.1106	93.2578	96.1905	93.0817	75.2872	80.5723	72.2443	73.6931	TGGT1_209940	transporter/permease protein
TGGT1_209945	36.0335	37.0118	34.5163	31.8372	37.3244	39.7754	41.6854	41.7348	TGGT1_209945	hypothetical protein
TGGT1_209950	555.024	583.773	562.51	569.708	503.371	501.111	504.3	517.166	TGGT1_209950	putative thioredoxin
TGGT1_209960	116.423	109.239	114.196	109.999	120.212	125.684	116.809	124.896	TGGT1_209960	glycosyltransferase
TGGT1_209970	108.444	112	114.96	119.015	114.467	107.256	112.617	121.466	TGGT1_209970	Spc97 / Spc98 family protein
TGGT1_209985	1.58719	1.09693	1.46171	1.31709	0.678263	0.979792	0.763972	0.698318	TGGT1_209985	cAMP-dependent protein kinase
TGGT1_210220	10.0379	10.0804	10.4147	10.2415	9.71512	8.90151	9.46149	9.89969	TGGT1_210220	hypothetical protein
TGGT1_210230	111.425	115.707	116.356	113.315	106.587	110.862	108.935	97.6208	TGGT1_210230	hypothetical protein
TGGT1_210235	18.6173	23.13	22.1084	18.7344	5.88493	5.25335	5.09314	4.84715	TGGT1_210235	hypothetical protein
TGGT1_210245	24.2154	28.0284	33.2373	32.1324	10.6328	9.65199	10.8915	9.16029	TGGT1_210245	hypothetical protein
TGGT1_210255	22.4137	25.4752	24.0352	23.6167	22.8814	23.3482	23.7419	26.228	TGGT1_210255	hypothetical protein
TGGT1_210260	6.37021	4.6714	4.76717	4.8823	2.33402	2.60583	1.62589	1.17071	TGGT1_210260	NAD-dependent glycerol-3-phosphate dehydrogenase
TGGT1_210270	81.6331	83.7637	85.3938	85.6333	71.038	71.358	73.8702	101.112	TGGT1_210270	hypothetical protein
TGGT1_210280	14.7137	15.0355	15.2815	15.9867	10.0542	12.5288	10.6564	20.929	TGGT1_210280	PEK kinase
TGGT1_210300	289.534	274.364	307.973	310.878	314.375	319.746	321.945	264.704	TGGT1_210300	hypothetical protein
TGGT1_210310	66.4047	63.6407	65.4116	67.2395	73.9506	75.7358	75.9662	63.9577	TGGT1_210310	hypothetical protein
TGGT1_210330	0.793596	0.510639	1.04645	0.84021	0.159591	0.291853	0.058767	0.16431	TGGT1_210330	SAG-related sequence SRS37B
TGGT1_210345	42.0177	40.2081	42.4561	42.3057	43.9873	43.3819	43.2134	64.4507	TGGT1_210345	hypothetical protein
TGGT1_210360	83.9925	95.1679	85.8091	86.5644	94.0391	88.8692	93.9293	86.4066	TGGT1_210360	DEAD (Asp-Glu-Ala-Asp) box polypeptide 41 family protein
TGGT1_210370	399.715	371.877	356.907	361.563	392.874	394.564	398.793	458.323	TGGT1_210370	hypothetical protein
TGGT1_210380	215.879	192.908	201.284	204.058	167.571	158.726	153.147	155.828	TGGT1_210380	hypothetical protein
TGGT1_210390	46.243	47.2435	48.2198	44.1678	44.4861	44.9037	45.9754	36.8671	TGGT1_210390	WD domain%2C G-beta repeat-containing protein
TGGT1_210408	140.123	157.22	139.328	139.543	145.009	145.051	145.311	210.05	TGGT1_210408	HMG (high mobility group) box domain-containing protein
TGGT1_210412	5.64096	5.71159	5.6143	5.4046	3.61075	3.60647	3.0363	8.23605	TGGT1_210412	hypothetical protein
TGGT1_210420	55.7233	45.5414	47.3561	47.5968	60.2058	60.08	61.1765	78.6019	TGGT1_210420	hypothetical protein
TGGT1_210430	109.259	109.39	99.0974	104.209	109.4	110.716	106.251	154.411	TGGT1_210430	DnaJ domain-containing protein
TGGT1_210440	101.559	105.986	103.898	107.093	86.8376	84.1996	85.6432	83.0793	TGGT1_210440	polynucleotide adenylyltransferase
TGGT1_210450	1.28691	1.11584	1.72748	1.43063	5.20666	5.73283	6.66026	5.79193	TGGT1_210450	hypothetical protein
TGGT1_210490	58.4258	64.7944	65.6441	67.9889	62.48	65.521	64.0757	62.3557	TGGT1_210490	hypothetical protein
TGGT1_210682	13.6627	16.7943	14.6171	15.1011	3.6706	3.75239	3.66315	3.55321	TGGT1_210682	hypothetical protein
TGGT1_210690	1202.71	1169.36	1078.03	1085.55	1090.59	1106.79	1077.04	1145.37	TGGT1_210690	ribosomal protein RPS6
TGGT1_210700	279.539	269.05	296.91	293.869	333.605	343.136	347.294	298.285	TGGT1_210700	hypothetical protein
TGGT1_210715	6.19863	6.95982	7.59093	7.69814	8.55808	8.52627	8.0315	7.08588	TGGT1_210715	hypothetical protein
TGGT1_210730	158.998	168.549	164.492	168.065	146.445	140.861	145.84	143.443	TGGT1_210730	putative ATP-dependent hsl protease ATP-binding subunit hslU
TGGT1_210750	30.7572	27.6312	32.0248	26.3417	36.7259	34.251	36.5923	33.2523	TGGT1_210750	Ferredoxin-fold anticodon binding domain-containing protein
TGGT1_210760	40.5377	46.1088	40.8781	43.5774	44.0472	44.6535	42.8216	41.9196	TGGT1_210760	putative glutamine amidotransferase
TGGT1_210778	128.048	129.021	128.199	123.17	129.428	126.664	134.949	123.459	TGGT1_210778	hemimethylated DNA binding domain-containing protein
TGGT1_210781	115.35	111.603	117.884	113.905	126.895	128.77	137.437	127.731	TGGT1_210781	ubiquitin carboxyl-terminal hydrolase
TGGT1_210787	3.41032	4.48227	5.18243	3.99668	4.98723	4.56541	5.3478	5.27847	TGGT1_210787	Erv1 / Alr family protein
TGGT1_210790	116.98	127.622	137.65	128.62	88.1143	90.808	89.3651	96.5528	TGGT1_210790	putative dihydroorotate dehydrogenase reveal
TGGT1_210800	66.9838	71.5272	66.8068	65.4229	59.7071	67.7933	63.2137	57.9193	TGGT1_210800	putative activator of hsp90 ATPase
TGGT1_210810	64.4528	73.5509	66.3417	63.9922	66.2703	71.9417	72.2835	79.6904	TGGT1_210810	hypothetical protein
TGGT1_210820	125.41	112.719	112.02	117.38	122.726	118.117	121.981	142.334	TGGT1_210820	hypothetical protein
TGGT1_210830	22.5639	19.1395	21.7263	22.0044	22.7218	26.7671	24.4471	28.1381	TGGT1_210830	RIO1 family protein
TGGT1_210840	121.742	122.591	115.89	125.532	113.19	117.304	116.966	124.937	TGGT1_210840	arginyl-tRNA synthetase family protein
TGGT1_210950	0.386074	0.491726	0.564752	0.454168	0.0598467	0.0625399	0	0.0205388	TGGT1_210950	oocyst wall protein
TGGT1_210960	87.8961	83.2341	78.3012	79.82	91.4458	86.7429	87.1123	98.4218	TGGT1_210960	putative replication factor C subunit 4
TGGT1_210980	137.485	140.917	136.454	131.027	137.428	140.006	142.745	134.591	TGGT1_210980	putative alternative splicing type 3 and
TGGT1_211010	318.017	311.263	287.459	298.025	330.793	325.791	329.624	304.549	TGGT1_211010	hypothetical protein
TGGT1_211015	129.699	126.79	135.474	135.728	143.931	136.504	146.683	126.457	TGGT1_211015	hypothetical protein
TGGT1_211020	205.005	219.083	223.525	223.223	209.364	205.652	210.288	201.465	TGGT1_211020	RNA recognition motif-containing protein
TGGT1_211030	112.755	122.459	110.608	114.45	101.061	111.029	100.139	136.932	TGGT1_211030	hypothetical protein
TGGT1_211040	101.838	111.187	99.7119	102.824	100.902	103.837	97.9255	120.542	TGGT1_211040	Sec61beta family protein
TGGT1_211060	25.7597	26.9693	24.9986	24.7294	24.9561	26.1208	22.9975	27.6247	TGGT1_211060	hypothetical protein
TGGT1_211070	10.6599	13.6359	11.7269	14.3517	10.9519	14.3008	12.106	16.924	TGGT1_211070	hypothetical protein
TGGT1_211090	128.112	119.527	124.295	134.138	103.934	98.4378	104.86	88.1319	TGGT1_211090	aminotransferase%2C class V superfamily protein
TGGT1_211150	88.3465	90.4398	95.7255	97.9867	98.7271	98.9381	95.0263	92.1164	TGGT1_211150	hypothetical protein
TGGT1_211220	50.018	46.5438	51.409	50.776	48.7551	45.2997	47.4446	53.8732	TGGT1_211220	hypothetical protein
TGGT1_211230	82.7699	79.7731	79.8626	80.524	88.234	83.9703	91.6178	86.4272	TGGT1_211230	putative eukaryotic initiation factor-2B%2C alpha subunit
TGGT1_211240	46.0714	49.4374	49.748	49.9812	40.7955	42.3395	45.9166	40.9543	TGGT1_211240	putative peptidyl-tRNA hydrolase
TGGT1_211250	145.164	139.329	131.189	139.361	127.094	123.329	120.257	119.946	TGGT1_211250	hypothetical protein
TGGT1_211260	416.102	388.861	380.443	384.453	336.777	347.618	335.697	365.138	TGGT1_211260	rhoptry kinase family protein ROP26 (incomplete catalytic triad)
TGGT1_211270	25.1591	26.6478	25.0318	26.2509	38.3817	42.7981	40.5688	36.2304	TGGT1_211270	sushi domain (scr repeat) domain-containing protein
TGGT1_211280	7.03512	6.7896	5.99634	5.10939	7.2614	6.96278	8.42328	6.6751	TGGT1_211280	hypothetical protein
TGGT1_211290	562.874	553.703	528.126	538.825	387.009	410.908	408.274	516.756	TGGT1_211290	rhoptry protein ROP15
TGGT1_211300	24.7302	27.5745	22.424	22.2769	25.7939	26.6212	25.4657	27.1112	TGGT1_211300	putative DUF74 family protein
TGGT1_211310	148.467	144.624	156.27	159.799	158.893	151.284	158.769	135.392	TGGT1_211310	hypothetical protein
TGGT1_211330	7.39974	7.71632	7.97297	8.58377	5.64554	6.31653	6.17054	15.0138	TGGT1_211330	methionine aminopeptidase
TGGT1_211340	287.11	275.745	277.742	294.732	278.965	285.703	287.038	241.31	TGGT1_211340	hypothetical protein
TGGT1_211350	157.497	150.298	155.705	163.5	163.92	160.623	162.981	147.078	TGGT1_211350	CBS domain-containing protein
TGGT1_211390	20.3332	24.0378	25.3308	24.5024	22.8215	22.4518	21.6654	22.5721	TGGT1_211390	hypothetical protein
TGGT1_211400	39.8728	41.8535	36.5262	42.6918	42.0922	45.8626	46.9549	43.5422	TGGT1_211400	DEAD/DEAH box helicase domain-containing protein
TGGT1_211410	75.2415	75.3665	81.125	73.7796	73.4519	69.4818	66.5047	69.6264	TGGT1_211410	translation initiation factor sui1 protein
TGGT1_211420	371.296	392.189	372.138	376.732	359.1	352.996	348.567	358.751	TGGT1_211420	RNA recognition motif-containing protein
TGGT1_211440	147.03	153.627	155.041	154.349	135.114	136.608	132.951	134.796	TGGT1_211440	hypothetical protein
TGGT1_211450	77.9654	80.7376	76.9391	76.6635	68.305	71.2955	62.3322	68.62	TGGT1_211450	hypothetical protein
TGGT1_211460	238.057	232.624	222.662	234.282	335.86	335.402	330.839	296.867	TGGT1_211460	hypothetical protein
TGGT1_211470	6.32732	5.50355	6.54448	6.72168	8.51818	7.69241	8.5604	9.61215	TGGT1_211470	Fcf2 pre-rRNA processing protein
TGGT1_211480	43.6049	42.591	46.9076	46.9837	43.9474	45.0287	48.3653	47.4446	TGGT1_211480	putative GTP-binding protein engA
TGGT1_211600	180.532	169.192	169.409	168.133	200.187	189.225	189.818	178.359	TGGT1_211600	hypothetical protein
TGGT1_211610	100.658	97.2861	99.4794	96.1246	123.484	113.885	117.201	103.659	TGGT1_211610	hypothetical protein
TGGT1_211630	801.253	817.041	767.299	743.405	749.62	754.482	771.317	690.781	TGGT1_211630	hypothetical protein
TGGT1_211640	182.313	174.865	183.578	176.444	186.502	182.325	187.702	162.975	TGGT1_211640	hypothetical protein
TGGT1_211650	57.3748	55.8298	51.8575	49.9358	79.7158	77.9247	67.7584	91.9932	TGGT1_211650	hypothetical protein
TGGT1_211660	2.89555	2.83688	1.96002	3.22459	3.49106	3.127	3.50643	2.95758	TGGT1_211660	hypothetical protein
TGGT1_211670	165.261	162.099	157.549	151.329	152.649	161.624	151.227	158.991	TGGT1_211670	S1 RNA binding domain-containing protein
TGGT1_211675	2.08051	2.47754	3.75394	3.74688	0.398978	0.229313	0.548492	0.390237	TGGT1_211675	hypothetical protein
TGGT1_211680	1008.02	999.547	960.859	988.701	902.887	931.49	899.86	1102.11	TGGT1_211680	protein disulfide isomerase
TGGT1_211690	133.882	137.967	132.086	142.858	132.86	127.894	130.62	143.545	TGGT1_211690	AAA family protein
TGGT1_211695	20.3332	22.8653	17.4076	22.0044	26.153	23.5984	23.7811	22.4489	TGGT1_211695	hypothetical protein
TGGT1_211700	213.713	199.546	211.716	212.732	202.84	198.439	207.957	180.823	TGGT1_211700	hypothetical protein
TGGT1_211710	78.9306	81.7589	75.2615	78.571	95.1762	88.0979	90.991	98.4013	TGGT1_211710	TB2/DP1%2C HVA22 family protein
TGGT1_211720	459.621	447.944	455.24	467.725	401.272	410.637	408.842	449.224	TGGT1_211720	AP2 domain transcription factor AP2IV-5
TGGT1_211730	94.3306	92.6147	101.091	96.715	76.5838	78.5084	79.12	106.843	TGGT1_211730	histone lysine methyltransferase SET8
TGGT1_211850	55.0798	56.6809	50.9772	51.0939	51.3086	51.8664	54.4379	62.7254	TGGT1_211850	hypothetical protein
TGGT1_211860	67.6058	66.9126	66.8401	62.221	69.3623	71.5457	71.3824	73.2002	TGGT1_211860	hypothetical protein
TGGT1_211870	46.8436	44.7093	45.2134	47.0745	56.4155	54.6182	54.0853	50.9772	TGGT1_211870	putative LSU ribosomal protein L18P
TGGT1_211880	9.93067	8.51064	10.3981	10.2869	13.3857	12.7164	12.0864	12.6313	TGGT1_211880	hypothetical protein
TGGT1_211890	172.296	187.348	180.189	177.852	197.893	200.086	214.01	181.111	TGGT1_211890	RAP domain-containing protein
TGGT1_212090	98.4059	102.052	90.161	90.4475	97.1312	90.5369	90.0703	88.2551	TGGT1_212090	hypothetical protein
TGGT1_212100	58.4687	54.4303	56.5084	54.8408	51.3884	49.6775	48.0714	44.4048	TGGT1_212100	ThiF family protein
TGGT1_212110	19.6898	17.305	17.7731	22.0044	18.8318	18.345	19.7849	16.9445	TGGT1_212110	histone lysine demethylase JMJD5
TGGT1_212130	125.517	138.629	148.546	137.159	142.615	142.987	139.963	140.773	TGGT1_212130	phospholipase%2C patatin family protein
TGGT1_212140	134.096	128.378	140.872	138.953	112.951	106.985	101.079	101.749	TGGT1_212140	hypothetical protein
TGGT1_212145	4.07522	2.68558	2.67427	3.70147	3.43121	3.66901	3.83945	3.08082	TGGT1_212145	hypothetical protein
TGGT1_212150	96.7758	98.0805	95.1607	100.78	70.7588	72.9007	69.8936	70.2015	TGGT1_212150	hypothetical protein
TGGT1_212160	1.32981	0.737589	0.498311	0.999169	1.19693	0.979792	1.52794	2.17711	TGGT1_212160	hypothetical protein
TGGT1_212170	73.2896	72.1703	74.3313	70.7821	53.4032	56.0149	56.8865	60.7948	TGGT1_212170	GIY-YIG catalytic domain-containing protein
TGGT1_212190	119.79	118.865	126.637	128.87	155.462	156.204	154.322	142.97	TGGT1_212190	RNA recognition motif-containing protein
TGGT1_212200	84.9576	94.9031	95.8251	92.8546	111.594	108.694	110.267	106.021	TGGT1_212200	hypothetical protein
TGGT1_212210	79.2738	81.097	77.9358	76.4137	97.0514	94.9564	91.1673	107.192	TGGT1_212210	hypothetical protein
TGGT1_212220	170.988	163.499	162.117	167.588	184.448	183.742	179.22	203.395	TGGT1_212220	hypothetical protein
TGGT1_212250	245.157	230.96	236.116	230.899	260.034	242.071	247.017	241.824	TGGT1_212250	XPG N-terminal domain-containing protein
TGGT1_212260	190.742	187.556	192.863	185.505	189.734	185.785	190.993	190.641	TGGT1_212260	Sjogren's syndrome/scleroderma autoantigen 1 (Autoantigen p27) protein
TGGT1_212270	947.189	915.462	835.617	849.544	1203.9	1199.24	1159.28	1149.51	TGGT1_212270	hypothetical protein
TGGT1_212275	0.943735	1.04019	0.780687	1.18084	0.219438	0.333546	0.352602	0.143771	TGGT1_212275	hypothetical protein
TGGT1_212290	762.367	744.908	679.828	684.544	597.589	590.877	606.77	688.234	TGGT1_212290	ribosomal protein RPS19
TGGT1_212300	779.29	741.845	727.168	730.62	856.566	876.393	871.809	805.695	TGGT1_212300	hypothetical protein
TGGT1_212310	111.447	107.499	96.0411	101.665	120.392	130.708	123.705	153.507	TGGT1_212310	vacuolar ATP synthetase
TGGT1_212410	12.6761	11.5745	10.1821	11.1498	22.8814	25.0994	25.7008	25.694	TGGT1_212410	dense granule protein GRA11
TGGT1_212420	4.13957	2.21277	2.62444	3.65605	7.28135	5.52436	6.71903	4.68284	TGGT1_212420	hypothetical protein
TGGT1_212710	0.364625	0.680852	0.564752	0.386043	0.339131	0.750479	0.646437	0.739396	TGGT1_212710	phenylalanine-4-hydroxylase
TGGT1_212725	43.0258	42.1182	43.7517	41.0341	36.9254	37.3572	36.8273	36.7644	TGGT1_212725	hypothetical protein
TGGT1_212735	69.6863	76.8795	80.5436	84.2027	64.0958	62.4148	62.6065	71.0847	TGGT1_212735	hypothetical protein
TGGT1_212760	4.65433	6.26005	5.54786	4.63251	4.22917	5.98299	5.09314	5.79193	TGGT1_212760	hypothetical protein
TGGT1_212770	48.1091	46.1844	44.9642	44.0997	169.047	165.918	160.375	307.979	TGGT1_212770	hypothetical protein
TGGT1_212780	30.0494	29.2577	28.2542	31.8372	36.7259	38.6705	33.9673	84.0857	TGGT1_212780	hypothetical protein
TGGT1_212800	51.884	47.2814	49.5819	50.0947	45.0247	49.4899	44.4083	58.4328	TGGT1_212800	hypothetical protein
TGGT1_212810	1.90892	2.23168	1.94341	2.86126	1.29668	1.70942	0.744382	1.2734	TGGT1_212810	hypothetical protein
TGGT1_212820	77.9011	79.8109	78.8992	75.1648	68.5245	64.6663	70.1874	70.1605	TGGT1_212820	ubiquitin family protein
TGGT1_212840	62.2222	65.7589	56.9735	60.6314	54.8794	56.953	58.6103	54.8385	TGGT1_212840	HIT zinc finger protein
TGGT1_212850	95.1457	91.7826	86.4403	86.0421	101.66	101.669	98.141	105.672	TGGT1_212850	hypothetical protein
TGGT1_212860	67.8632	63.8487	64.0163	63.3564	82.2693	84.9917	82.3914	76.548	TGGT1_212860	hypothetical protein
TGGT1_212880	279.196	275.726	291.512	303.452	246.349	237.172	233.893	281.751	TGGT1_212880	surface antigen repeat-containing protein
TGGT1_212900	190.613	205.712	212.995	210.643	247.865	244.135	242.571	238.435	TGGT1_212900	hypothetical protein
TGGT1_212910	0.471868	0.453901	0.681024	0.862919	0.418927	0.750479	0.646437	0.883167	TGGT1_212910	rhomboid protease ROM3
TGGT1_212920	66.1258	67.045	66.5743	57.4295	79.8754	76.2987	78.4932	67.8396	TGGT1_212920	hypothetical protein
TGGT1_212930	20.5262	20.7092	20.165	18.0986	21.9039	20.117	20.1179	25.2216	TGGT1_212930	NifU family domain-containing protein
TGGT1_212937	0.57911	0.907802	0.797297	0.56771	0.159591	0.166773	0.313424	0.143771	TGGT1_212937	hypothetical protein
TGGT1_212940	10.5956	11.2341	9.4679	11.2634	7.06191	8.0885	6.67985	17.2936	TGGT1_212940	hypothetical protein
TGGT1_212950	42.1893	46.8464	42.4893	39.3991	39.9178	34.0217	38.943	42.4742	TGGT1_212950	putative ADP-ribosylation factor family protein 2
TGGT1_212955	19.4109	15.0355	17.8063	18.5073	20.308	18.6786	19.6478	21.0728	TGGT1_212955	hypothetical protein
TGGT1_212960B	62.8871	60.7849	69.315	65.4229	64.8938	72.1919	72.4598	65.2722	TGGT1_212960B	hypothetical protein
TGGT1_212970	0.815044	1.19149	1.21256	0.908336	0.578518	0.792172	0.19589	0.657241	TGGT1_212970	protein kinase (incomplete catalytic triad)
TGGT1_212980	312.87	302.355	294.933	290.508	364.566	347.701	353.19	434.169	TGGT1_212980	hypothetical protein
TGGT1_212990	188.061	181.939	191.169	182.326	215.169	204.464	210.425	197.254	TGGT1_212990	hypothetical protein
TGGT1_213000	56.8172	56.3216	52.8209	50.776	48.037	51.3244	51.9697	57.0156	TGGT1_213000	putative replication factor C%2C subunit 5
TGGT1_213010	58.6188	56.662	54.8142	57.7701	54.1014	52.742	55.9266	71.1052	TGGT1_213010	hypothetical protein
TGGT1_213020	65.9113	63.5272	68.3018	71.1454	79.6161	72.4421	73.3609	57.3032	TGGT1_213020	hypothetical protein
TGGT1_213030	106.02	102.884	103.682	99.5082	94.4381	93.935	100.609	117.42	TGGT1_213030	hypothetical protein
TGGT1_213040	58.1041	64.1892	61.9068	61.9031	72.4145	68.2519	70.1091	84.5787	TGGT1_213040	hypothetical protein
TGGT1_213050	619.927	638.752	589.319	579.45	608.322	620.479	620.227	503.508	TGGT1_213050	hypothetical protein
TGGT1_213060	87.6387	82.7802	94.6458	87.3819	103.575	109.945	105.624	96.676	TGGT1_213060	WD domain%2C G-beta repeat-containing protein
TGGT1_213065	2.9599	2.60993	2.50816	3.02022	1.85525	1.2508	2.50739	1.51987	TGGT1_213065	hypothetical protein
TGGT1_213067	77.322	82.8369	80.3277	84.8385	83.925	82.4485	80.1974	87.2898	TGGT1_213067	hypothetical protein
TGGT1_213069	1.39415	1.94799	1.66104	1.27167	1.69566	2.20974	1.80219	2.58789	TGGT1_213069	hypothetical protein
TGGT1_213072	264.289	272	271.762	274.068	201.484	198.439	209.994	209.085	TGGT1_213072	Sec1 family protein
TGGT1_213100	30.7143	30.6383	31.3105	30.8834	37.7832	30.3944	37.513	32.3691	TGGT1_213100	hypothetical protein
TGGT1_213115	21.9418	24.5107	23.2047	26.0238	23.9586	24.0987	27.6205	24.9957	TGGT1_213115	hypothetical protein
TGGT1_213240	70.6515	71.2057	73.9991	74.3927	93.7997	90.0783	89.9136	83.675	TGGT1_213240	hypothetical protein
TGGT1_213255	43.2402	42.0993	43.951	42.7145	56.8943	52.7837	51.4407	45.3085	TGGT1_213255	hypothetical protein
TGGT1_213280	530.186	477.561	458.446	478.284	757.28	764.863	770.436	672.111	TGGT1_213280	SAG-related sequence SRS25
TGGT1_213290	1.22257	1.70213	0.813907	1.15813	0.139642	0.416933	0.019589	0.143771	TGGT1_213290	hypothetical protein
TGGT1_213300	53.557	48.1513	54.0999	52.1612	54.5204	55.4729	52.4986	60.2608	TGGT1_213300	hypothetical protein
TGGT1_213310	83.3061	75.7826	85.1945	78.6164	92.2637	92.6008	86.1329	85.6878	TGGT1_213310	hypothetical protein
TGGT1_213325	176.264	176.133	190.637	193.68	193.684	182.283	188.485	174.23	TGGT1_213325	TBC domain-containing protein
TGGT1_213340	6.52035	7.73523	5.76379	5.33647	1.19693	1.10487	1.74342	0.739396	TGGT1_213340	GMC oxidoreductase
TGGT1_213350	529.243	572.312	513.492	509.236	449.788	463.984	452.996	524.088	TGGT1_213350	ribosomal protein RPS15
TGGT1_213370	115.736	108.596	116.322	121.399	130.965	136.921	127.427	123.356	TGGT1_213370	formin FRM3
TGGT1_213388	76.8072	79.7164	80.4772	86.2238	86.3389	88.077	85.5256	86.612	TGGT1_213388	hypothetical protein
TGGT1_213392	459.728	484.142	479.009	477.467	457.269	457.167	443.456	419.607	TGGT1_213392	surface antigen repeat-containing protein
TGGT1_213400	80.5392	81.0781	82.8026	82.5223	72.1751	67.0428	72.401	80.8201	TGGT1_213400	zinc finger (CCCH type) motif-containing protein
TGGT1_213410	63.2732	64	58.2691	60.9039	60.9439	59.4755	60.0795	64.9847	TGGT1_213410	putative small nuclear ribonucleoprotein f (snrnp-f)
TGGT1_213415	10.231	13.409	10.5642	10.2642	10.134	8.9849	10.2255	9.46838	TGGT1_213415	hypothetical protein
TGGT1_213420	68.1849	61.6738	68.8167	62.3345	61.7419	60.8096	59.1001	55.9682	TGGT1_213420	RAP domain-containing protein
TGGT1_213445	638.072	613.428	646.458	665.106	673.974	697.091	702.286	592.708	TGGT1_213445	hypothetical protein
TGGT1_213460	2.53093	2.62884	2.8902	3.70147	1.37647	1.5218	1.21452	2.99866	TGGT1_213460	hypothetical protein
TGGT1_213480	3.08859	3.13948	3.70411	2.86126	3.45116	4.58626	3.0363	3.59429	TGGT1_213480	hypothetical protein
TGGT1_213490	39.2723	39.1868	36.7919	36.8103	38.5213	35.1266	40.0399	36.7028	TGGT1_213490	hypothetical protein
TGGT1_213520	158.44	163.991	158.662	149.512	144.071	141.424	137.887	132.701	TGGT1_213520	peptidase M20D%2C amidohydrolase
TGGT1_213550	214.142	211.858	212.945	221.475	187.719	188.203	183.745	184.849	TGGT1_213550	DHHC zinc finger domain-containing protein
TGGT1_213570	176.457	170.062	163.396	158.028	183.829	174.403	182.315	190.579	TGGT1_213570	hypothetical protein
TGGT1_213580	285.351	301.958	254.869	253.335	244.334	283.076	264.393	376.743	TGGT1_213580	hypothetical protein
TGGT1_213590	66.898	68.4256	61.043	63.6516	67.9061	73.6095	70.8143	80.2039	TGGT1_213590	hypothetical protein
TGGT1_213600	49.1171	45.7116	44.2832	42.5101	48.8349	47.6346	46.8177	47.3624	TGGT1_213600	hypothetical protein
TGGT1_213610	485.788	470.676	478.81	483.053	435.485	450.329	446.061	403.197	TGGT1_213610	hypothetical protein
TGGT1_213620	147.652	154.799	158.131	158.981	74.968	78.3208	80.1778	63.9372	TGGT1_213620	ABC1 family protein
TGGT1_213635	35.3686	35.4043	35.8119	35.4705	4.26907	4.60711	4.40753	4.0256	TGGT1_213635	hypothetical protein
TGGT1_213650	63.3161	64.6431	63.6509	64.8779	76.4442	71.7541	76.4951	66.7921	TGGT1_213650	ATP-binding domain 1 family protein
TGGT1_213660	326.382	305.57	337.938	339.967	343.321	356.081	346.882	370.663	TGGT1_213660	zinc finger (CCCH type) motif-containing protein
TGGT1_213670	130.386	124.028	125.973	134.956	119.693	119.43	115.477	122.37	TGGT1_213670	hypothetical protein
TGGT1_213680	85.4081	86.3547	86.8389	85.1792	68.4048	67.6056	67.7192	58.4534	TGGT1_213680	MmgE/PrpD family protein
TGGT1_213690	26.4246	26.0804	25.0318	23.5486	22.5024	23.6401	23.2326	24.6876	TGGT1_213690	ring box protein 1 family protein
TGGT1_213710	136.756	131.593	133.996	134.57	127.713	123.808	120.453	117.441	TGGT1_213710	WD domain%2C G-beta repeat-containing protein
TGGT1_213720	9.52315	11.896	9.51773	9.17419	2.71305	3.54393	4.15287	2.56735	TGGT1_213720	hypothetical protein
TGGT1_213730	141.989	134.884	135.723	144.88	165.217	156.996	156.36	152.398	TGGT1_213730	lanthionine synthetase C family protein
TGGT1_213740	92.7864	93.5414	93.0346	91.7192	103.335	94.9773	94.5953	97.0457	TGGT1_213740	hypothetical protein
TGGT1_213746	29.0628	32.1702	28.8356	30.7926	43.7679	43.7362	44.4279	41.1392	TGGT1_213746	hypothetical protein
TGGT1_213748	6.6276	7.05438	7.50788	6.69898	10.7525	11.9034	10.6172	10.1256	TGGT1_213748	hypothetical protein
TGGT1_213752	6.32732	6.82743	5.11599	5.38189	8.55808	6.94193	5.97465	17.3963	TGGT1_213752	herpesviridae ul52/ul70 dna primase
TGGT1_213760	0.300279	1.19149	0.498311	0.522293	0.199489	0	0.039178	0.0205388	TGGT1_213760	hypothetical protein
TGGT1_213770	116.037	106.534	110.392	110.068	112.352	109.612	112.637	110.129	TGGT1_213770	putative Superkiller viralicidic activity 2 family 2
TGGT1_213780	36.248	45.4658	46.7083	43.6682	36.8656	36.8569	38.081	40.4614	TGGT1_213780	radical SAM domain-containing protein
TGGT1_213790	50.3183	50.9882	49.3161	45.008	39.8579	41.9017	40.4513	56.3789	TGGT1_213790	hypothetical protein
TGGT1_213800	121.291	124.388	119.943	120.513	124.421	130.583	123.901	139.315	TGGT1_213800	putative protein phosphatase 2b regulatory subunit
TGGT1_213810	37.5135	35.1395	33.7855	34.1761	43.0497	42.7356	42.5865	40.8516	TGGT1_213810	iron-sulfur cluster protein ISCA
TGGT1_213820	83.778	83.3854	85.0118	87.1321	49.8124	50.845	45.3877	52.2917	TGGT1_213820	hypothetical protein
TGGT1_213830	64.9462	61.9197	58.2359	55.8399	57.8518	56.0358	57.2783	67.2234	TGGT1_213830	putative Ufm1-conjugating enzyme 1
TGGT1_213850	1.30836	2.08038	1.39527	1.56688	0.279285	0.375239	0.528903	0.369698	TGGT1_213850	MORN repeat-containing protein
TGGT1_213870	152.092	150.336	166.303	155.462	129.229	140.298	139.18	132.27	TGGT1_213870	UBA/TS-N domain-containing protein
TGGT1_213880	14.1775	15.0544	14.6669	15.1465	20.8466	23.7652	21.4108	19.6145	TGGT1_213880	hypothetical protein
TGGT1_213885	2.57382	1.87234	2.10951	2.02105	2.31407	1.89704	2.52698	2.46465	TGGT1_213885	hypothetical protein
TGGT1_213890	76.2066	73.5698	77.8527	73.3481	69.0631	72.0043	74.2619	68.086	TGGT1_213890	Myb family DNA-binding domain-containing protein
TGGT1_213900	314.95	314.724	308.969	303.566	291.194	291.874	296.401	285.797	TGGT1_213900	regulator of chromosome condensation RCC1
TGGT1_213910	44.6773	47.8298	50.4622	50.3445	52.9843	48.802	51.7738	52.8873	TGGT1_213910	hypothetical protein
TGGT1_213920	51.6266	48.5296	47.9541	46.5068	83.925	77.0075	79.2571	131.222	TGGT1_213920	hypothetical protein
TGGT1_213930	59.6698	64.87	58.3189	57.316	56.5152	58.7667	55.1235	53.3597	TGGT1_213930	3' exoribonuclease family%2C domain 1 domain-containing protein
TGGT1_213940	487.825	479.471	442.383	455.508	481.586	473.74	477.737	470.954	TGGT1_213940	CHCH domain-containing protein
TGGT1_213950	48.2806	44.5958	46.4093	45.8255	41.4937	46.3212	39.6873	48.4715	TGGT1_213950	hypothetical protein
TGGT1_213970	64.9462	66.0048	60.2125	62.7433	68.2053	73.4427	72.1072	63.6291	TGGT1_213970	putative ribosomal RNA small subunit methyltransferase B
TGGT1_214080	750.849	729.003	655.361	682.115	557.731	591.357	603.91	676.321	TGGT1_214080	toxofilin
TGGT1_214090	754.345	742.488	807.961	810.258	726.419	722.148	724.519	644.856	TGGT1_214090	signal peptidase
TGGT1_214100	134.397	130.95	132.966	120.445	103.754	98.7505	100.355	96.8609	TGGT1_214100	hypothetical protein
TGGT1_214110	59.5197	61.9386	56.0267	56.6347	56.6748	52.1166	54.2616	59.1311	TGGT1_214110	putative protein yipf5
TGGT1_214120	21.2984	20.1797	20.547	21.4367	19.8093	20.9092	20.255	24.9546	TGGT1_214120	hypothetical protein
TGGT1_214130	104.068	91.9717	99.3465	95.6477	100.223	100.147	101.354	97.7235	TGGT1_214130	hypothetical protein
TGGT1_214140	281.34	272.473	272.327	284.15	272.642	273.049	274.207	303.029	TGGT1_214140	hypothetical protein
TGGT1_214150	40.838	42.7802	42.7384	42.3057	46.6006	38.9832	43.4484	43.9735	TGGT1_214150	putative mitochondrial inner membrane translocase subunit TIM17
TGGT1_214170	85.0434	81.8157	86.324	88.0631	76.145	69.1066	74.0465	75.5416	TGGT1_214170	hypothetical protein
TGGT1_214180	258.927	275.291	274.669	276.452	272.163	270.381	260.22	267.641	TGGT1_214180	ENTH domain-containing protein
TGGT1_214190	7.31395	7.75414	9.41807	8.58377	1.39642	1.50096	1.84137	1.7458	TGGT1_214190	SAG-related sequence SRS46
TGGT1_214200	73.7615	73.7967	74.4642	80.206	69.0033	66.3965	67.0924	64.6971	TGGT1_214200	WD domain%2C G-beta repeat-containing protein
TGGT1_214210	359.735	369.892	343.054	343.578	351.699	355.456	345.648	355.362	TGGT1_214210	rRNA pseudouridine synthase
TGGT1_214220	2004.22	2194.52	2147.29	2079.38	1735.43	1790.77	1813.9	1610.71	TGGT1_214220	hypothetical protein
TGGT1_214230	85.3652	79.5651	80.1616	85.2473	90.3885	84.8875	85.7019	88.5632	TGGT1_214230	Dopey%2C N-terminal domain-containing protein
TGGT1_214240	154.279	158.033	157.566	153.554	147.682	150.367	149.386	151.289	TGGT1_214240	bromodomain-containing protein
TGGT1_214250	49.16	50.5532	48.2863	48.437	54.0815	53.5133	53.478	55.619	TGGT1_214250	hypothetical protein
TGGT1_214260	166.677	173.39	185.587	181.622	166.952	169.045	165.175	156.28	TGGT1_214260	putative alpha-glucan water dikinase 1
TGGT1_214270	206.957	190.809	187.431	188.275	193.385	192.373	190.464	230.26	TGGT1_214270	putative translation initiation factor IF-2
TGGT1_214280	57.1818	59.8015	55.7111	59.7004	60.9638	64.6454	61.0002	52.7436	TGGT1_214280	phosphoadenosine phosphosulfate reductase family protein
TGGT1_214290	161.336	169.532	167.15	160.23	147.602	151.367	146.35	168.788	TGGT1_214290	DJ-1 family protein
TGGT1_214300	131.437	139.48	147.782	146.764	149.537	140.214	146.957	149.81	TGGT1_214300	hypothetical protein
TGGT1_214310	88.0891	93.6171	91.4732	92.9909	80.5537	87.0347	83.841	77.4312	TGGT1_214310	hypothetical protein
TGGT1_214320	225.939	206.865	221.665	212.755	316.928	317.369	305.687	340.06	TGGT1_214320	facilitative glucose transporter GT1
TGGT1_214330	17.1588	17.5319	15.1154	17.054	17.0563	19.5958	19.5302	21.8122	TGGT1_214330	DnaJ domain-containing protein
TGGT1_214340	64.0239	66.175	65.1624	61.5852	49.3336	47.4886	45.7991	41.6321	TGGT1_214340	hypothetical protein
TGGT1_214350	130.235	121.929	115.791	119.991	124.701	126.435	125.252	146.503	TGGT1_214350	putative GTP-binding protein
TGGT1_214370	92.5933	87.9622	88.284	90.8563	88.1343	85.3253	85.3102	79.4029	TGGT1_214370	hypothetical protein
TGGT1_214380	46.9508	47.0355	45.5622	44.463	47.5382	46.8841	44.2712	47.0338	TGGT1_214380	hypothetical protein
TGGT1_214385	37.5778	39.3759	36.958	38.5134	37.5438	35.2308	37.5717	31.6503	TGGT1_214385	hypothetical protein
TGGT1_214390	12.1399	10.383	10.2818	10.9227	12.508	10.8611	11.5771	11.666	TGGT1_214390	hypothetical protein
TGGT1_214400	23.2502	21.4657	21.6433	22.8901	24.5172	25.8707	23.6243	33.1496	TGGT1_214400	hypothetical protein
TGGT1_214420	7.87161	5.35225	7.75703	5.69981	2.8128	3.4397	2.17438	1.76633	TGGT1_214420	hypothetical protein
TGGT1_214430	18.7031	14.9598	17.4741	14.17	5.3862	3.06446	4.77972	4.14883	TGGT1_214430	hypothetical protein
TGGT1_214440	711.491	709.296	688.466	688.087	692.925	671.387	689.788	645.205	TGGT1_214440	4'-phosphopantetheinyl transferase superfamily protein
TGGT1_214470	57.6537	57.305	53.7179	53.9324	63.3178	60.893	58.8062	65.2722	TGGT1_214470	Ulp1 protease family%2C C-terminal catalytic domain-containing protein
TGGT1_214480	33.4168	36.7092	35.4133	36.9693	41.1945	35.8562	41.1369	37.6476	TGGT1_214480	replication factor a protein 3 protein
TGGT1_214490	66.8765	62.6573	62.9366	66.2631	63.7367	58.9543	63.2725	66.8537	TGGT1_214490	peptidase M16 inactive domain-containing protein
TGGT1_214500	85.4081	84.2365	85.6928	80.8873	84.9823	81.0517	81.0985	81.7443	TGGT1_214500	ankyrin repeat-containing protein
TGGT1_214510	3.41032	3.55556	3.33868	3.08834	1.01739	0.771326	1.19493	0.821551	TGGT1_214510	hypothetical protein
TGGT1_214520	48.8812	49.0402	48.1036	53.6145	51.2487	48.3434	48.1302	53.1954	TGGT1_214520	general transcription factor IIH polypeptide 4 GTF2H4
TGGT1_214530	53.1924	55.8677	59.1162	56.9526	56.6349	58.0162	59.8836	57.9604	TGGT1_214530	DnaJ domain-containing protein
TGGT1_214540	27.8616	21.1442	19.8494	22.0498	25.0558	25.6205	25.7204	37.4011	TGGT1_214540	hypothetical protein
TGGT1_214560	113.012	110.601	109.446	111.362	74.9081	80.3221	71.5587	101.297	TGGT1_214560	hypothetical protein
TGGT1_214575	39.5511	50.1372	43.1205	48.3462	13.0865	14.4467	13.105	13.4118	TGGT1_214575	hypothetical protein
TGGT1_214580	61.0425	67.253	72.6537	65.105	11.3709	10.7569	8.93259	11.1936	TGGT1_214580	tetratricopeptide repeat-containing protein
TGGT1_214590	87.9175	91.6502	80.8758	84.9748	83.2069	94.1851	86.5247	88.2962	TGGT1_214590	micro-fibrillar-associated protein 1
TGGT1_214600	157.368	157.125	164.376	160.821	164.818	162.27	167.78	162.503	TGGT1_214600	hypothetical protein
TGGT1_214610	70.8231	73.5698	75.5107	74.3473	69.5219	68.5854	68.0326	78.5608	TGGT1_214610	hypothetical protein
TGGT1_214620	118.074	119.262	118.498	121.058	112.452	115.928	113.244	120.522	TGGT1_214620	putative hypoxia-inducible factor prolyl hydroxylase (phd2)
TGGT1_214630	46.8221	37.0118	37.6723	41.4882	52.0467	52.3042	47.4054	53.9964	TGGT1_214630	hypothetical protein
TGGT1_214740	39.5082	35.1395	36.8085	36.9238	36.686	39.0874	38.4728	45.1648	TGGT1_214740	hypothetical protein
TGGT1_214750	197.906	196.842	203.992	201.242	231.547	215.742	231.366	217.547	TGGT1_214750	hypothetical protein
TGGT1_214760	22.8212	24.9456	25.7959	21.9817	20.3279	22.0349	18.825	20.0048	TGGT1_214760	erythronate-4-phosphate dehydrogenase domain-containing protein
TGGT1_214770	77.9011	79.8298	73.2184	71.8266	77.1823	77.341	72.5577	89.0356	TGGT1_214770	putative small GTP binding protein rab1a
TGGT1_214780	42.082	45.9007	41.4594	43.3503	39.5986	35.6478	41.3328	41.3856	TGGT1_214780	hydrolase%2C NUDIX family protein
TGGT1_214790	171.202	180.596	171.219	170.29	204.915	203.859	205.156	220.751	TGGT1_214790	glycoprotein
TGGT1_214800	24.4728	22.7329	25.0816	26.3871	31.3996	32.354	31.4991	27.296	TGGT1_214800	hypothetical protein
TGGT1_214810	22.7998	24.3026	20.6633	23.1171	20.3479	25.5371	23.1738	23.291	TGGT1_214810	hypothetical protein
TGGT1_214820	89.5476	97.6644	94.9282	89.4256	71.9357	73.8179	73.8114	69.6675	TGGT1_214820	G-patch domain-containing protein
TGGT1_214830	51.4336	50.4776	52.5219	57.4522	55.3183	51.6163	59.1001	55.4342	TGGT1_214830	hypothetical protein
TGGT1_214835	10.7672	10.2884	9.81672	10.7638	12.3683	13.3627	13.3597	11.3169	TGGT1_214835	hypothetical protein
TGGT1_214840	610.94	624.246	673.816	659.452	833.286	804.534	827.009	778.604	TGGT1_214840	AP2 domain transcription factor AP2X-7
TGGT1_214850	25.5881	23.0544	23.6199	24.843	20.7868	24.87	22.6449	27.296	TGGT1_214850	putative 1-deoxy-D-xylulose 5-phosphate reductoisomerase
TGGT1_214870	28.119	24.7943	24.3009	24.5251	24.4973	25.6622	23.1542	22.4283	TGGT1_214870	ribosomal protein L9%2C N-terminal domain-containing protein
TGGT1_214880	139.394	136.794	142.035	143.222	168.389	173.694	160.14	233.67	TGGT1_214880	hypothetical protein
TGGT1_214900	287.496	283.064	299.385	303.452	289.798	281.325	288.664	260.596	TGGT1_214900	hypothetical protein
TGGT1_214910	46.05	43.8393	46.293	48.0055	57.3531	48.8645	50.7747	40.9338	TGGT1_214910	hypothetical protein
TGGT1_214920	39.787	38.3168	41.3099	37.5597	41.5137	37.7741	39.6678	37.6887	TGGT1_214920	putative GPI-anchored wall transfer protein GWT1
TGGT1_214930	44.184	44.2743	39.2503	41.0114	45.3239	46.3421	46.8177	51.6345	TGGT1_214930	hypothetical protein
TGGT1_214940	3089.51	2998.09	2898.06	2891.23	3472.55	3486.08	3515.03	3207.87	TGGT1_214940	MIC2-associated protein M2AP
TGGT1_214950	337.343	369.929	345.761	346.644	289.299	299.796	295.833	285.14	TGGT1_214950	hypothetical protein
TGGT1_214960	295.883	287.925	317.806	324.003	261.131	270.777	263.511	224.961	TGGT1_214960	AP2 domain transcription factor AP2X-8
TGGT1_214970	130.75	126.147	127.617	131.368	132.88	134.148	134.381	208.14	TGGT1_214970	putative DNA replication licensing factor
TGGT1_214980	622.093	613.542	607.225	609.766	621.368	606.387	621.599	534.296	TGGT1_214980	hypothetical protein
TGGT1_214990	154.429	152.019	167.964	160.412	155.342	151.096	151.697	139.417	TGGT1_214990	hypothetical protein
TGGT1_215010	111.425	108.35	114.163	115.154	121.249	120.389	116.182	120.07	TGGT1_215010	hypothetical protein
TGGT1_215020	54.2219	50.9315	52.1565	53.4556	45.304	45.7375	46.8765	45.1853	TGGT1_215020	hypothetical protein
TGGT1_215030	86.8666	77.7495	76.5239	78.0033	78.4989	84.8041	77.7488	79.1975	TGGT1_215030	hypothetical protein
TGGT1_215040	212.319	213.05	220.801	220.635	192.208	197.855	200.846	196.844	TGGT1_215040	HEAT repeat-containing protein
TGGT1_215050	15.1641	13.3712	17.4243	17.0086	18.2333	19.2206	17.6497	15.7122	TGGT1_215050	hypothetical protein
TGGT1_215060	64.1955	67.045	59.382	60.6995	66.6493	67.7307	66.1129	95.5053	TGGT1_215060	putative small GTP-binding protein sar1
TGGT1_215070	69.9651	63.3192	61.0098	66.3993	71.2375	66.7092	65.7015	72.2965	TGGT1_215070	ferodoxin FD
TGGT1_215080	127.833	122.534	130.142	134.752	162.025	154.682	152.598	138.185	TGGT1_215080	hypothetical protein
TGGT1_215090	63.8737	61.0686	66.9729	67.4893	70.2999	63.6865	61.5879	63.7113	TGGT1_215090	putative ATP binding protein
TGGT1_215100	19.1964	16.9078	17.7399	18.7798	18.5525	16.8024	16.4548	31.26	TGGT1_215100	PP-loop family protein
TGGT1_215130	40.3018	45.2388	41.0442	39.9668	29.7039	29.7898	29.5011	32.3896	TGGT1_215130	adaptor-related protein complex 3%2C sigma 2 subunit
TGGT1_215140	4.22536	3.78251	3.27224	2.47521	1.69566	1.60519	1.58671	1.43771	TGGT1_215140	hypothetical protein
TGGT1_215150	483.514	468.218	484.325	485.392	423.755	421.123	438.383	477.218	TGGT1_215150	AP2 domain transcription factor AP2X-9
TGGT1_215160	121.72	122.818	124.561	126.531	162.903	160.186	167.819	158.231	TGGT1_215160	hypothetical protein
TGGT1_215170	113.398	112.832	118.232	113.156	106.886	105.776	101.843	124.629	TGGT1_215170	putative serine/threonine-protein phosphatase 2A catalytic subunit beta isoform
TGGT1_215180	19.7112	24.87	24.9321	26.1374	5.80513	6.75431	6.36643	4.70338	TGGT1_215180	hypothetical protein
TGGT1_215185	1.00808	1.49409	1.51154	2.40709	0.199489	0.333546	0.215479	0.0205388	TGGT1_215185	hypothetical protein
TGGT1_215195	4.16102	4.02837	5.14921	4.97314	0.379029	0.979792	0.940273	0.718857	TGGT1_215195	tetratricopeptide repeat-containing protein
TGGT1_215210	95.7034	95.7164	96.9214	93.4223	116.482	118.18	112.852	101.174	TGGT1_215210	hypothetical protein
TGGT1_215220	488.34	482.44	470.604	478.92	730.07	756.003	710.866	708.875	TGGT1_215220	hypothetical protein
TGGT1_215230	137.893	143.527	136.803	132.049	132.62	135.837	134.89	139.273	TGGT1_215230	RNA recognition motif-containing protein
TGGT1_215250	86.1373	83.1017	83.9155	84.9975	89.1317	87.8269	90.227	84.8251	TGGT1_215250	thiamin pyrophosphokinase%2C catalytic domain-containing protein
TGGT1_215260	137.678	153.173	147.965	153.963	156.958	165.668	155.733	158.991	TGGT1_215260	carbamoylphosphate synthetase
TGGT1_215280	129.699	136.511	119.711	119.9	120.731	115.886	117.142	127.957	TGGT1_215280	succinate dehydrogenase [ubiquinone] iron-sulfur protein
TGGT1_215290	117.259	128.416	122.933	124.238	114.487	125.809	112.245	102.776	TGGT1_215290	saccharopine dehydrogenase domain-containing protein
TGGT1_215300	71.9598	79.9244	76.9225	77.9352	70.3398	77.612	68.5811	68.7227	TGGT1_215300	hypothetical protein
TGGT1_215340	4.09667	5.35225	4.96649	3.70147	0.937598	0.771326	1.29287	1.0064	TGGT1_215340	AP2 domain transcription factor AP2X-10
TGGT1_215343	3.19583	3.74468	2.82376	3.74688	0.638365	1.39672	0.607259	0.698318	TGGT1_215343	hypothetical protein
TGGT1_215347	45.1492	41.3996	38.8184	44.1451	24.996	25.3704	26.9937	22.223	TGGT1_215347	hypothetical protein
TGGT1_215350	185.787	165.75	170.804	169.246	164.838	174.09	175.439	156.711	TGGT1_215350	hypothetical protein
TGGT1_215360	147.18	140.785	134.029	131.232	188.936	191.539	189.818	180.125	TGGT1_215360	hypothetical protein
TGGT1_215370	69.2573	61.1632	62.0231	61.4489	68.6442	66.0213	64.1736	68.4352	TGGT1_215370	hypothetical protein
TGGT1_215380	49.8464	53.6927	50.9772	50.8441	58.4902	54.7433	53.8502	52.0658	TGGT1_215380	hypothetical protein
TGGT1_215385	0.193037	0.397163	0.398648	0.454168	0.17954	0.166773	0.235068	0.123233	TGGT1_215385	transporter%2C major facilitator family protein
TGGT1_215390	22.5853	26.0237	22.6565	23.4805	15.3208	20.0336	17.9239	15.0549	TGGT1_215390	putative TIM10 family protein
TGGT1_215400	28.741	31.1679	26.942	27.7269	24.597	27.2882	24.4863	27.5014	TGGT1_215400	RNA recognition motif-containing protein
TGGT1_215420	83.8638	83.5367	81.8226	78.185	64.0958	61.581	66.5439	69.9961	TGGT1_215420	SNARE protein
TGGT1_215425	75.0699	73.1348	74.3645	70.5777	65.0534	67.1887	67.7976	71.4749	TGGT1_215425	hypothetical protein
TGGT1_215430	158.505	153.91	154.294	153.645	141.258	146.614	146.017	156.731	TGGT1_215430	hypothetical protein
TGGT1_215440	204.211	196.161	204.955	203.558	203.459	199.356	199.632	176.449	TGGT1_215440	WWE domain-containing protein
TGGT1_215450	49.0742	50.383	52.904	50.0266	43.5884	43.6946	44.996	41.6526	TGGT1_215450	aquaporin 1
TGGT1_215460	545.307	530.535	464.691	472.403	450.167	464.15	453.642	512.093	TGGT1_215460	ribosomal protein RPS24
TGGT1_215470	1077.87	1084.37	953.135	965.992	942.266	956.152	944.406	1041.42	TGGT1_215470	ribosomal protein RPL10A
TGGT1_215480	53.6428	54.487	55.0965	48.278	60.4851	62.7275	62.9395	56.5022	TGGT1_215480	Adenosine/AMP deaminase domain-containing protein
TGGT1_215490	245.843	244.01	223.625	229.945	278.906	276.093	275.755	314.531	TGGT1_215490	transporter%2C major facilitator family protein
TGGT1_215500	8.19334	9.02128	8.1889	8.67461	5.04707	6.14976	5.85711	7.92797	TGGT1_215500	TPR repeat-containing protein
TGGT1_215510	62.3723	60.2554	64.6807	59.9047	47.7976	50.157	48.4632	50.0325	TGGT1_215510	MraW methylase family protein
TGGT1_215520	52.7848	49.5698	47.5056	47.8693	56.9541	51.8873	56.5143	70.1605	TGGT1_215520	hypothetical protein
TGGT1_215530	255.302	259.272	234.355	236.553	215.588	224.497	216.361	278.485	TGGT1_215530	hypothetical protein
TGGT1_215540	0.986633	1.34279	1.02984	1.3625	0.71816	0.3127	0.137123	0	TGGT1_215540	hypothetical protein
TGGT1_215550	17.7165	18.6478	20.2646	18.8707	12.4282	11.5907	14.0453	20.3128	TGGT1_215550	hypothetical protein
TGGT1_215560	26.253	25.2482	27.3905	26.6142	25.0359	26.9339	24.5842	28.2408	TGGT1_215560	histone arginine methyltransferase PRMT5
TGGT1_215570	39.787	38.0899	40.3632	42.5101	68.6442	62.936	69.2276	84.8046	TGGT1_215570	AP2 domain transcription factor AP2X-11
TGGT1_215580	0.0857941	0.264776	0.199324	0.227084	0.0797956	0.12508	0.293835	0.102694	TGGT1_215580	hypothetical protein
TGGT1_215590	385.43	370.213	377.985	376.482	487.013	475.929	483.79	455.18	TGGT1_215590	flavoprotein subunit of succinate dehydrogenase
TGGT1_215600	59.5197	58.7613	51.9406	55.9535	69.5419	66.7718	67.1511	65.8062	TGGT1_215600	hypothetical protein
TGGT1_215610	83.542	83.3287	77.1551	73.121	81.4913	84.6165	79.1004	90.6171	TGGT1_215610	hypothetical protein
TGGT1_215620	66.1258	63.4516	69.315	71.3952	77.1624	73.4219	78.3365	66.9769	TGGT1_215620	hypothetical protein
TGGT1_215640	92.8078	83.896	87.5532	88.9033	117.878	109.924	113.42	132.311	TGGT1_215640	zinc finger%2C C3HC4 type (RING finger) domain-containing protein
TGGT1_215660	35.626	33.1726	35.9116	31.2013	33.8932	33.8549	29.5206	39.2701	TGGT1_215660	hypothetical protein
TGGT1_215680	48.3235	53.8629	55.1464	54.9543	49.6129	53.3882	50.8727	45.7399	TGGT1_215680	SAG-related sequence SRS18
TGGT1_215690	60.6565	56.3783	62.9034	66.581	61.8815	60.9973	63.6055	61.4726	TGGT1_215690	hypothetical protein
TGGT1_215700	143.555	151.073	163.064	160.503	121.409	119.326	122.608	114.832	TGGT1_215700	phosphatidylinositol 3-and 4-kinase
TGGT1_215710	135.233	130.44	133.448	144.107	121.349	118.638	121.021	109.615	TGGT1_215710	hypothetical protein
TGGT1_215730	48.7311	48.9078	48.7846	48.823	45.2441	51.0534	47.8951	48.0607	TGGT1_215730	putative Gas41
TGGT1_215740	77.6866	72.2837	78.949	76.9587	60.5649	60.6846	58.2773	55.0439	TGGT1_215740	putative notchless
TGGT1_215750	45.6425	42.6289	41.2269	41.6472	36.1674	38.0451	35.8479	33.2934	TGGT1_215750	cytidine and deoxycytidylate deaminase zinc-binding region domain-containing protein
TGGT1_215775	19.3466	19.4421	17.5405	19.6655	18.0139	19.5958	15.5537	29.2678	TGGT1_215775	rhoptry protein ROP8
TGGT1_215885	0.772147	0.567376	0.4817	0.772085	0.139642	0.229313	0.117534	0.390237	TGGT1_215885	hypothetical protein
TGGT1_215890	193.144	208.378	209.556	203.24	189.914	197.918	196.184	185.629	TGGT1_215890	hypothetical protein
TGGT1_215895	53.75	53.844	48.1534	51.8433	17.9341	18.9496	18.8838	17.9304	TGGT1_215895	AP2 domain-containing protein
TGGT1_215900	0.278831	0.88889	0.332207	0.340626	0.0797956	0.291853	0.0783561	0.16431	TGGT1_215900	hypothetical protein
TGGT1_215910	773.413	818.535	893.188	899.865	876.555	864.156	864.698	768.869	TGGT1_215910	hypothetical protein
TGGT1_215920	28.9126	27.3097	29.6329	30.2249	30.7014	30.3319	30.1867	24.7081	TGGT1_215920	hypothetical protein
TGGT1_215930	27.8187	30.0709	25.1647	26.6142	20.707	21.1176	20.3334	19.327	TGGT1_215930	mediator complex subunit MED21
TGGT1_215940	40.6235	39.4327	39.1672	42.6691	33.6538	37.8366	35.1035	43.0493	TGGT1_215940	putative Acetyl-coenzyme A transporter
TGGT1_215950	257.983	249.154	253.225	252.358	322.514	296.648	313.601	290.521	TGGT1_215950	hypothetical protein
TGGT1_215955	1.90892	2.81797	4.1692	3.7923	2.05474	2.43906	2.01767	1.56095	TGGT1_215955	hypothetical protein
TGGT1_215960	0.107243	0.170213	0.232545	0.13625	0.279285	0.229313	0.058767	0.225927	TGGT1_215960	hypothetical protein
TGGT1_215970	101.752	89.3807	78.6666	81.3415	43.9674	50.6365	44.6042	52.3944	TGGT1_215970	hypothetical protein
TGGT1_215980	2059.98	2169.68	1961.6	1996.14	2322.19	2400.82	2304.29	2347.95	TGGT1_215980	hypothetical protein
TGGT1_215990	53.9216	57.1726	55.7609	53.0695	47.7178	53.3882	45.6424	67.7163	TGGT1_215990	putative helicase
TGGT1_216000	129.056	121.683	120.558	112.52	308.051	278.699	271.562	547.523	TGGT1_216000	alveolin domain containing intermediate filament IMC3
TGGT1_216010	92.1643	91.9339	86.7559	99.0086	90.3486	85.3253	94.5366	80.3682	TGGT1_216010	ribosomal protein RPL24
TGGT1_216020	111.897	115.102	117.801	119.264	113.27	111.238	109.228	115.859	TGGT1_216020	peptidase family c78 protein
TGGT1_216030A	40.0444	35.9527	35.4963	38.6951	46.7403	42.3812	44.996	42.9055	TGGT1_216030A	hypothetical protein
TGGT1_216030B	10.5527	11.4043	11.1289	9.96898	12.1289	11.2572	11.6946	12.5903	TGGT1_216030B	hypothetical protein
TGGT1_216040	73.976	68.4256	66.2255	69.6012	81.0324	80.0302	78.0622	83.2642	TGGT1_216040	putative 30S ribosomal protein S15
TGGT1_216050	58.0183	53.5981	56.9403	62.062	65.3726	62.8109	69.4431	63.9167	TGGT1_216050	tetratricopeptide repeat-containing protein
TGGT1_216055	39.5082	34.3263	38.237	34.7438	45.8625	44.445	44.0361	43.1109	TGGT1_216055	hypothetical protein
TGGT1_216060	161.465	161.116	154.26	155.734	161.227	156.579	160.747	156.156	TGGT1_216060	hypothetical protein
TGGT1_216070	76.8501	76.6147	82.0219	88.5627	66.0508	62.7692	67.0924	71.3722	TGGT1_216070	hypothetical protein
TGGT1_216080	148.209	152.473	147.832	144.97	168.688	167.92	162.687	219.601	TGGT1_216080	apical complex lysine methyltransferase
TGGT1_216120	118.761	111.092	105.775	108.024	101.4	101.023	103.704	97.3333	TGGT1_216120	hypothetical protein
TGGT1_216130	163.717	163.537	165.273	162.501	146.764	150.805	150.13	147.982	TGGT1_216130	putative ubiquitin conjugating enzyme E2
TGGT1_216140	0.857941	1.30497	1.04645	0.953752	0.0997445	0.3127	0.411369	0.123233	TGGT1_216140	tetratricopeptide repeat-containing protein
TGGT1_216170	66.4261	64.3972	68.7502	71.7812	59.5076	59.5797	61.5291	53.6062	TGGT1_216170	SufS subfamily cysteine desulfurase
TGGT1_216180	126.589	133.144	128.481	124.896	125.898	130.479	130.58	156.156	TGGT1_216180	hypothetical protein
TGGT1_216190	65.4824	60.4823	71.1089	73.1664	61.6621	58.5582	61.9992	56.7692	TGGT1_216190	hypothetical protein
TGGT1_216210	115.222	113.608	122.485	125.032	124.361	129.624	128.426	120.152	TGGT1_216210	hypothetical protein
TGGT1_216220	148.531	152.132	146.935	157.46	174.513	172.506	171.659	171.376	TGGT1_216220	AP2 domain transcription factor AP2XI-5
TGGT1_216230	109.731	110.601	100.725	100.099	103.654	96.2489	99.1596	107.664	TGGT1_216230	hypothetical protein
TGGT1_216240	58.8119	57.7211	59.4651	58.247	53.1638	51.0534	51.9305	67.0796	TGGT1_216240	hypothetical protein
TGGT1_216250	43.6478	45.0875	43.2367	43.8272	33.1152	34.1051	35.2798	41.2419	TGGT1_216250	RecF/RecN/SMC N terminal domain-containing protein
TGGT1_216260	77.7295	83.896	77.288	81.9092	70.9782	73.0466	72.3422	72.5224	TGGT1_216260	putative eukaryotic initiation factor-2B%2C gamma subunit
TGGT1_216270	24.387	26.7234	25.5135	22.2542	26.6517	25.0994	26.8957	23.5374	TGGT1_216270	hypothetical protein
TGGT1_216275	11.6895	8.22696	8.58755	10.3323	8.99696	11.9034	9.53985	9.01652	TGGT1_216275	ACR%2C YggU family COG1872 domain-containing protein
TGGT1_216280	0.214485	1.6643	0.9634	0.726669	0.0398978	0.0208466	0.039178	0.205388	TGGT1_216280	adenylate and guanylate cyclase catalytic domain-containing protein
TGGT1_216285	9.41591	8.71868	9.16891	8.90169	6.58314	8.71389	7.28711	6.32594	TGGT1_216285	hypothetical protein
TGGT1_216290B	0.750699	0.661939	0.747466	1.11271	0.638365	2.12636	0.99904	1.06802	TGGT1_216290B	hypothetical protein
TGGT1_216335	1104.75	1077.6	1164.57	1173.34	1435.54	1431.85	1444.28	1315.69	TGGT1_216335	hypothetical protein
TGGT1_216370	20.9767	19.9149	17.0588	18.5073	17.2159	17.3861	18.5508	20.9085	TGGT1_216370	hypothetical protein
TGGT1_216375	8.06465	7.52719	7.5411	6.60814	5.14682	5.60775	4.38794	8.3182	TGGT1_216375	hypothetical protein
TGGT1_216380	98.0412	93.7684	107.685	99.1448	107.245	109.153	98.5719	91.8494	TGGT1_216380	phospholipid-translocating P-type ATPase%2C flippase subfamily protein
TGGT1_216390	47.101	47.7163	46.8578	50.6624	49.972	49.4065	52.4398	47.0543	TGGT1_216390	RNA methyltransferase%2C TrmH family protein
TGGT1_216410	42.8756	41.7022	39.9313	42.828	35.3096	40.1506	42.371	40.9954	TGGT1_216410	hypothetical protein
TGGT1_216430	350.255	327.735	348.17	358.089	383.757	389.728	392.975	349.426	TGGT1_216430	TBC domain-containing protein
TGGT1_216435	97.2262	105.248	99.3631	102.324	86.1593	88.8067	96.4367	87.3103	TGGT1_216435	hypothetical protein
TGGT1_216440	46.6077	44.2743	41.5093	42.5782	39.2794	34.6263	37.846	36.0866	TGGT1_216440	OTU family cysteine protease
TGGT1_216450	70.9732	75.688	67.9031	73.5979	67.7664	62.7275	62.8611	82.0319	TGGT1_216450	peptidase%2C T1 family protein
TGGT1_216460	19.6898	18.9315	19.567	17.2811	38.1423	38.0451	36.4356	54.9001	TGGT1_216460	hypothetical protein
TGGT1_216470	23.958	24.7565	25.7294	24.5705	27.5893	25.4121	27.2875	28.5489	TGGT1_216470	hypothetical protein
TGGT1_216480	62.0506	61.6927	62.92	57.2251	59.2283	60.0383	61.4507	61.5752	TGGT1_216480	NMD3 family protein
TGGT1_216490	55.8734	66.9126	66.2587	64.6508	56.8943	56.3902	56.9453	52.9695	TGGT1_216490	hypothetical protein
TGGT1_216500	77.9654	73.9291	77.1219	71.6223	74.7884	73.9013	73.6547	73.5083	TGGT1_216500	putative tRNA synthetase
TGGT1_216510	71.874	75.2341	72.9693	74.211	87.9946	87.1806	82.9399	81.9086	TGGT1_216510	putative thioredoxin
TGGT1_216530	31.2934	33.1537	35.8285	35.2207	34.0129	36.4816	34.0849	30.7055	TGGT1_216530	ribosome recycling factor protein
TGGT1_216540	32.3015	32.5674	30.2308	34.6984	29.7239	30.6029	33.3601	33.4371	TGGT1_216540	dolichyl-phosphate beta-glucosyltransferase
TGGT1_216560	54.4793	54.2979	52.5718	54.977	45.6032	45.9877	41.1369	47.0543	TGGT1_216560	methyltransferase domain-containing protein
TGGT1_216580	85.3437	79.9433	85.4769	88.0177	86.7578	78.9879	85.6628	85.4824	TGGT1_216580	hypothetical protein
TGGT1_216590	185.98	180.974	190.089	195.86	212.117	202.087	199.828	197.357	TGGT1_216590	HEAT repeat-containing protein
TGGT1_216600	118.267	112.076	127.136	127.258	106.268	106.193	110.071	101.256	TGGT1_216600	exonuclease III APE
TGGT1_216610	1.28691	1.45627	1.22917	1.40792	0.91765	0.813019	0.901095	0.780473	TGGT1_216610	ribosomal RNA large subunit methyltransferase J protein
TGGT1_216620	114.492	103.811	116.057	121.853	146.066	144.092	141.237	228.781	TGGT1_216620	EF hand domain-containing protein
TGGT1_216630	44.0553	45.4468	49.15	50.2083	45.1244	43.5486	41.8225	42.4742	TGGT1_216630	putative trigger factor protein
TGGT1_216640	3.7106	3.66903	3.82038	3.15647	3.35142	2.64752	2.37027	5.36062	TGGT1_216640	putative GHMP kinase
TGGT1_216650	152.199	157.939	161.469	159.549	171.381	183.888	175.518	197.378	TGGT1_216650	S15 sporozoite-expressed protein
TGGT1_216660	22.7354	22.3357	23.487	21.1188	28.1878	24.8283	26.8761	22.6953	TGGT1_216660	hypothetical protein
TGGT1_216670	375.971	358.052	370.826	374.212	383.358	355.164	372.054	411.494	TGGT1_216670	FUSE-binding protein 2 / KH-type splicing regulatory protein
TGGT1_216680	117.538	133.712	122.518	125.441	104.233	115.157	106.172	115.531	TGGT1_216680	ankyrin repeat-containing protein
TGGT1_216700	11.5608	11.1206	12.192	11.3315	9.65527	11.695	9.01095	13.8842	TGGT1_216700	hypothetical protein
TGGT1_216710	6.06993	7.64067	8.53772	5.88147	1.91509	1.79281	1.35164	1.08856	TGGT1_216710	transporter%2C major facilitator family protein
TGGT1_216720	378.781	373.939	350.03	348.415	442.487	438.717	439.244	392.188	TGGT1_216720	hypothetical protein
TGGT1_216730	130.386	125.882	121.97	127.439	89.81	95.2274	95.1634	128.881	TGGT1_216730	MCM2/3/5 family protein
TGGT1_216740A	29.6204	32.4917	34.0512	33.563	38.1822	36.2732	35.7499	38.4691	TGGT1_216740A	riboflavin kinase
TGGT1_216750	150.805	151.489	138.148	144.516	121.269	126.539	121.432	115.592	TGGT1_216750	Paf1/RNA polymerase II complex component LEO1
TGGT1_216760	51.7124	50.1939	52.6548	52.638	49.9321	44.987	46.6414	49.0466	TGGT1_216760	RNA pseudouridine synthase superfamily protein
TGGT1_216770	184.393	187.48	170.007	165.067	138.884	139.714	135.654	137.137	TGGT1_216770	hypothetical protein
TGGT1_216780	116.272	123.158	129.361	119.219	103.834	104.171	106.701	96.5528	TGGT1_216780	hypothetical protein
TGGT1_216785	12.9335	11.3286	12.574	12.9211	13.9044	14.8428	13.6535	14.6441	TGGT1_216785	hypothetical protein
TGGT1_216790	105.57	110.487	99.496	103.573	94.2586	102.023	102.372	100.373	TGGT1_216790	putative ATP-binding cassette sub-family E member 1
TGGT1_216800	23.2931	21.7683	21.8094	23.6394	35.1899	35.7103	38.2182	31.4038	TGGT1_216800	flagellar/basal body protein
TGGT1_216810	166.698	163.234	158.878	167.883	188.936	182.992	183.51	164.557	TGGT1_216810	5'-nucleotidase%2C C-terminal domain-containing protein
TGGT1_216820	410.117	412.331	392.403	397.874	511.47	492.273	495.504	474.138	TGGT1_216820	transporter%2C major facilitator family protein
TGGT1_216830	24.3226	27.1206	28.7691	25.7286	19.4701	19.1998	19.4715	17.5401	TGGT1_216830	DTW domain-containing protein
TGGT1_216840	29.3845	26.2317	23.6864	24.0936	27.6891	27.0172	27.6205	26.5772	TGGT1_216840	hypothetical protein
TGGT1_216850	10.0165	10.7423	10.5808	8.35669	7.16166	8.19273	7.81602	9.50945	TGGT1_216850	hypothetical protein
TGGT1_216860	928.7	959.471	874.053	872.979	909.989	927.404	901.016	944.927	TGGT1_216860	DEAD (Asp-Glu-Ala-Asp) box polypeptide DDX39
TGGT1_216870	108.186	112.567	107.403	112.361	85.6406	80.8433	89.3847	87.2693	TGGT1_216870	DNA excision repair helicase
TGGT1_216880	978.825	944.133	880.016	889.556	1027.05	1013.79	1013.69	1234.09	TGGT1_216880	guanine nucleotide-binding protein
TGGT1_216890	139.952	137.494	140.025	141.065	139.124	141.924	148.426	136.747	TGGT1_216890	hypothetical protein
TGGT1_216900	107.178	101.125	96.5394	95.5115	115.763	111.113	109.816	104.809	TGGT1_216900	cytokine induced apoptosis inhibitor 1 family protein
TGGT1_216910	119.983	138.515	135.806	120.536	103.455	103.087	109.248	102.427	TGGT1_216910	hypothetical protein
TGGT1_216920	42.318	42.9504	40.0974	37.6051	40.2369	43.5695	40.8431	48.5947	TGGT1_216920	mediator complex subunit MED8
TGGT1_216930	136.52	131.253	126.92	122.512	135.912	134.232	137.965	145.332	TGGT1_216930	cholinephosphate cytidylyltransferase
TGGT1_216940	0.857941	0.737589	0.581362	0.545001	0.0997445	0	0.117534	0.0410775	TGGT1_216940	hypothetical protein
TGGT1_216950	52.0985	52.766	46.1436	45.553	42.0922	43.8613	46.661	44.0146	TGGT1_216950	helicase
TGGT1_216960	63.359	58.5154	59.6478	62.607	43.9873	46.9258	45.6032	43.686	TGGT1_216960	elongation factor Tu GTP binding domain-containing protein
TGGT1_216965	0.171588	0.113475	0.265766	0.590418	0.738109	0.562859	0.705204	0.369698	TGGT1_216965	leucine rich repeat-containing protein
TGGT1_216970	229.8	219.177	215.353	208.826	257.86	243.53	239.809	243.22	TGGT1_216970	putative coronin
TGGT1_216980	70.3297	67.8204	70.1455	68.8973	69.1628	68.3353	71.8525	66.2375	TGGT1_216980	WDR8 protein isoform 3 family protein
TGGT1_216990	21.3842	23.3381	22.1416	24.9565	24.4175	26.9964	26.2101	24.6671	TGGT1_216990	LysM domain-containing protein
TGGT1_217000	144.67	139.404	134.511	136.16	140.261	143.362	155.38	135.802	TGGT1_217000	hypothetical protein
TGGT1_217010	79.617	76.3878	69.2153	68.375	81.9501	81.4687	76.7498	79.3824	TGGT1_217010	hypothetical protein
TGGT1_217020	177.165	168.832	170.854	180.713	178.124	185.514	181.257	160.757	TGGT1_217020	ATPase%2C AFG1 family protein
TGGT1_217030	36.8915	36.3499	36.2106	34.108	40.5162	40.0881	39.3151	36.4769	TGGT1_217030	hypothetical protein
TGGT1_217040	1.05098	1.0591	0.664414	1.40792	0.0398978	0.3127	0.117534	0.0616163	TGGT1_217040	hypothetical protein
TGGT1_217050	274.284	268.066	274.702	262.078	303.782	282.805	293.345	279.451	TGGT1_217050	ADA2-A transcriptional co-activator SAGA component
TGGT1_217160	43.1973	46.8653	42.8713	47.2562	60.4851	55.6605	57.2587	50.3816	TGGT1_217160	Der1 family protein
TGGT1_217178	0.57911	0.491726	0.9634	0.545001	0.53862	0.583706	0.822739	0.308082	TGGT1_217178	hypothetical protein
TGGT1_217182	420.67	408.965	426.022	432.095	465.587	461.44	470.842	430.595	TGGT1_217182	RNA-dependent RNA polymerase RDP
TGGT1_217220	337.621	354.875	358.335	345.803	334.124	324.478	331.133	296.888	TGGT1_217220	zinc finger%2C C3HC4 type (RING finger) domain-containing protein
TGGT1_217340	48.345	51.7258	48.2198	49.7768	50.5904	49.1772	52.9295	48.7385	TGGT1_217340	hypothetical protein
TGGT1_217350	70.7802	71.5083	68.9828	71.1908	66.769	66.1464	74.5754	67.4904	TGGT1_217350	putative methyltransferase MTA70
TGGT1_217360	23.8508	22.6383	19.4175	20.0742	30.7014	28.6224	29.0309	56.0092	TGGT1_217360	hypothetical protein
TGGT1_217400	22.0062	23.5272	20.2314	20.7328	40.6559	38.7539	42.9587	47.1159	TGGT1_217400	hypothetical protein
TGGT1_217410	2.46658	1.64539	1.79392	1.31709	5.68544	5.52436	5.11273	7.53773	TGGT1_217410	hypothetical protein
TGGT1_217420	0.536213	0.643026	0.315597	0.999169	0.159591	0.12508	0.137123	0.0616163	TGGT1_217420	hypothetical protein
TGGT1_217430	67.9061	70.0521	61.9068	64.3556	73.1327	75.1521	70.1874	69.7086	TGGT1_217430	protease inhibitor PI1
TGGT1_217440	71.8526	72.4729	73.3679	69.8964	74.2299	74.2557	74.5558	73.1386	TGGT1_217440	HCNGP family protein
TGGT1_217450	27.6257	28.8984	28.4701	27.5453	24.1781	25.8498	23.8007	20.6825	TGGT1_217450	general transcription factor IIH polypeptide 5 GTF2H5
TGGT1_217460	294.767	290.837	285.366	279.835	315.153	314.701	306.509	327.265	TGGT1_217460	glutaminyl-tRNA synthetase (GlnRS)
TGGT1_217470	36.2051	38.2979	35.0312	36.7876	48.0968	49.9277	48.3261	46.8079	TGGT1_217470	hypothetical protein
TGGT1_217480	179.953	174.033	171.485	172.675	176.328	167.941	172.893	165.05	TGGT1_217480	hypothetical protein
TGGT1_217490	1.32981	0.945627	1.56137	1.58959	0.398978	0.104233	0.313424	0.205388	TGGT1_217490	hypothetical protein
TGGT1_217500	88.368	100.312	97.2868	94.1036	91.0468	97.187	93.9097	103.474	TGGT1_217500	HMG (high mobility group) box domain-containing protein
TGGT1_217510	465.111	451.291	426.604	431.777	542.57	535.029	519.246	602.033	TGGT1_217510	hypothetical protein
TGGT1_217520	193.123	165.56	166.967	166.884	156.34	155.287	157.378	217.506	TGGT1_217520	hypothetical protein
TGGT1_217530	482.656	401.702	396.655	411.771	539.738	555.021	535.936	490.322	TGGT1_217530	hypothetical protein
TGGT1_217540	224.716	241.305	229.439	219.908	216.685	220.349	220.024	205.881	TGGT1_217540	RNA recognition motif-containing protein
TGGT1_217550	285.394	304.492	290.648	288.896	256.982	255.913	256.263	236.833	TGGT1_217550	hypothetical protein
TGGT1_217555	83.8852	82.5722	78.6832	83.3625	78.5588	76.0068	80.5108	86.1191	TGGT1_217555	hypothetical protein
TGGT1_217560	44.6558	48.6431	43.7184	45.6212	46.4211	47.4053	43.3309	40.0301	TGGT1_217560	DNA-directed RNA polymerase II RPB10
TGGT1_217570	543.828	532.199	480.421	472.607	512.228	515.162	539.286	515.667	TGGT1_217570	ribosomal protein RPS27
TGGT1_217580	76.3782	74.9504	76.9558	79.5021	57.014	65.6252	61.4899	61.0207	TGGT1_217580	DNA-directed RNA polymerase III RPC6
TGGT1_217590	54.1361	55.5651	49.9141	55.7264	53.084	52.4501	52.381	45.5961	TGGT1_217590	putative 50S ribosomal protein L17
TGGT1_217600	137.335	140.18	141.653	141.587	172.219	167.419	163.176	167.391	TGGT1_217600	calcium-dependent protein kinase CDPK9
TGGT1_217610	113.613	128.832	120.79	116.539	78.7184	78.9879	78.8066	68.3736	TGGT1_217610	hypothetical protein
TGGT1_217620	5.1262	4.95509	4.30208	6.06314	7.24145	7.19209	7.44382	10.064	TGGT1_217620	hypothetical protein
TGGT1_217630	0.407522	1.02128	0.514921	0.454168	0.17954	0	0.058767	0.123233	TGGT1_217630	hypothetical protein
TGGT1_217640	39.4653	36.8984	34.7156	33.8128	41.4738	39.2959	41.5287	35.3267	TGGT1_217640	hypothetical protein
TGGT1_217660	8.53652	8.96455	7.15906	6.40377	6.3238	6.73346	7.11081	5.81247	TGGT1_217660	Tctex-1 family protein
TGGT1_217665	7.82871	6.82743	6.92652	7.28939	6.10436	7.19209	8.16862	7.90743	TGGT1_217665	hypothetical protein
TGGT1_217670	32.4516	33.3996	29.6827	36.2653	31.3198	29.0185	32.3806	30.5617	TGGT1_217670	ribosomal protein RPS6
TGGT1_217680	1151.72	1121.04	1167.82	1168.78	1486.49	1475.59	1476.74	1312.35	TGGT1_217680	hypothetical protein
TGGT1_217688	28.5051	28.3499	26.3938	28.4082	37.3842	32.9794	38.1594	40.8105	TGGT1_217688	hypothetical protein
TGGT1_217692	29.8135	32.0378	29.0183	31.1786	20.9463	21.618	21.0582	25.2627	TGGT1_217692	hypothetical protein
TGGT1_217700	6.41311	5.7305	5.73057	6.19939	15.62	14.5301	14.7309	42.4947	TGGT1_217700	AP2 domain transcription factor AP2XII-2
TGGT1_217720	42.5324	53.5225	50.047	42.6918	38.262	40.6509	42.9979	38.7156	TGGT1_217720	hypothetical protein
TGGT1_217722	0.235934	0.378251	0.332207	0.476876	0.458825	0.291853	0.705204	0.780473	TGGT1_217722	hypothetical protein
TGGT1_217724	9.33011	8.8889	10.4977	10.7411	12.0092	12.5914	9.9904	9.98184	TGGT1_217724	hypothetical protein
TGGT1_217726	4.03232	4.46336	5.39836	5.97231	4.62815	3.83578	4.44671	3.24513	TGGT1_217726	hypothetical protein
TGGT1_217728	8.21479	7.98109	6.29532	7.5846	7.00206	8.42204	8.16862	7.22965	TGGT1_217728	hypothetical protein
TGGT1_217730	48.8598	52.3877	53.8009	49.5043	52.5654	51.8664	55.3977	51.6139	TGGT1_217730	hypothetical protein
TGGT1_217740	15.5502	16.7376	16.4941	17.1221	9.71512	13.8213	11.2049	41.5089	TGGT1_217740	3-ketoacyl-(acyl-carrier-protein) reductase
TGGT1_217750	4.76157	5.1253	4.6509	5.20022	2.79285	4.87811	3.19301	13.6172	TGGT1_217750	hypothetical protein
TGGT1_217760	156.403	166.26	171.95	169.518	201.384	208.049	211.816	175.791	TGGT1_217760	GTP-binding protein
TGGT1_217770	207.944	217.91	218.692	224.018	283.215	273.654	272.895	242.193	TGGT1_217770	hypothetical protein
TGGT1_217780	49.16	50.4398	49.449	49.9812	51.8472	55.2227	49.3251	47.917	TGGT1_217780	Sec20 protein
TGGT1_217790	70.2868	69.8251	67.5543	71.1227	55.6375	62.4357	58.8846	54.3456	TGGT1_217790	S1 RNA binding domain-containing protein
TGGT1_217810	0.493316	0.699764	0.880349	0.340626	0.119693	0.104233	0	0.0205388	TGGT1_217810	hypothetical protein
TGGT1_217820	131.179	114.326	117.502	115.836	128.511	123.245	116.966	138.123	TGGT1_217820	PCI domain-containing protein
TGGT1_217830	160.113	151.187	153.23	153.804	173.915	164.063	166.154	160.326	TGGT1_217830	hypothetical protein
TGGT1_217850	33.2667	33.7211	37.0909	36.288	27.1305	27.2049	24.545	29.5964	TGGT1_217850	Sucrose-6F-phosphate phosphohydrolase
TGGT1_217860	0.107243	0.189125	0.265766	0.454168	0.339131	0.18762	0.117534	0.246465	TGGT1_217860	hypothetical protein
TGGT1_217870	94.6095	97.7778	91.141	100.462	107.245	108.736	103.685	114.278	TGGT1_217870	DHHC zinc finger domain-containing protein
TGGT1_217875	23.7864	22.1277	25.1149	24.684	30.5218	30.4778	32.9095	30.3358	TGGT1_217875	hypothetical protein
TGGT1_217880	58.1684	58.3263	57.8705	61.3127	73.8907	72.8173	75.9074	64.9641	TGGT1_217880	putative RNA-binding protein Nova-1
TGGT1_217890	243.076	249.456	233.774	222.633	281.22	285.932	277.753	300.072	TGGT1_217890	putative alkyl hydroperoxide reductase/ Thiol specific antioxidant/ Mal allergen
TGGT1_217900	18.6602	21.9007	19.4673	19.7563	13.8844	15.7392	15.632	20.6209	TGGT1_217900	hypothetical protein
TGGT1_217910	156.145	159.244	162.781	161.457	166.294	168.941	169.347	192.736	TGGT1_217910	DNA polymerase (pol2) superfamily protein
TGGT1_217915	12.1613	12.7471	11.6937	12.3988	6.04452	8.17188	5.66122	7.61989	TGGT1_217915	hypothetical protein
TGGT1_217920	2.14485	2.15603	1.99324	2.67959	1.65576	1.14657	1.66507	1.66364	TGGT1_217920	hypothetical protein
TGGT1_217930	2.80976	3.53665	3.35529	3.08834	1.85525	1.48011	1.6063	1.68418	TGGT1_217930	hypothetical protein
TGGT1_217940	0.493316	0.510639	0.398648	0.431459	0.598467	0.354393	0.430958	0.390237	TGGT1_217940	hypothetical protein
TGGT1_217961	5.38358	3.38535	3.38851	3.70147	1.85525	1.8762	1.91972	1.72526	TGGT1_217961	hypothetical protein
TGGT1_218000	96.4326	97.1348	94.0976	97.6688	82.0299	83.6367	85.5452	79.0948	TGGT1_218000	hypothetical protein
TGGT1_218070	110.567	105.437	103.283	117.402	114.606	114.886	113.655	114.298	TGGT1_218070	hypothetical protein
TGGT1_218192	1.05098	1.45627	1.1295	1.72584	0.678263	1.20911	1.9589	0.965322	TGGT1_218192	hypothetical protein
TGGT1_218195	15.3357	15.2624	16.1785	18.3938	19.0911	20.7216	19.1581	18.1152	TGGT1_218195	hypothetical protein
TGGT1_218200	95.639	91.1585	93.0512	93.0817	104.931	108.006	104.821	104.44	TGGT1_218200	UDP-sugar pyrophospharylase
TGGT1_218220	153.657	140.161	153.579	154.621	145.866	152.014	151.443	144.059	TGGT1_218220	putative cell-cycle-associated protein kinase CDK
TGGT1_218230	38.8218	37.1253	36.4099	36.5832	48.8349	45.4457	44.1732	47.2392	TGGT1_218230	putative histone lysine methyltransferase%2C SET
TGGT1_218240	108.379	105.097	101.008	111.339	137.149	129.749	123.783	194.728	TGGT1_218240	hypothetical protein
TGGT1_218250	181.455	173.939	167.864	166.089	171.64	170.942	174.773	158.149	TGGT1_218250	TAP42 family protein
TGGT1_218260	442.333	439.698	410.342	410.749	427.864	414.494	424.847	429.712	TGGT1_218260	histone H3.3
TGGT1_218270	65.418	58.3074	59.4983	61.1537	78.7982	78.1124	73.3804	130.134	TGGT1_218270	hypothetical protein
TGGT1_218280	103.36	105.173	107.486	108.796	112.751	110.633	116.77	115.633	TGGT1_218280	putative eukaryotic porin
TGGT1_218300	202.817	199.244	202.082	191.909	220.755	214.887	225.019	215.575	TGGT1_218300	zinc finger (CCCH type) motif-containing protein
TGGT1_218310	1025.69	1141.75	1145.72	1132.56	1042.77	1031.14	1074.32	938.211	TGGT1_218310	microneme protein MIC14
TGGT1_218340	0.664905	0.983452	0.365428	0.340626	0.139642	0.687939	0.470136	0.616163	TGGT1_218340	hypothetical protein
TGGT1_218358	118.246	113.872	116.272	110.522	110.158	116.72	110.247	107.459	TGGT1_218358	zinc knuckle domain-containing protein
TGGT1_218362	12.4401	13.3144	13.0059	12.4669	12.5279	12.9249	14.1433	25.7762	TGGT1_218362	zinc finger protein ZFP1
TGGT1_218370	35.5831	39.1111	33.42	34.3124	36.4865	36.5025	37.4934	41.5089	TGGT1_218370	hypothetical protein
TGGT1_218390	4.28971	3.9149	5.14921	4.49626	3.51101	4.19017	3.25178	5.54547	TGGT1_218390	hypothetical protein
TGGT1_218400	7.63568	7.01655	6.95974	8.62919	7.28135	7.71326	7.52218	9.44784	TGGT1_218400	NEK kinase
TGGT1_218410	1107.22	1199.74	1072.75	1104.83	883.537	901.575	891.986	941.559	TGGT1_218410	ribosomal protein RPP0
TGGT1_218420	182.591	193.608	190.919	182.03	192.268	178.76	188.525	185.999	TGGT1_218420	WD domain%2C G-beta repeat-containing protein
TGGT1_218490	141.024	152.738	151.586	158.482	109.559	110.612	107.72	94.6838	TGGT1_218490	hypothetical protein
TGGT1_218500	1.5014	1.0591	0.880349	0.931044	0.857803	0.208466	0.705204	0.965322	TGGT1_218500	hypothetical protein
TGGT1_218510	2.40224	1.87234	2.30884	3.20188	1.39642	1.20911	0.959862	1.58149	TGGT1_218510	hypothetical protein
TGGT1_218520	1560.57	1404.05	1420.8	1459.9	2156.88	2205.03	2179.77	1954.55	TGGT1_218520	microneme protein MIC6
TGGT1_218530	19.4109	17.1348	16.9259	15.4644	12.4282	14.3008	13.536	27.0701	TGGT1_218530	proteasome-interacting thioredoxin domain-containing protein
TGGT1_218540	11.8181	12.7281	11.295	12.8529	13.2261	14.947	10.7544	40.5846	TGGT1_218540	putative peptidase S15
TGGT1_218550	365.526	333.674	355.462	342.851	522.242	522.771	510.117	578.208	TGGT1_218550	PIK3R4 kinase-related protein
TGGT1_218560	231.966	216.7	250.102	247.635	261.071	262.501	268.252	228.35	TGGT1_218560	acetyl-coA carboxylase ACC2
TGGT1_218570	86.9095	86.714	79.248	83.9529	66.3501	67.8975	63.6251	62.1298	TGGT1_218570	Nin one binding (NOB1) Zn-ribbon family protein
TGGT1_218580	96.2396	98.9883	101.074	103.278	108.622	106.214	103.528	99.7979	TGGT1_218580	RNA methyltransferase%2C TrmH family protein
TGGT1_218590	92.8721	94.7329	90.3603	92.4686	87.0371	87.0764	85.604	85.4618	TGGT1_218590	protein phosphatase 2C domain-containing protein
TGGT1_218600	65.847	64.1324	68.0858	67.1714	75.2074	71.233	69.3059	70.6534	TGGT1_218600	RNA recognition motif-containing protein
TGGT1_218610	115.179	114.534	110.874	106.343	120.152	111.717	106.976	111.793	TGGT1_218610	ATPase (DUF699) protein
TGGT1_218720	296.633	279.754	281.23	282.152	373.703	345.512	349.037	335.891	TGGT1_218720	calcium-dependent protein kinase CDPK6
TGGT1_218730	77.322	82.2317	77.7198	79.2523	92.7026	91.2249	88.5423	79.5878	TGGT1_218730	hypothetical protein
TGGT1_218740	155.438	142.147	132.966	137.817	170.583	168.754	175.674	155.725	TGGT1_218740	putative membrane protein
TGGT1_218750	1.26546	0.794327	1.24578	0.931044	0.0997445	0	0.019589	0	TGGT1_218750	hypothetical protein
TGGT1_218760	56.3667	56.3594	59.4651	55.6583	56.0564	54.4931	55.339	55.8655	TGGT1_218760	putative SNAP protein (soluble N-ethylmaleimide-sensitive factor Attachment Protein)
TGGT1_218770	34.8324	35.3097	38.1706	35.4932	37.9628	37.9409	39.9028	35.1829	TGGT1_218770	carrier superfamily protein
TGGT1_218780	316.323	315.972	302.209	300.841	274.796	279.553	275.284	341.93	TGGT1_218780	putative phosphoserine aminotransferase
TGGT1_218790	75.027	81.1159	82.0717	86.8142	80.8529	73.9222	79.1004	72.6456	TGGT1_218790	elongation factor G C-terminus domain-containing protein
TGGT1_218800	70.7802	66.4776	63.3685	70.1916	86.2391	80.1553	79.12	73.0359	TGGT1_218800	hypothetical protein
TGGT1_218810	12.6975	13.7305	13.4876	15.1465	14.0839	15.7392	12.6349	14.6647	TGGT1_218810	histidyl-tRNA synthetase
TGGT1_218820	235.441	229.523	208.393	214.186	167.172	172.777	177.751	172.998	TGGT1_218820	alba 2
TGGT1_218830	94.4379	89.5509	90.0115	98.1911	94.9767	94.9564	88.3856	91.4592	TGGT1_218830	hypothetical protein
TGGT1_218840	52.2486	47.9244	54.3823	53.2512	42.8901	44.4867	40.7647	51.2032	TGGT1_218840	mutS domain protein
TGGT1_218850	33.1809	31.8865	32.0414	30.3838	26.552	23.9528	25.1523	29.124	TGGT1_218850	ribosomal protein RPS9
TGGT1_218860	1.07243	1.04019	0.664414	0.545001	0.379029	0.208466	0.137123	0.0821551	TGGT1_218860	hypothetical protein
TGGT1_218870	46.5433	49.8913	47.107	46.0299	40.1372	38.879	38.4728	42.5974	TGGT1_218870	TBC domain-containing protein
TGGT1_218880	55.8734	59.045	56.2094	55.9535	49.9321	52.3668	54.4183	65.3749	TGGT1_218880	putative SF-assemblin
TGGT1_218910	2.05906	2.36407	2.50816	1.8848	0.259336	0.542013	0.450547	0.534008	TGGT1_218910	hypothetical protein
TGGT1_218920	126.096	136.246	129.478	124.51	107.185	112.343	102.803	121.014	TGGT1_218920	putative proteasome subunit beta type
TGGT1_218930	0.235934	0.699764	0.797297	0.590418	0.0398978	0.0208466	0	0.0205388	TGGT1_218930	BTB/POZ domain-containing protein
TGGT1_218940	113.484	117.863	115.542	111.975	111.375	114.615	110.58	121.425	TGGT1_218940	hypothetical protein
TGGT1_218950	90.2125	95.3003	90.9915	92.0144	111.335	103.587	103.783	93.1844	TGGT1_218950	hypothetical protein
TGGT1_218955	11.8396	13.8629	15.8629	13.8294	18.7121	20.117	21.352	17.725	TGGT1_218955	hypothetical protein
TGGT1_218960	635.413	614.809	647.023	642.443	644.27	645.85	649.493	630.006	TGGT1_218960	AP2 domain transcription factor AP2XII-1
TGGT1_219070	78.9306	85.1821	83.2179	80.1152	151.572	145.718	144.058	215.965	TGGT1_219070	cyclic nucleotide-binding domain-containing protein
TGGT1_219080	43.4118	48.5674	47.0073	48.0282	28.4471	27.455	26.8761	32.328	TGGT1_219080	putative edge expressed protein
TGGT1_219100	17.0301	15.7352	14.1188	12.3079	14.0241	14.822	11.3224	26.8442	TGGT1_219100	cyclin-dependent kinase regulatory subunit protein
TGGT1_219120	558.777	541.182	574.768	560.602	515.699	515.933	510.921	457.481	TGGT1_219120	zinc finger (CCCH type) motif-containing protein
TGGT1_219125	4.11812	4.27423	6.2621	4.56439	6.86242	7.27548	6.34684	4.88823	TGGT1_219125	hypothetical protein
TGGT1_219130	125.646	126.468	125.574	117.72	122.426	123.162	121.432	115.469	TGGT1_219130	NADPH-glutathione reductase
TGGT1_219140	188.962	206.809	183.528	185.573	154.424	159.581	152.265	167.617	TGGT1_219140	EF-1 guanine nucleotide exchange domain-containing protein
TGGT1_219150	101.623	104.378	103.482	100.598	98.8867	115.636	108.406	108.712	TGGT1_219150	zinc finger%2C zz type domain-containing protein
TGGT1_219170	16.1507	17.2104	13.2052	12.3534	30.0829	28.414	24.7605	42.5358	TGGT1_219170	hypothetical protein
TGGT1_219175	4.46129	5.01182	4.53463	5.47272	7.78007	8.25527	7.22835	10.9472	TGGT1_219175	hypothetical protein
TGGT1_219180	26.8321	31.6974	32.8054	28.3855	38.8804	41.0262	37.2583	36.3331	TGGT1_219180	acetyltransferase%2C GNAT family protein
TGGT1_219190	78.1156	83.0639	79.3975	73.7114	82.369	90.8705	85.7999	81.5595	TGGT1_219190	nuclear movement protein domain containing protein
TGGT1_219200	121.377	121.891	110.642	109.84	100.323	108.715	113.264	107.377	TGGT1_219200	DEAD/DEAH box RNA helicase family protein
TGGT1_219210	35.2399	37.4279	37.2238	36.6968	39.6385	38.4829	42.1556	37.9762	TGGT1_219210	ankyrin repeat-containing protein
TGGT1_219230	225.059	225.721	219.273	218.432	206.332	204.526	207.918	198.733	TGGT1_219230	AMP-binding enzyme domain-containing protein
TGGT1_219240	79.4025	83.4421	74.9293	75.6416	24.2778	23.5567	25.6616	28.7132	TGGT1_219240	Peptidyl-tRNA hydrolase PTH2 domain-containing protein
TGGT1_219250	217.531	208.019	211.317	209.962	234.459	235.213	237.36	219.067	TGGT1_219250	acetyltransferase%2C GNAT family protein
TGGT1_219260A	19.5396	19.3097	22.3077	25.7059	28.128	30.3319	28.502	23.2088	TGGT1_219260A	putative cation-transporting ATPase
TGGT1_219260B	145.657	138.421	156.154	155.053	149.557	154.265	154.479	143.936	TGGT1_219260B	putative cation-transporting ATPase
TGGT1_219270	195.46	200.965	189.242	192.068	369.873	342.323	326.725	539.266	TGGT1_219270	multi-pass transmembrane protein
TGGT1_219280	92.915	88.227	82.4704	91.1742	106.268	103.087	105.506	111.402	TGGT1_219280	actin like protein ALP1
TGGT1_219290	86.9952	86.7329	89.264	80.6602	83.7455	82.3025	82.744	77.4928	TGGT1_219290	putative F-actin-capping protein subunit beta
TGGT1_219300	21.9418	22.2222	20.0487	21.9136	26.6118	27.2674	27.8164	28.0765	TGGT1_219300	ran binding protein
TGGT1_219310	349.096	359.509	358.617	340.853	377.433	374.385	365.786	369.595	TGGT1_219310	DnaK family protein
TGGT1_219320	256.911	224.397	227.446	236.394	426.627	404.842	398.225	632.82	TGGT1_219320	acid phosphatase GAP50
TGGT1_219348	0.386074	0.643026	0.614583	0.249792	0.0199489	0	0.19589	0.0410775	TGGT1_219348	SAG-related sequence SRS55M
TGGT1_219370	0.107243	0.340426	0.348817	0.635835	0.119693	0.25016	0	0.0205388	TGGT1_219370	hypothetical protein
TGGT1_219430	46.0714	41.4563	40.2137	43.2822	38.2221	36.9402	39.4915	38.0378	TGGT1_219430	tRNA ligase class II core domain (G%2C H%2C P%2C S and T) domain-containing protein
TGGT1_219440	140.231	137.097	143.165	142.018	133.558	135.295	131.227	120.542	TGGT1_219440	hypothetical protein
TGGT1_219460	89.7836	98.8937	96.8716	95.1254	104.373	95.1649	100.355	91.2332	TGGT1_219460	hypothetical protein
TGGT1_219470	3.86074	5.33334	5.08277	6.08585	7.36115	6.96278	6.15095	5.73032	TGGT1_219470	hypothetical protein
TGGT1_219485	145.678	136.738	156.121	149.376	140.959	138.317	139.963	126.252	TGGT1_219485	hypothetical protein
TGGT1_219500	78.9735	79.0733	86.1413	85.1792	86.1394	85.7631	84.7617	94.0676	TGGT1_219500	hypothetical protein
TGGT1_219510	53.8144	50.4398	48.4856	47.5514	53.483	47.5303	48.1694	53.3597	TGGT1_219510	putative GTP binding protein 7 isoform 2 family protein
TGGT1_219520	91.6281	95.9433	88.4501	93.8992	85.102	86.1175	83.8802	87.8238	TGGT1_219520	histone arginine methyltransferase PRMT1
TGGT1_219530	16.9658	17.1159	18.8195	17.8488	15.62	15.635	14.1629	17.8482	TGGT1_219530	hypothetical protein
TGGT1_219540	451.813	437.504	443.878	453.305	398.001	407.76	413.25	439.489	TGGT1_219540	cytosolic tRNA-Ala synthetase
TGGT1_219550	182.313	181.485	181.086	173.833	180.956	176.592	180.669	188.217	TGGT1_219550	dihydrolipoyllysine-residue succinyltransferase component of oxoglutarate dehydrogenase
TGGT1_219570	2.35934	2.47754	2.49155	2.79313	1.21688	1.98043	2.25274	2.52627	TGGT1_219570	hypothetical protein
TGGT1_219590	93.9875	87.7353	86.1911	81.0235	88.4734	87.8894	85.6823	95.2178	TGGT1_219590	RuvB family 1 protein
TGGT1_219600	102.717	105.986	104.944	101.348	89.81	91.8294	90.658	79.8137	TGGT1_219600	hypothetical protein
TGGT1_219610	1.00808	1.19149	1.67765	1.38521	0.239387	0.229313	0.235068	0.102694	TGGT1_219610	hypothetical protein
TGGT1_219620	34.1675	35.4988	32.5729	35.198	37.4241	38.5037	38.2965	36.7028	TGGT1_219620	hypothetical protein
TGGT1_219630	217.767	196.407	210.968	213.3	237.432	223.142	230.915	201.239	TGGT1_219630	flavodoxin domain-containing protein
TGGT1_219640	179.996	191.017	195.554	200.243	187.061	175.299	190.817	166.2	TGGT1_219640	hypothetical protein
TGGT1_219650	54.0074	48.8133	53.967	49.7995	61.3628	50.4489	53.3996	58.022	TGGT1_219650	transporter%2C small conductance mechanosensitive ion channel (MscS) family protein
TGGT1_219660	0.943735	0.945627	0.913569	0.613127	0.897701	1.68858	0.58767	2.73166	TGGT1_219660	hypothetical protein
TGGT1_219670	1.4585	1.32388	1.39527	0.408751	0.119693	0.0833866	0.0783561	0	TGGT1_219670	zinc finger (CCCH type) motif-containing protein
TGGT1_219678	52.8492	56.4729	57.7874	59.3143	62.061	62.6858	61.5291	55.2698	TGGT1_219678	hypothetical protein
TGGT1_219682	113.313	110.09	119.744	113.133	115.644	103.775	107.505	110.396	TGGT1_219682	putative pyruvate dehydrogenase kinase
TGGT1_219690	616.667	651.934	597.674	599.706	629.667	630.694	617.994	641.015	TGGT1_219690	hypothetical protein
TGGT1_219700	165.411	172.653	172.482	173.651	137.388	143.8	147.447	183.801	TGGT1_219700	putative DNA replication licensing factor MCM4
TGGT1_219710	206.099	203.537	211.516	199.72	190.811	186.431	194.617	189.943	TGGT1_219710	hypothetical protein
TGGT1_219720	39.8085	42.0048	43.8513	43.0324	34.1126	37.5239	38.5316	40.5435	TGGT1_219720	putative Ras-related protein Rab-5C
TGGT1_219730	283.957	288.946	269.769	270.502	420.483	414.952	414.974	393.153	TGGT1_219730	hypothetical protein
TGGT1_219738	68.2492	72.0379	69.8797	69.1243	66.5695	67.1262	75.2218	64.2658	TGGT1_219738	hypothetical protein
TGGT1_219742	0.128691	0.283688	0.0498311	0.340626	0.458825	0.208466	0.156712	0.944784	TGGT1_219742	hypothetical protein
TGGT1_219750	189.97	206.355	174.758	169.609	179.321	196.063	185.449	191.442	TGGT1_219750	putative cytochrome c
TGGT1_219760	39.6583	44.1608	42.4394	40.1484	33.7136	35.9813	38.1006	36.9493	TGGT1_219760	N-acetyltransferase family protein
TGGT1_219770	56.3238	53.6927	54.6647	55.5447	64.2953	64.8122	64.154	64.348	TGGT1_219770	putative 30S ribosomal protein S12
TGGT1_219790A	27.1967	28.9929	28.6695	27.2728	28.4072	29.0394	27.4834	27.3371	TGGT1_219790A	pre-mRNA processing factor PRP3
TGGT1_219790B	92.529	91.8204	89.5132	87.7225	89.4908	89.036	87.5237	89.7134	TGGT1_219790B	pre-mRNA processing factor PRP3
TGGT1_219800	225.874	224.492	221.815	218.001	262.847	263.752	264.393	275.014	TGGT1_219800	putative vacuolar ATP synthase subunit b
TGGT1_219810	560.75	574.941	590.681	586.558	590.348	575.93	586.084	522.486	TGGT1_219810	hypothetical protein
TGGT1_219820	33.4597	38.0899	31.3271	32.3595	25.8139	26.4335	27.3659	34.0122	TGGT1_219820	putative polyubiquitin UbC
TGGT1_219832	94.4808	106.175	106.522	103.346	101.799	110.154	105.193	106.35	TGGT1_219832	cyclin-dependent kinase regulatory subunit protein
TGGT1_219850	297.32	300.52	300.033	299.433	300.051	293.104	292.699	338.027	TGGT1_219850	prolyl-tRNA synthetase (ProRS)
TGGT1_219860	183.471	201.532	200.254	195.11	183.689	179.135	180.924	225.31	TGGT1_219860	putative replication licensing factor
TGGT1_220025	0.664905	0.453901	0.714245	0.431459	0.0997445	0.0416933	0.137123	0.32862	TGGT1_220025	hypothetical protein
TGGT1_220080	0	0.0189125	0.0830518	0.113542	0.299234	0.792172	0.58767	0.595624	TGGT1_220080	Toxoplasma gondii family C protein
TGGT1_220090	24.1725	24.8889	22.7562	21.9136	26.4722	25.4329	26.5823	31.3011	TGGT1_220090	hypothetical protein
TGGT1_220100	115.393	113.854	101.423	109.205	124.162	127.665	125.977	132.372	TGGT1_220100	phosphoribosylpyrophosphate synthetase
TGGT1_220110	44.4628	41.74	44.5822	45.8028	48.5756	49.3023	46.0146	44.0351	TGGT1_220110	hypothetical protein
TGGT1_220120	21.47	19.1395	17.9226	18.8253	21.086	21.347	19.589	24.5028	TGGT1_220120	hypothetical protein
TGGT1_220125	1.4156	1.92908	2.65766	1.56688	1.71561	2.33482	2.40945	1.19125	TGGT1_220125	hypothetical protein
TGGT1_220128	1.43705	1.07801	1.87697	2.04376	1.51612	1.18826	2.19397	1.78687	TGGT1_220128	hypothetical protein
TGGT1_220132	8.98694	8.68086	8.68721	9.12877	11.2711	10.1523	13.2814	12.1795	TGGT1_220132	hypothetical protein
TGGT1_220140	15.2928	15.357	16.7432	17.2811	13.286	12.2995	13.1638	12.7135	TGGT1_220140	EF hand domain-containing protein
TGGT1_220150	22.8427	22.4303	20.7629	22.4586	19.4302	21.1802	23.0759	21.5246	TGGT1_220150	putative 50S ribosomal protein L16
TGGT1_220160	48.7954	47.0544	52.2728	46.7112	47.0395	50.0111	47.2487	47.2597	TGGT1_220160	WD domain-containing protein
TGGT1_220170	20.8909	20.2175	21.228	19.0069	24.0584	22.1808	21.2737	19.1627	TGGT1_220170	hypothetical protein
TGGT1_220175	31.0146	29.6927	33.0214	33.018	42.0722	41.5265	39.6482	38.2843	TGGT1_220175	hypothetical protein
TGGT1_220180	1.63009	1.70213	1.16272	1.13542	2.41382	2.25144	1.37123	1.21179	TGGT1_220180	hypothetical protein
TGGT1_220190	26.9823	26.0237	23.6365	25.0701	32.6564	34.3136	35.0252	34.4641	TGGT1_220190	hypothetical protein
TGGT1_220200	59.0693	58.2695	56.143	57.7701	75.726	72.0668	73.1258	66.6072	TGGT1_220200	hypothetical protein
TGGT1_220208	63.745	60.0095	62.5214	60.9266	59.7071	60.9139	66.7398	57.3443	TGGT1_220208	hypothetical protein
TGGT1_220212	11.4535	12.5012	10.9961	13.0119	12.6077	12.5497	13.2422	12.8778	TGGT1_220212	pseudouridine synthase
TGGT1_220230A	45.1921	41.8913	39.8815	41.5564	39.6983	39.0458	41.4699	39.3112	TGGT1_220230A	leucine rich repeat-containing protein
TGGT1_220230B	24.58	25.1726	22.5569	18.3711	18.9914	18.8037	20.4509	18.8135	TGGT1_220230B	leucine rich repeat-containing protein
TGGT1_220240	643.263	602.402	591.694	594.665	868.256	841.871	852.396	827.363	TGGT1_220240	hypothetical protein
TGGT1_220250	65.1392	71.1301	66.5078	59.8366	81.611	82.6986	81.0985	80.779	TGGT1_220250	Nucleotide-sensitive chloride conductance regulator (ICln) protein
TGGT1_220260	40.3018	39.5083	44.2832	41.193	35.13	37.0236	37.3954	32.7799	TGGT1_220260	hypothetical protein
TGGT1_220270	83.8423	84.993	81.3575	77.1177	190.053	186.828	175.89	299.106	TGGT1_220270	alveolin domain containing intermediate filament IMC6
TGGT1_220290	1.07243	0.813239	0.697635	0.953752	1.19693	2.68922	1.19493	1.06802	TGGT1_220290	hypothetical protein
TGGT1_220300	59.5626	62.2034	63.9166	56.1579	70.7987	70.1906	72.7144	72.7278	TGGT1_220300	ribosomal protein L15 protein
TGGT1_220320	36.87	37.6549	37.7387	39.4218	33.4543	35.0849	38.512	34.3819	TGGT1_220320	BSD domain-containing protein
TGGT1_220330	6.45601	6.37353	5.43158	5.92689	15.9192	14.1549	13.2814	21.5041	TGGT1_220330	hypothetical protein
TGGT1_220340	1.86602	1.30497	1.64442	1.47605	1.67571	1.50096	1.50835	1.31448	TGGT1_220340	hypothetical protein
TGGT1_220350	138.15	129.343	141.371	140.837	134.815	138.797	130.62	140.403	TGGT1_220350	tRNA ligases class II (D%2C K and N) domain-containing protein
TGGT1_220360	74.4693	72.8511	74.9791	75.7325	89.9297	86.451	88.5815	98.6272	TGGT1_220360	FAD binding domain-containing protein
TGGT1_220370	73.6328	71.3003	73.7001	67.9662	83.167	77.9456	83.1554	77.1026	TGGT1_220370	hypothetical protein
TGGT1_220380	218.732	207.073	207.031	205.125	311.761	294.292	304.55	266.326	TGGT1_220380	hypothetical protein
TGGT1_220390	132.959	137.551	145.988	141.382	143.632	139.36	149.229	131.879	TGGT1_220390	hypothetical protein
TGGT1_220400	571.046	605.731	542.129	562.26	560.425	576.055	562.048	705.343	TGGT1_220400	actin depolymerizing factor ADF
TGGT1_220420	4.28971	3.6123	3.58784	4.22376	0.937598	0.542013	0.979451	1.6431	TGGT1_220420	3'5'-cyclic nucleotide phosphodiesterase domain-containing protein
TGGT1_220430	53.1709	50.0237	55.2128	59.0191	59.6871	59.5172	66.5635	59.2749	TGGT1_220430	hypothetical protein
TGGT1_220440	6.49891	6.41135	6.79363	6.17668	7.40104	8.06765	7.44382	20.662	TGGT1_220440	cyclin-dependent kinase regulatory subunit protein
TGGT1_220450	11.9254	12.4445	13.0225	13.1709	12.109	11.4031	11.4596	17.1088	TGGT1_220450	ribonuclease HI protein
TGGT1_220460	3.5819	2.21277	3.23902	2.95209	2.11458	1.48011	1.21452	0.67778	TGGT1_220460	SNF7 family protein
TGGT1_220470	255.195	257.891	272.576	267.528	292.192	281.013	297.283	252.319	TGGT1_220470	hypothetical protein
TGGT1_220480	76.9359	74.1561	80.1283	77.2767	78.7184	77.341	79.8644	74.8433	TGGT1_220480	hypothetical protein
TGGT1_220490	11.1961	10.8369	11.1289	10.1052	15.5601	13.9464	15.2011	16.1435	TGGT1_220490	putative pre-rRNA-processing protein PNO1
TGGT1_220500	211.74	215.49	210.121	214.004	216.386	199.69	211.463	204.587	TGGT1_220500	UBX domain-containing protein
TGGT1_220510	119.447	123.026	118.797	126.145	123.125	128.353	126.075	109.841	TGGT1_220510	hypothetical protein
TGGT1_220520	274.992	262.241	297.591	294.937	274.637	272.257	275.226	237.798	TGGT1_220520	hypothetical protein
TGGT1_220530	185.744	197.844	201.683	198.312	140.56	143.821	134.244	138.472	TGGT1_220530	AP2 domain transcription factor AP2V-1
TGGT1_220540	72.8392	69.1632	73.2849	70.1235	97.7297	89.2028	87.6217	78.9716	TGGT1_220540	hypothetical protein
TGGT1_220560	0.493316	0.434989	0.431869	1.02188	0.438876	0.437779	0.372191	0.32862	TGGT1_220560	hypothetical protein
TGGT1_220570	97.2905	98.2128	101.456	102.733	105.071	101.919	108.386	94.2524	TGGT1_220570	hypothetical protein
TGGT1_220585	1.54429	1.85343	1.74409	1.49875	0.758058	0.646246	0.274246	0.390237	TGGT1_220585	hypothetical protein
TGGT1_220600	135.855	138.194	155.672	145.811	122.387	130.208	128.602	114.524	TGGT1_220600	hypothetical protein
TGGT1_220610	124.08	122.818	122.452	120.99	104.812	101.544	104.018	100.476	TGGT1_220610	protein phosphatase 2C domain-containing protein
TGGT1_220630	928.121	975.585	1013.45	1039.48	1071.87	1078.69	1065.78	958.483	TGGT1_220630	hypothetical protein
TGGT1_220640	142.268	151.943	149.261	146.651	144.35	138.38	139.728	134.098	TGGT1_220640	hypothetical protein
TGGT1_220650	0.87939	1.17258	0.896959	1.45334	0.458825	0.625399	0.352602	0.287543	TGGT1_220650	hypothetical protein
TGGT1_220720	111.146	118.676	124.162	116.653	131.004	133.106	132.539	108.527	TGGT1_220720	hypothetical protein
TGGT1_220840	1.20112	0.983452	1.74409	0.84021	0.618416	0.646246	0.470136	0.123233	TGGT1_220840	threonine synthase
TGGT1_220860	115.35	120.851	119.063	109	121.249	120.368	113.342	115.715	TGGT1_220860	DEAD/DEAH box helicase
TGGT1_220870	44.3985	40.8889	44.1005	38.3545	40.1771	38.8373	37.9047	37.1752	TGGT1_220870	hypothetical protein
TGGT1_220880	27.4541	27.896	25.2976	23.0036	25.2553	23.2232	25.4265	26.9263	TGGT1_220880	hypothetical protein
TGGT1_220890	163.888	168.908	159.41	160.571	209.862	217.097	214.5	202.677	TGGT1_220890	hypothetical protein
TGGT1_220900	154.408	150.109	149.393	157.165	276.871	271.507	253.266	429.938	TGGT1_220900	hypothetical protein
TGGT1_220910	240.331	250.308	258.324	247.385	218.281	221.579	214.343	214.897	TGGT1_220910	HEAT repeat-containing protein
TGGT1_220920	25.6953	24.7565	27.8057	28.3855	37.5438	35.2934	37.6697	36.7028	TGGT1_220920	hypothetical protein
TGGT1_220930	34.9397	33.7967	33.7024	34.6757	53.8022	50.0945	47.7972	106.966	TGGT1_220930	hypothetical protein
TGGT1_220940	32.6661	32.5674	28.1545	32.5411	31.0405	29.3312	29.8732	31.1162	TGGT1_220940	ribosomal RNA methyltransferase (FtsJ ) family protein
TGGT1_220950	1515.96	1509.05	1330.22	1344.2	1395.09	1348.99	1396.11	1272.07	TGGT1_220950	hypothetical protein
TGGT1_221160	41.6316	42.5154	39.7818	40.262	58.6498	54.6599	57.2979	53.6062	TGGT1_221160	acetyltransferase%2C GNAT family protein
TGGT1_221170	73.8473	71.7353	73.6503	74.0521	58.5301	59.0168	63.5076	79.2386	TGGT1_221170	CAAX metallo endopeptidase
TGGT1_221180	423.673	412.691	425.574	426.373	571.317	538.719	558.581	524.93	TGGT1_221180	hypothetical protein
TGGT1_221190	35.5402	36.0851	35.297	35.5613	38.9403	36.4608	38.9821	38.4897	TGGT1_221190	putative mrna cleavage factor family protein
TGGT1_221200A	100.165	94.714	93.9648	95.4207	119.933	110.279	119.552	107.438	TGGT1_221200A	CW-type Zinc Finger protein
TGGT1_221200B	112.948	118.184	115.841	106.457	120.332	120.535	122.706	117.728	TGGT1_221200B	CW-type Zinc Finger protein
TGGT1_221210	904.334	932.994	839.072	859.853	825.166	868.033	820.838	952.178	TGGT1_221210	cyclophilin
TGGT1_221220	5.89835	5.8818	5.83023	5.24564	5.80513	5.33674	5.66122	6.32594	TGGT1_221220	hypothetical protein
TGGT1_221230	110.524	108.104	116.588	122.08	116.522	123.287	121.432	119.166	TGGT1_221230	hypothetical protein
TGGT1_221250	26.6176	24.1135	23.2047	21.9136	48.396	47.8013	43.5856	104.193	TGGT1_221250	hypothetical protein
TGGT1_221260	100.98	105.002	105.127	101.983	74.3895	73.8179	75.1826	72.9537	TGGT1_221260	Class-II DAHP synthetase family protein
TGGT1_221265	0.321728	0.264776	0.681024	0.590418	0.0398978	0.25016	0.274246	0.205388	TGGT1_221265	hypothetical protein
TGGT1_221270	38.5001	37.5036	38.9679	35.0618	60.2457	57.6618	56.5927	77.1642	TGGT1_221270	oxidoreductase%2C 2OG-Fe(II) oxygenase family protein
TGGT1_221280	44.3985	39.6218	41.8747	42.6236	43.3889	44.4867	45.0547	70.8588	TGGT1_221280	hypothetical protein
TGGT1_221295	37.5564	41.3617	40.6123	37.4007	50.8099	53.3257	48.1498	53.9348	TGGT1_221295	hypothetical protein
TGGT1_221310	25.5023	27.3286	29.5664	29.7026	177.864	194.041	183.588	167.966	TGGT1_221310	aminopeptidase N protein
TGGT1_221320	116.852	107.593	119.395	121.853	113.948	119.013	116.3	161.887	TGGT1_221320	acetyl-CoA carboxylase ACC1
TGGT1_221330	316.044	327.962	341.06	340.921	322.574	316.473	305.393	287.214	TGGT1_221330	DNA gyrase/topoisomerase IV%2C A subunit domain-containing protein
TGGT1_221340	70.5442	69.3712	77.1219	73.8023	70.0605	71.9001	72.3422	66.7099	TGGT1_221340	hypothetical protein
TGGT1_221350	14.7137	16.1891	16.1453	15.0557	12.3883	10.4859	13.6927	15.1987	TGGT1_221350	Ctr copper transporter family protein
TGGT1_221360	65.5467	67.8393	73.152	67.0579	63.1981	67.2513	62.2539	63.2389	TGGT1_221360	hypothetical protein
TGGT1_221370	10.6814	12.4066	10.2652	10.9227	23.6793	20.1795	20.255	36.1277	TGGT1_221370	hypothetical protein
TGGT1_221380	264.439	273.513	256.514	260.17	265.799	289.685	265.705	313.483	TGGT1_221380	alba 1
TGGT1_221390	27.9689	21.5225	21.4938	19.5973	51.3285	47.5512	44.5454	76.2605	TGGT1_221390	hypothetical protein
TGGT1_221400	706.643	693.126	750.555	748.469	786.545	794.278	800.603	675.479	TGGT1_221400	hypothetical protein
TGGT1_221410	70.437	63.9622	66.375	67.9662	60.8043	60.0383	59.4527	61.719	TGGT1_221410	actin-like protein ALP4
TGGT1_221415	3.43177	4.19858	4.00309	2.56605	0.857803	1.18826	0.861917	0.308082	TGGT1_221415	hypothetical protein
TGGT1_221420	0.493316	0.832152	0.382038	0.749377	0.0997445	0.145926	0	0.184849	TGGT1_221420	putative Chromosome-associated kinesin KLP1
TGGT1_221430	13.7914	11.7636	11.0957	12.9892	17.7944	16.1978	14.3392	15.6505	TGGT1_221430	hypothetical protein
TGGT1_221440	103.039	101.541	103.267	107.524	95.7148	86.2008	89.5022	87.9676	TGGT1_221440	putative RPGR
TGGT1_221450	43.5405	40.2459	38.1374	40.8524	47.7377	43.1108	43.801	39.7631	TGGT1_221450	SPRY domain-containing protein
TGGT1_221460	108.723	109.768	113.881	111.407	107.365	113.989	105.271	102.55	TGGT1_221460	phosphoglycerate mutase family protein
TGGT1_221470	532.46	527.528	523.243	540.392	394.948	404.112	408.372	397.158	TGGT1_221470	hypothetical protein
TGGT1_221480	160.414	165.825	160.705	164.908	187.979	194.895	190.895	181.974	TGGT1_221480	hypothetical protein
TGGT1_221490	58.8119	58.1182	58.8671	59.1781	40.4165	44.7577	44.8588	42.885	TGGT1_221490	cell cycle regulator protein
TGGT1_221500	42.6826	43.0071	45.5788	44.0997	59.3081	59.0168	56.2401	53.2365	TGGT1_221500	dual specificity phosphatase%2C catalytic domain-containing protein
TGGT1_221510	123.351	123.593	110.575	115.699	107.385	109.862	108.151	117.749	TGGT1_221510	hypothetical protein
TGGT1_221522	109.13	107.442	103.599	107.638	113.749	117.012	116.515	128.593	TGGT1_221522	adaptor complexes medium subunit family protein
TGGT1_221530	57.3534	50.9315	52.2894	57.2706	56.7546	57.3908	57.9639	65.2722	TGGT1_221530	hypothetical protein
TGGT1_221540	70.5657	79.7353	81.0419	80.3423	81.0125	80.1762	79.1396	78.8484	TGGT1_221540	hypothetical protein
TGGT1_221570	17.073	15.0922	14.8829	16.5544	15.6798	16.177	17.062	17.0266	TGGT1_221570	putative pre-rRNA-processing protein
TGGT1_221580	474.549	490.591	534.936	542.935	370.052	380.451	382.142	339.896	TGGT1_221580	ribosomal RNA large subunit methyltransferase J protein
TGGT1_221585	0.536213	0.605201	0.282376	0.204376	0.0797956	0.354393	0.313424	0.102694	TGGT1_221585	hypothetical protein
TGGT1_221590	524.738	515.632	528.259	547.613	552.724	549.601	562.792	508.458	TGGT1_221590	dual specificity phosphatase%2C catalytic domain-containing protein
TGGT1_221600	38.1569	37.4847	38.3201	38.6951	43.8078	42.8815	41.7246	46.0479	TGGT1_221600	hypothetical protein
TGGT1_221610	82.105	82.4209	81.806	81.2506	73.0529	64.3953	66.3676	71.5366	TGGT1_221610	ubiquitin carboxyl-terminal hydrolase
TGGT1_221620	154.751	149.012	137.401	136.001	281.798	273.904	262.826	502.481	TGGT1_221620	putative beta-tubulin
TGGT1_221630	91.6496	90.1939	97.1539	89.3121	90.5481	89.5572	86.2896	89.2615	TGGT1_221630	hypothetical protein
TGGT1_221640	117.474	109.069	106.572	110.953	154.006	139.401	143.078	132.557	TGGT1_221640	hypothetical protein
TGGT1_221660	137.614	124.955	136.853	130.437	138.725	133.252	139.121	123.52	TGGT1_221660	DEAD/DEAH box helicase domain-containing protein
TGGT1_221670	203.654	207.641	211.25	212.505	190.532	190.976	187.467	198.754	TGGT1_221670	transcriptional elongation factor FACT140
TGGT1_221675A	21.6201	20.0662	26.5932	21.7319	18.4926	22.5352	22.8016	21.5041	TGGT1_221675A	hypothetical protein
TGGT1_221675B	90.1911	82.4776	86.5067	91.81	74.4294	81.7814	78.5519	82.0319	TGGT1_221675B	hypothetical protein
TGGT1_221685	11.4964	12.4445	11.81	12.1263	4.10947	4.98235	5.93547	4.00506	TGGT1_221685	hypothetical protein
TGGT1_221690	108.422	110.411	108.416	111.385	109.539	100.543	103.567	90.1241	TGGT1_221690	hypothetical protein
TGGT1_221700	78.3086	89.0024	79.9124	83.09	61.7219	63.5614	62.1363	56.3379	TGGT1_221700	hypothetical protein
TGGT1_221710	56.4954	51.7258	54.0335	60.8358	67.926	66.1047	67.4646	67.7369	TGGT1_221710	TBC domain-containing protein
TGGT1_221720	201.294	183.471	207.247	201.037	190.113	191.935	200.827	174.169	TGGT1_221720	hypothetical protein
TGGT1_221818	8.8368	11.461	9.43468	8.78815	11.1714	11.3614	12.0277	13.227	TGGT1_221818	hypothetical protein
TGGT1_221830	0.428971	0.302601	0.448479	0.181667	0.0797956	0.25016	0.058767	0.123233	TGGT1_221830	subtilisin SUB12
TGGT1_221850	13.2123	15.5461	12.9561	16.2365	11.1714	10.8611	12.6741	13.8842	TGGT1_221850	putative prohibitin family protein
TGGT1_221865	4.50419	3.66903	3.8536	3.95126	2.51356	2.29313	3.0363	1.35556	TGGT1_221865	hypothetical protein
TGGT1_221870	272.504	266.648	277.742	285.104	256.443	254.975	254.696	235.908	TGGT1_221870	hypothetical protein
TGGT1_221880	3.90363	3.57447	3.90343	3.40626	2.03479	2.58498	2.27233	2.95758	TGGT1_221880	hypothetical protein
TGGT1_221890	2.2092	2.06147	3.12275	2.63417	2.41382	1.27164	2.03726	3.20405	TGGT1_221890	WD domain%2C G-beta repeat-containing protein
TGGT1_221895	0.257382	0.1513	0.199324	0.272501	0.139642	0.0416933	0.176301	0.472392	TGGT1_221895	hypothetical protein
TGGT1_221900	45.5567	44.5769	44.5324	46.4387	43.9873	42.9858	47.3271	41.2829	TGGT1_221900	hypothetical protein
TGGT1_221905	124.873	125.712	124.146	128.166	148.34	159.602	145.84	151.001	TGGT1_221905	hypothetical protein
TGGT1_221910	211.247	226.194	210.52	227.243	235.616	235.963	234.813	250.717	TGGT1_221910	AN1 family Zinc finger domain-containing protein
TGGT1_221922	49.3531	44.7471	49.5653	43.4639	31.0205	30.311	32.5178	35.224	TGGT1_221922	NifU family domain-containing protein
TGGT1_221940	109.795	96.7377	101.473	110.726	109.26	106.36	103.156	98.7915	TGGT1_221940	adaptin n terminal region domain-containing protein
TGGT1_221950	113.57	108.596	111.389	109.023	112.991	111.488	118.964	118.057	TGGT1_221950	putative splicesome-associated protein
TGGT1_221970	40.3018	38.4681	37.2902	39.013	38.4415	45.5499	36.7882	46.3766	TGGT1_221970	hypothetical protein
TGGT1_221980	31.8725	31.8109	29.0515	30.8153	29.8835	29.9149	26.5039	27.6863	TGGT1_221980	U1 zinc finger protein
TGGT1_221990	15.7861	14.3546	13.7368	15.5552	30.861	33.5839	27.836	48.8207	TGGT1_221990	hypothetical protein
TGGT1_222000	62.2007	60.2554	53.0701	56.5666	55.5776	53.3049	53.5564	61.7806	TGGT1_222000	brix domain-containing protein
TGGT1_222010	80.9682	79.3949	84.4304	85.3835	78.3792	79.6967	81.3923	69.0308	TGGT1_222010	HAD hydrolase%2C family IIID protein
TGGT1_222020	20.5477	23.8865	21.2779	19.234	13.4655	13.8005	11.2833	24.7081	TGGT1_222020	phosphoglycerate kinase PGKII
TGGT1_222030	42.9829	46.9598	44.7815	44.2132	34.2523	36.6692	35.2406	38.6334	TGGT1_222030	hypothetical protein
TGGT1_222040	40.838	39.8487	43.0208	36.992	39.2993	45.4665	41.9793	44.5075	TGGT1_222040	Ran-interacting Mog1 protein
TGGT1_222050	214.056	197.201	215.469	212.46	224.086	224.768	222.472	197.337	TGGT1_222050	hypothetical protein
TGGT1_222060	35.5402	37.844	38.8848	38.9449	27.6691	26.9547	27.3267	23.5785	TGGT1_222060	hypothetical protein
TGGT1_222070	21.899	20.4823	22.3741	19.2113	22.5822	22.5352	20.1963	21.4014	TGGT1_222070	elongation factor Tu GTP binding domain-containing protein
TGGT1_222080	1.82313	2.00473	2.60783	2.67959	4.98723	3.73155	4.36835	3.73806	TGGT1_222080	hypothetical protein
TGGT1_222090	58.533	58.5154	56.4752	57.3387	58.7894	58.1621	57.9835	53.6884	TGGT1_222090	hypothetical protein
TGGT1_222100	97.6981	90.8748	91.3403	90.6973	79.5762	82.8028	87.2886	96.7787	TGGT1_222100	hypothetical protein
TGGT1_222110	78.8234	81.8157	79.2148	85.2473	94.099	96.374	99.9627	90.2885	TGGT1_222110	PUB domain-containing protein
TGGT1_222120	62.6083	63.8298	66.1424	68.2614	72.8135	70.8577	66.9357	66.2375	TGGT1_222120	hypothetical protein
TGGT1_222130	24.0867	24.5485	25.0816	23.8438	30.0829	32.2497	32.3219	27.522	TGGT1_222130	hypothetical protein
TGGT1_222140	55.0155	54.4492	54.3325	56.771	53.882	53.8052	54.2224	57.2416	TGGT1_222140	DEAD/DEAH box helicase domain-containing protein
TGGT1_222150	26.7463	28.7092	31.5763	32.1097	35.908	35.2308	34.7313	28.3846	TGGT1_222150	hypothetical protein
TGGT1_222155	0.643456	0.832152	0.730855	0.658543	0.638365	1.31334	1.11657	0.16431	TGGT1_222155	hypothetical protein
TGGT1_222160	84.7432	79.4516	83.9819	80.2515	90.3286	89.9741	86.0349	98.6683	TGGT1_222160	aldehyde dehydrogenase
TGGT1_222170	306.285	308.653	308.77	315.556	288.302	282.701	285.196	243.96	TGGT1_222170	dense-granule antigen DG32
TGGT1_222180	9.65184	8.60521	10.614	8.9244	12.2686	12.7998	12.3803	11.7276	TGGT1_222180	hypothetical protein
TGGT1_222188	0.600559	0.775414	0.681024	0.499585	0.119693	0.166773	0.058767	0.0821551	TGGT1_222188	hypothetical protein
TGGT1_222192	47.7444	52.6903	50.2629	48.2326	49.8723	54.1387	49.6973	52.3739	TGGT1_222192	hypothetical protein
TGGT1_222200	36.8915	40.3026	37.6391	38.3545	36.5863	32.3123	34.4375	38.8799	TGGT1_222200	putative LMBR1 family region protein
TGGT1_222210	64.1311	71.6975	70.9096	68.6248	63.5173	60.5178	62.4106	63.1362	TGGT1_222210	SPFH domain / Band 7 family protein
TGGT1_222220	412.005	421.788	411.355	404.346	428.562	440.01	439.891	487.303	TGGT1_222220	alveolin domain containing intermediate filament IMC7
TGGT1_222230	74.4479	67.8204	72.7699	73.1437	83.8253	82.9279	80.5696	73.5699	TGGT1_222230	hypothetical protein
TGGT1_222240	346.029	365.22	364.199	374.643	403.965	386.267	410.723	346.51	TGGT1_222240	hypothetical protein
TGGT1_222245	189.198	207.149	191.368	184.188	160.569	153.181	157.339	145.024	TGGT1_222245	hypothetical protein
TGGT1_222250	22.7569	17.7778	20.1317	17.8942	18.6722	20.659	18.7271	17.725	TGGT1_222250	hypothetical protein
TGGT1_222260	0.278831	0.245863	0.232545	0.340626	0	0	0	0	TGGT1_222260	hypothetical protein
TGGT1_222270	29.2344	28.3121	28.0051	29.8842	26.5919	27.872	25.7791	42.4331	TGGT1_222270	hypothetical protein
TGGT1_222280	29.1915	27.688	26.7593	26.319	29.7438	30.6237	31.0486	25.8172	TGGT1_222280	hypothetical protein
TGGT1_222290	16.7728	17.513	16.3114	15.419	17.8144	18.9287	18.6096	15.5479	TGGT1_222290	LSM domain-containing protein
TGGT1_222300	6.28442	6.65722	7.39161	7.26669	6.78263	9.19337	8.10985	24.1125	TGGT1_222300	hypothetical protein
TGGT1_222305	0.622007	0.737589	0.697635	0.476876	1.23683	0.625399	1.15575	0.595624	TGGT1_222305	hypothetical protein
TGGT1_222310	60.8066	64.6052	68.8499	65.0595	72.235	74.4433	70.5792	69.5238	TGGT1_222310	hypothetical protein
TGGT1_222330	11.046	9.11585	11.6439	11.8084	16.9965	15.8226	14.3783	23.5169	TGGT1_222330	hypothetical protein
TGGT1_222340	0.321728	0.226951	0.498311	0.454168	0.638365	0.750479	0.215479	0.32862	TGGT1_222340	NOL1/NOP2/sun family protein
TGGT1_222350	49.6319	56.9457	52.5718	52.5018	64.5546	66.0421	63.0766	83.7982	TGGT1_222350	hypothetical protein
TGGT1_222360	71.6381	68.0852	73.7333	75.6871	79.7358	74.2974	77.5725	91.3359	TGGT1_222360	hypothetical protein
TGGT1_222370	78.0727	88.1892	93.1508	89.3802	129.129	136.921	142.334	130.339	TGGT1_222370	SAG-related sequence SRS13
TGGT1_222380	197.048	206.922	207.629	198.199	222.829	219.953	221.199	215.452	TGGT1_222380	importin-beta N-terminal domain-containing protein
TGGT1_222390	18.5744	15.6785	13.6869	15.7596	17.575	18.1574	18.8446	17.9714	TGGT1_222390	hypothetical protein
TGGT1_222400	43.4547	43.2341	40.5791	44.6901	47.0794	49.4691	45.7991	46.5409	TGGT1_222400	hypothetical protein
TGGT1_222410	129.656	131.688	132.517	137.272	129.927	128.832	128.994	132.167	TGGT1_222410	hypothetical protein
TGGT1_222430	123.179	121.381	129.046	121.376	127.753	115.428	122.666	113.271	TGGT1_222430	HECT-domain (ubiquitin-transferase) domain-containing protein
TGGT1_222440	31.8082	32.3026	35.4631	36.0609	44.1669	42.7981	40.5884	37.5449	TGGT1_222440	hypothetical protein
TGGT1_222660	433.754	461.239	468.96	468.61	407.736	404.842	411.134	406.134	TGGT1_222660	leucine rich repeat-containing protein
TGGT1_222710	117.002	120.189	115.774	126.077	133.837	132.772	132.559	125.143	TGGT1_222710	putative IMP-specific 5'-nucleotidase 1
TGGT1_222800	88.561	81.4563	89.4467	93.7175	106.328	109.737	113.714	97.21	TGGT1_222800	putative glycogen synthase
TGGT1_222840	524.073	535.149	503.559	508.146	522.382	543.91	539.168	496.956	TGGT1_222840	Ser/Thr phosphatase family protein
TGGT1_222850	61.7074	58.1939	60.661	57.2479	69.3025	64.8122	65.9562	64.5944	TGGT1_222850	stress responsive a/b barrel domain-containing protein
TGGT1_222860	425.475	406.166	393.366	386.361	435.983	454.623	451.997	464.546	TGGT1_222860	putative eukaryotic translation initiation factor
TGGT1_222870	30.843	29.844	29.3837	28.499	22.1832	23.5567	23.5852	27.255	TGGT1_222870	hypothetical protein
TGGT1_222880	33.4168	34.4965	33.9349	36.2426	29.2251	25.7248	24.1337	28.4873	TGGT1_222880	hypothetical protein
TGGT1_222900	289.877	279.225	318.653	312.127	297.219	307.696	302.219	282.798	TGGT1_222900	phosphoserine phosphatase
TGGT1_222910	74.4693	72.6809	75.5107	74.2337	79.8954	79.6342	81.0593	90.2268	TGGT1_222910	phosphoglycerate mutase
TGGT1_222920	35.7118	34.9882	35.0645	35.6068	43.5285	41.7767	37.1995	37.4627	TGGT1_222920	mbp-1 interacting protein-2a family protein
TGGT1_222930	19.0248	24.87	22.4406	24.0028	26.153	29.0602	26.7586	24.893	TGGT1_222930	hypothetical protein
TGGT1_222940	1.4156	1.26714	1.62781	1.47605	0.618416	0.667092	0.509314	0.390237	TGGT1_222940	hypothetical protein
TGGT1_222948	94.202	100.123	96.5061	91.1061	88.6529	96.2489	91.99	96.3885	TGGT1_222948	hypothetical protein
TGGT1_222952	79.5097	82.175	75.3778	84.2935	87.2964	84.2621	84.4874	80.6147	TGGT1_222952	phosphohistidine phosphatase
TGGT1_222960	70.9517	66.3641	69.697	70.2598	64.5945	66.5008	65.3685	67.6753	TGGT1_222960	SCY kinase-related protein (incomplete catalytic triad)
TGGT1_222970	111.232	111.206	104.994	106.888	96.0141	95.8737	95.1047	87.1666	TGGT1_222970	putative inositol(myo)-1(or 4)-monophosphatase 2
TGGT1_222990	107.393	114.705	110.558	115.132	96.6524	98.8131	100.159	104.296	TGGT1_222990	putative ribosomal protein S18
TGGT1_223000	45.0205	49.3996	46.3595	48.278	41.9924	44.7577	41.3524	58.0631	TGGT1_223000	dynein light chain DLC
TGGT1_223010	40.9881	46.9788	39.3998	42.6691	37.2247	35.21	34.6726	57.447	TGGT1_223010	hypothetical protein
TGGT1_223020	67.3913	64.3972	60.7441	63.8787	74.4294	70.5033	74.2424	71.7009	TGGT1_223020	coproporphyrinogen III oxidase
TGGT1_223025	1.22257	1.11584	0.880349	1.13542	0.698212	0.687939	0.470136	0.410775	TGGT1_223025	hypothetical protein
TGGT1_223040	102.653	107.688	100.509	104.822	97.4304	107.527	107.505	99.3461	TGGT1_223040	hypothetical protein
TGGT1_223045	2.78831	2.96927	3.28885	1.56688	1.09719	0.875559	1.19493	1.49933	TGGT1_223045	hypothetical protein
TGGT1_223050	770.26	824.455	763.976	752.624	627.293	648.56	647.495	674.822	TGGT1_223050	ribosomal protein RPS20
TGGT1_223060	274.348	277.617	295.83	280.494	307.851	301.38	307.469	282.08	TGGT1_223060	MORN repeat-containing protein
TGGT1_223070	359.477	381.315	367.006	364.901	426.188	426.981	431.33	382.124	TGGT1_223070	hypothetical protein
TGGT1_223080	622.737	601.532	655.461	676.914	672.258	675.369	682.227	600.78	TGGT1_223080	hypothetical protein
TGGT1_223095	16.8156	14.4492	15.2981	13.7613	15.0614	15.3014	15.8083	14.4182	TGGT1_223095	hypothetical protein
TGGT1_223110	161.872	158.752	156.735	142.245	152.649	149.804	141.531	173.039	TGGT1_223110	glycolipid transfer protein GLTP
TGGT1_223125	52.7419	51.5367	51.4423	52.3883	51.7475	55.7648	59.1392	54.6948	TGGT1_223125	ubiquitin family protein
TGGT1_223130	31.465	32.0757	33.7855	35.9701	27.9484	27.8511	28.2474	28.4667	TGGT1_223130	hypothetical protein
TGGT1_223140	198.184	198.809	189.325	192.136	153.567	151.222	150.718	152.233	TGGT1_223140	tRNA binding domain-containing protein
TGGT1_223150	92.1858	98.9504	95.4763	93.1271	82.2094	81.7397	80.883	80.8201	TGGT1_223150	START domain-containing protein
TGGT1_223258	35.3686	42.7802	46.3097	41.897	48.7152	49.3648	51.8521	41.6526	TGGT1_223258	hypothetical protein
TGGT1_223262	52.3344	67.9149	66.9729	64.5827	21.1059	20.117	23.6048	18.8341	TGGT1_223262	WD domain%2C G-beta repeat-containing protein
TGGT1_223270	60.1846	63.0922	62.1892	61.8122	59.0488	55.4312	48.9334	52.9695	TGGT1_223270	hypothetical protein
TGGT1_223390	345.665	331.272	354.05	359.724	403.487	406.718	410.84	386.026	TGGT1_223390	putative activating signal cointegrator 1 complex subunit 3 family 1 ASCC3L1
TGGT1_223400	0.772147	0.416076	0.448479	0.635835	0.17954	0.166773	0.019589	0.0205388	TGGT1_223400	hypothetical protein
TGGT1_223410	152.799	151.508	142.417	141.178	159.112	151.222	150.561	169.424	TGGT1_223410	putative eukaryotic initiation factor-4E
TGGT1_223420	41.1597	39.2814	37.8218	38.627	36.2472	35.2725	39.3151	36.3126	TGGT1_223420	DnaJ domain-containing protein
TGGT1_223430	1.95182	3.51773	1.6112	1.6123	0.478774	0.416933	0.293835	0.513469	TGGT1_223430	hypothetical protein
TGGT1_223440	112.669	115.121	113	117.788	108.442	106.922	103.9	98.7504	TGGT1_223440	DEAD/DEAH box helicase domain-containing protein
TGGT1_223450A	48.8383	46.2412	52.9206	49.7768	51.7076	55.2227	57.5133	45.0621	TGGT1_223450A	ubiquitin carboxyl-terminal hydrolase
TGGT1_223450B	131.48	119.546	125.292	130.255	131.024	122.787	125.899	121.281	TGGT1_223450B	ubiquitin carboxyl-terminal hydrolase
TGGT1_223480	5.23344	6.46809	5.53125	6.15397	8.49823	8.3595	7.97273	8.74952	TGGT1_223480	sushi domain (scr repeat) domain-containing protein
TGGT1_223485	45.4494	47.357	43.6188	45.2805	40.197	43.09	43.9773	40.0301	TGGT1_223485	hypothetical protein
TGGT1_223490	36.7842	30.8653	32.4234	32.0642	32.1177	33.5631	34.2416	36.5796	TGGT1_223490	hypothetical protein
TGGT1_223500	44.3985	46.8842	42.7052	43.532	46.1418	44.3616	45.564	44.3021	TGGT1_223500	hypothetical protein
TGGT1_223510	58.0612	51.5178	60.6278	56.0216	54.64	49.3857	52.4006	47.424	TGGT1_223510	hypothetical protein
TGGT1_223530	26.06	28.1986	22.6565	25.5469	22.8215	24.4323	23.9574	19.8199	TGGT1_223530	hypothetical protein
TGGT1_223540	109.43	112.738	115.674	116.335	101.48	95.1649	108.837	111.382	TGGT1_223540	importin-beta N-terminal domain-containing protein
TGGT1_223550	39.7227	41.2483	40.1804	40.8978	57.2135	58.6207	56.1813	49.9708	TGGT1_223550	hypothetical protein
TGGT1_223560	14.1775	14.9031	14.6836	13.7386	17.5949	20.0962	19.687	15.4657	TGGT1_223560	hypothetical protein
TGGT1_223570	213.22	227.442	222.944	226.221	132.241	129.708	132.814	133.749	TGGT1_223570	hypothetical protein
TGGT1_223580	52.1414	54.1844	53.7843	51.5708	39.9178	46.7173	49.4623	42.5769	TGGT1_223580	mediator complex subunit MED4
TGGT1_223590	134.354	146.232	141.304	134.343	116.023	119.931	117.828	143.566	TGGT1_223590	proteasome subunit
TGGT1_223600	68.0562	68.9173	78.949	67.9889	74.6488	70.3783	71.97	65.9911	TGGT1_223600	hypothetical protein
TGGT1_223610	85.5153	88.5296	83.9321	90.72	136.989	125.351	132.52	137.322	TGGT1_223610	hypothetical protein
TGGT1_223620	19.9257	20.8605	22.9721	22.5494	30.8011	28.6433	29.0897	32.328	TGGT1_223620	putative SNARE protein
TGGT1_223630	37.1489	36.2932	31.6095	33.5857	39.8579	39.8379	39.9812	40.7695	TGGT1_223630	hypothetical protein
TGGT1_223640	42.4037	43.3665	46.509	47.8239	48.2763	47.3427	48.4828	37.2573	TGGT1_223640	hypothetical protein
TGGT1_223650	5.10475	5.86289	6.44482	6.15397	7.72023	8.29696	7.67889	5.83301	TGGT1_223650	hypothetical protein
TGGT1_223660	133.238	132.88	129.777	130.323	99.3056	95.8528	99.8256	93.739	TGGT1_223660	putative 50S ribosomal protein L4
TGGT1_223668	17.5235	17.3428	14.8164	15.0557	17.3755	20.3255	18.0219	25.427	TGGT1_223668	LYAR-type C2HC zinc finger protein
TGGT1_223672	36.1408	42.61	39.0011	37.6051	31.1602	33.167	33.0075	32.595	TGGT1_223672	3'(2')%2C5'-bisphosphate nucleotidase
TGGT1_223680	165.711	163.65	162.566	159.39	160.269	148.366	161.08	174.764	TGGT1_223680	ubiquitin family protein
TGGT1_223685	14.778	12.0473	13.1222	13.5796	14.0839	13.1125	15.2207	17.9304	TGGT1_223685	hypothetical protein
TGGT1_223690	77.3005	84.0852	74.9293	75.6416	60.4452	61.8311	66.6222	61.986	TGGT1_223690	hypothetical protein
TGGT1_223710	100.272	90.4965	100.327	95.5115	95.1563	86.2008	92.2838	96.8198	TGGT1_223710	tetratricopeptide repeat-containing protein
TGGT1_223725	3.90363	3.25296	2.75732	3.58793	6.70283	6.98362	6.03342	7.49665	TGGT1_223725	hypothetical protein
TGGT1_223750	165.261	164.426	172.914	167.656	160.15	170.755	178.573	142.436	TGGT1_223750	hypothetical protein
TGGT1_223760	128.756	128.832	139.809	143.199	140.4	138.401	139.2	136.213	TGGT1_223760	hypothetical protein
TGGT1_223780	57.0102	56.6431	54.9138	64.56	49.4932	50.2404	49.8736	67.6958	TGGT1_223780	hypothetical protein
TGGT1_223790	140.981	134.374	137.866	141.496	147.801	135.295	135.713	148.598	TGGT1_223790	hypothetical protein
TGGT1_223800	27.7544	25.7778	27.5067	30.838	33.7934	37.3572	38.2182	35.7375	TGGT1_223800	hypothetical protein
TGGT1_223810	79.4239	81.2483	82.3707	81.3869	91.1266	84.408	90.4425	95.7518	TGGT1_223810	hypothetical protein
TGGT1_223830	2.59527	2.28842	1.79392	1.68042	0.0997445	0.229313	0.176301	0.102694	TGGT1_223830	fasciclin domain-containing protein
TGGT1_223840	195.954	189.409	202.63	202.286	218.301	213.261	215.009	207.647	TGGT1_223840	putative ATP-citrate lyase
TGGT1_223845	26.5747	27.3665	25.1149	27.2047	26.2927	30.1025	26.8565	24.5233	TGGT1_223845	hypothetical protein
TGGT1_223855	178.345	171.745	173.163	161.638	169.227	169.754	164.548	153.342	TGGT1_223855	RNA recognition motif-containing protein
TGGT1_223870	7.22816	8.34043	7.00957	7.33481	8.81741	9.94385	8.09026	10.9472	TGGT1_223870	hypothetical protein
TGGT1_223880	575.957	534.771	620.995	618.554	719.517	739.493	751.219	603.142	TGGT1_223880	zinc finger%2C C3HC4 type (RING finger) domain-containing protein
TGGT1_223900	1.26546	2.00473	1.279	1.29438	0.458825	0.25016	0.430958	1.06802	TGGT1_223900	hypothetical protein
TGGT1_223910	94.0089	98.2696	87.0549	90.8109	84.324	85.5546	83.508	86.8174	TGGT1_223910	acyltransferase domain-containing protein
TGGT1_223920	850.349	750.147	775.056	781.055	719.357	741.244	736.997	956.943	TGGT1_223920	rhoptry neck protein RON3
TGGT1_223930	257.511	266.686	250.451	261.26	237.99	236.172	240.612	232.704	TGGT1_223930	RNA recognition motif-containing protein
TGGT1_223940	205.52	206.922	194.557	193.93	349.046	347.222	326.98	479.786	TGGT1_223940	biotype=protein_coding
TGGT1_223950	34.7466	32.1135	33.2539	30.4065	28.2875	26.0166	26.8565	44.0146	TGGT1_223950	hypothetical protein
TGGT1_223960	49.4389	53.4847	50.2795	50.5035	49.6728	51.1993	47.2683	54.6126	TGGT1_223960	ubiquitin interaction motif family protein
TGGT1_223970	17.7165	19.3475	18.6036	19.9153	26.4722	27.4342	24.2904	31.4243	TGGT1_223970	putative translation elongation and release factors (gtpases)
TGGT1_223985	173.99	180.407	177.631	179.646	167.232	166.544	169.171	162.051	TGGT1_223985	serine/threonine specific protein phosphatase
TGGT1_224000	17.6092	11.5745	9.83333	10.7184	68.6841	62.8526	63.7035	92.6299	TGGT1_224000	hypothetical protein
TGGT1_224020	32.6232	39.2814	32.9882	31.5192	25.6942	22.0349	24.1728	27.563	TGGT1_224020	hypothetical protein
TGGT1_224030	101.902	102.922	112.369	112.952	123.803	112.092	122.431	97.8673	TGGT1_224030	hypothetical protein
TGGT1_224050	135.984	139.291	138.148	140.202	122.267	119.013	126.996	125.348	TGGT1_224050	AP2 domain transcription factor AP2X-4
TGGT1_224060	153.464	157.56	157.516	161.547	196.975	182.783	172.011	188.813	TGGT1_224060	putative thioredoxin
TGGT1_224070	76.7429	81.1348	79.2978	83.4079	61.3429	65.1249	61.0785	66.7099	TGGT1_224070	hypothetical protein
TGGT1_224090	206.442	218.307	218.277	216.184	213.952	209.509	218.476	189.614	TGGT1_224090	enoyl-CoA hydratase/isomerase family protein
TGGT1_224100	9.90922	12.8794	13.3381	11.9673	9.39593	9.77707	7.03246	5.93571	TGGT1_224100	hypothetical protein
TGGT1_224110	129.506	130.969	117.767	123.761	99.2857	102.524	103.626	117.42	TGGT1_224110	putative adhesion regulating molecule region protein
TGGT1_224130	148.488	148.747	131.122	124.646	300.211	313.95	293.581	506.158	TGGT1_224130	hypothetical protein
TGGT1_224140	2.78831	1.41844	1.64442	1.97563	1.67571	1.81366	1.29287	1.54041	TGGT1_224140	hypothetical protein
TGGT1_224150	16.6441	17.3428	16.6768	17.5309	14.7422	14.5301	12.1256	20.4566	TGGT1_224150	hypothetical protein
TGGT1_224160	25.2449	24.1702	24.8823	25.9103	22.9213	22.1183	21.8613	28.1587	TGGT1_224160	hypothetical protein
TGGT1_224170	0.772147	0.510639	1.09628	1.06729	0	0	0.019589	0	TGGT1_224170	SAG-related sequence SRS60A
TGGT1_224180	0.622007	0.775414	0.896959	0.794794	0.558569	0.521166	0.666026	0.492931	TGGT1_224180	hypothetical protein
TGGT1_224190	157.668	158.695	171.369	167.929	144.969	145.572	150.777	152.172	TGGT1_224190	cation-transporting atpase family protein
TGGT1_224200	43.8194	45.3145	44.1669	41.6018	40.7157	35.1474	36.5727	35.3267	TGGT1_224200	tRNA pseudouridine synthase
TGGT1_224205	96.1967	91.6313	96.8051	99.5082	105.51	105.005	100.061	112.655	TGGT1_224205	putative ER lumen protein retaining receptor
TGGT1_224210	91.4351	88.3027	96.3733	98.5771	119.833	119.785	117.965	134.858	TGGT1_224210	hypothetical protein
TGGT1_224220	46.7793	57.7778	52.688	57.9972	52.6851	49.8235	48.9334	51.9015	TGGT1_224220	serine/threonine-protein phosphatase PP2A catalytic subunit
TGGT1_224230	37.6207	37.3523	43.7683	43.7364	41.5137	41.4431	44.4475	38.0173	TGGT1_224230	AP2 domain transcription factor AP2X-3
TGGT1_224235	38.543	40.5296	39.1008	40.5799	33.2349	34.5846	34.9468	35.8812	TGGT1_224235	translation initiation factor IF-3 protein
TGGT1_224240	108.701	111.433	115.409	116.971	112.312	105.025	111.657	105.816	TGGT1_224240	protein phosphatase 2C domain-containing protein
TGGT1_224260	479.332	473.003	509.406	523.201	551.886	561.546	556.974	513.408	TGGT1_224260	PHD-finger domain-containing protein
TGGT1_224270	242.776	226.118	252.129	256.446	261.889	252.244	249.584	221.88	TGGT1_224270	hypothetical protein
TGGT1_224275	0.300279	0.813239	0.664414	0.726669	0.219438	0.833866	0.489725	0.184849	TGGT1_224275	hypothetical protein
TGGT1_224280	123.007	120.984	126.637	130.164	120.771	112.593	123.097	119.823	TGGT1_224280	CPSF A subunit region protein
TGGT1_224290	255.645	240.095	250.517	258.512	302.884	300.421	296.911	253.859	TGGT1_224290	DHHC zinc finger domain-containing protein
TGGT1_224310	126.868	131.272	141.836	142.972	142.914	140.402	149.014	131.715	TGGT1_224310	DHHC zinc finger domain-containing protein
TGGT1_224320	14.3705	14.279	12.7734	14.0338	13.4057	15.093	14.3979	17.5607	TGGT1_224320	hypothetical protein
TGGT1_224330	73.1609	72.9835	75.5605	69.147	91.4258	95.2483	88.1506	86.2218	TGGT1_224330	proteasome activator pa28 beta subunit protein
TGGT1_224340	28.9341	31.4705	28.819	26.5461	30.6615	33.2504	32.8116	35.6553	TGGT1_224340	hypothetical protein
TGGT1_224350A	201.959	192.605	190.554	191.704	209.025	216.597	209.093	236.956	TGGT1_224350A	putative aminopeptidase N
TGGT1_224350B	67.5843	70.5249	61.7075	61.4262	55.1388	58.0787	55.8091	67.552	TGGT1_224350B	putative aminopeptidase N
TGGT1_224460	1782.46	1849.85	1779.25	1837	1345.27	1376.19	1348.88	1300.33	TGGT1_224460	putative aminopeptidase n
TGGT1_224470	176.028	187.064	181.701	180.6	204.217	201.545	202.237	186.143	TGGT1_224470	hypothetical protein
TGGT1_224480	131.051	133.144	133.747	132.413	118.157	113.718	112.794	124.794	TGGT1_224480	putative cell-cycle-associated protein kinase CLK
TGGT1_224490	48.8383	47.0166	44.8812	52.1385	40.217	38.0243	41.3132	45.7193	TGGT1_224490	polyprenyl synthetase superfamily protein
TGGT1_224510	84.2713	83.7637	86.0084	87.6317	89.9895	86.5135	89.6981	81.7032	TGGT1_224510	hypothetical protein
TGGT1_224520	285.48	310.43	315.115	307.835	209.723	214.908	208.212	211.96	TGGT1_224520	alveolin domain containing intermediate filament IMC8
TGGT1_224530	109.752	110.544	111.273	103.8	127.214	128.457	127.564	156.608	TGGT1_224530	alveolin domain containing intermediate filament IMC5
TGGT1_224540	4.74013	5.33334	5.23226	6.24481	9.43583	8.88067	11.1853	9.03706	TGGT1_224540	hypothetical protein
TGGT1_224540A	42.5324	41.7589	45.1137	43.4184	66.4298	58.4957	65.5252	73.118	TGGT1_224540A	hypothetical protein
TGGT1_224540B	31.1647	33.4374	33.1709	32.4503	34.0328	34.2719	35.4365	44.9799	TGGT1_224540B	hypothetical protein
TGGT1_224560	2.80976	2.42081	2.10951	1.40792	1.55601	2.29313	2.01767	1.82795	TGGT1_224560	hypothetical protein
TGGT1_224570	45.1063	39.7542	43.7351	43.373	39.6584	44.0698	42.8803	55.9476	TGGT1_224570	hypothetical protein
TGGT1_224575	1.05098	1.91017	1.11289	1.27167	0.498723	0.604553	0.646437	0.472392	TGGT1_224575	hypothetical protein
TGGT1_224580	96.2181	101.428	99.1306	93.3769	93.9593	92.1421	101.863	99.8595	TGGT1_224580	RNA recognition motif-containing protein
TGGT1_224590	83.4562	88.019	77.3876	74.2337	85.8601	84.1996	80.9026	84.1884	TGGT1_224590	DNA-directed RNA polymerase III POLR3C
TGGT1_224600	45.2564	49.3807	47.5887	46.3251	50.6702	54.4097	52.3223	50.1146	TGGT1_224600	GTP binding protein
TGGT1_224610	86.8022	84.558	87.0881	88.54	67.3076	68.4604	73.733	73.652	TGGT1_224610	GYF domain-containing protein
TGGT1_224620	87.2526	93.863	89.9949	89.4938	105.629	107.819	105.193	88.0497	TGGT1_224620	hypothetical protein
TGGT1_224630	35.7762	34.7613	38.5194	39.3309	27.709	30.0609	26.073	23.4964	TGGT1_224630	zinc finger (CCCH type) motif-containing protein
TGGT1_224650	95.7677	104.132	94.3966	94.535	88.9522	87.0556	88.3073	81.9086	TGGT1_224650	mRNA capping enzyme%2C beta chain protein
TGGT1_224660	99.6499	103.338	103.3	95.6704	116.841	118.159	122.118	104.748	TGGT1_224660	transcription factor s-ii (tfiis)%2C central domain-containing protein
TGGT1_224670	107.779	104.019	106.323	109.068	91.9644	98.6671	97.2399	88.0703	TGGT1_224670	DnaJ domain-containing protein
TGGT1_224680	0.72925	0.472814	1.14611	0.817502	0.119693	0.104233	0	0	TGGT1_224680	hypothetical protein
TGGT1_224700	70.5871	69.1443	79.4473	74.8469	119.394	111.259	115.889	123.109	TGGT1_224700	hypothetical protein
TGGT1_224710	5.70531	5.74941	5.28209	5.35918	5.68544	5.5869	3.9178	5.36062	TGGT1_224710	hypothetical protein
TGGT1_224720	70.9946	62.1844	71.9228	67.2395	78.8979	68.3978	77.1611	81.6211	TGGT1_224720	SPOC domain-containing protein
TGGT1_224730	49.2029	52.3877	49.6483	48.0055	47.7976	50.428	55.2018	49.4984	TGGT1_224730	hypothetical protein
TGGT1_224740	132.53	136.492	128.182	129.824	127.114	128.978	129.385	126.129	TGGT1_224740	hypothetical protein
TGGT1_224750	2.53093	3.78251	4.05293	4.17834	0.857803	1.16741	1.21452	0.534008	TGGT1_224750	SAG-related sequence SRS40F
TGGT1_224760	3.19583	2.53428	3.80377	4.36001	10.553	10.5692	10.4605	8.23605	TGGT1_224760	SAG-related sequence SRS40E
TGGT1_224800	18.982	16.7754	18.371	15.805	21.3254	21.5346	22.6253	23.8455	TGGT1_224800	hypothetical protein
TGGT1_224810	0.386074	0.680852	0.498311	0.794794	0.458825	0.396086	0.137123	0.32862	TGGT1_224810	hypothetical protein
TGGT1_224820	34.9182	32.435	32.6227	30.3838	30.2824	32.4791	33.5952	29.5758	TGGT1_224820	hypothetical protein
TGGT1_224830	25.6524	26.4586	23.6864	23.7076	30.5817	27.9553	27.17	24.359	TGGT1_224830	hypothetical protein
TGGT1_224840	23.5934	23.6029	22.9721	25.5015	28.0881	30.4569	32.8312	40.9132	TGGT1_224840	3'5'-cyclic nucleotide phosphodiesterase domain-containing protein
TGGT1_224845	0.857941	0.718677	0.548142	0.862919	0.91765	1.20911	1.23411	2.17711	TGGT1_224845	hypothetical protein
TGGT1_224850	260.793	257.778	264.57	266.574	362.472	347.409	373.092	384.609	TGGT1_224850	putative polyadenylate binding protein
TGGT1_224860	34.0388	34.3074	31.7092	30.5655	29.6042	30.0817	28.8546	30.5206	TGGT1_224860	putative exosome component 2
TGGT1_224870	163.738	162.232	174.558	180.713	185.325	188.099	184.959	171.417	TGGT1_224870	hypothetical protein
TGGT1_224880	28.6123	25.4185	27.0915	25.5015	67.8662	67.3138	62.2931	107.069	TGGT1_224880	kinesin motor domain-containing protein
TGGT1_224890	154.88	148.104	149.443	158.391	156.579	159.393	158.005	133.913	TGGT1_224890	hypothetical protein
TGGT1_224900	152.113	146.932	137.135	146.537	134.555	142.779	140.12	132.208	TGGT1_224900	putative adenylate kinase
TGGT1_224910	33.8029	34.2317	33.636	32.5638	24.9162	25.7456	28.2669	37.5243	TGGT1_224910	divalent cation tolerance protein%2C CutA1 family protein
TGGT1_224920	96.1967	90.4587	99.8116	103.096	110.357	101.627	102.333	101.441	TGGT1_224920	hypothetical protein
TGGT1_224928	37.0845	36.3121	35.895	37.4688	28.0282	29.7898	27.2483	25.7556	TGGT1_224928	histone lysine demethylase JMJD4
TGGT1_224932	0.72925	0.624114	0.93018	0.726669	0.0398978	0.0208466	0	0.0205388	TGGT1_224932	hypothetical protein
TGGT1_224935	58.7046	60.2365	62.1725	58.5876	60.8442	62.0604	64.3107	58.6998	TGGT1_224935	hypothetical protein
TGGT1_224940	33.3525	32.0757	30.3305	33.9263	28.9259	28.1221	28.0711	26.1459	TGGT1_224940	hypothetical protein
TGGT1_224950	133.174	134.828	143.945	147.741	152.848	153.598	152.579	126.293	TGGT1_224950	calcium-dependent protein kinase CDPK5
TGGT1_224960	28.8697	25.4941	27.9718	27.7042	28.7464	31.7077	32.4198	31.3422	TGGT1_224960	hypothetical protein
TGGT1_224970	255.323	256.643	262.527	246.5	342.403	326.021	342.494	285.715	TGGT1_224970	nucleolar protein%2Cnop52 protein
TGGT1_224980	169.872	175.962	169.725	177.353	166.972	164.772	164.176	164.043	TGGT1_224980	hypothetical protein
TGGT1_224990	76.6356	69.0686	66.4248	70.1462	77.9603	75.7358	76.2404	72.584	TGGT1_224990	hypothetical protein
TGGT1_225000	237.435	240.227	249.919	244.501	263.006	238.944	247.115	257.988	TGGT1_225000	hypothetical protein
TGGT1_225010	225.982	229.012	227.861	226.153	179.141	169.692	179.044	156.505	TGGT1_225010	hypothetical protein
TGGT1_225020	69.579	64.6052	65.0129	65.7181	78.7383	69.5652	67.1903	111.074	TGGT1_225020	hypothetical protein
TGGT1_225028	1.69443	2.59102	1.46171	1.04459	0.857803	1.20911	0.548492	0.636702	TGGT1_225028	putative myosin heavy chain
TGGT1_225050	169.98	167.489	161.801	156.347	176.029	177.738	175.616	220.771	TGGT1_225050	putative adenosylhomocysteinase
TGGT1_225060	60.9353	64.3594	54.1165	59.2235	51.8073	52.9922	54.6533	62.746	TGGT1_225060	nucleoredoxin family protein
TGGT1_225080	1107.99	1133.22	1017.68	1015.72	982.683	989.361	990.068	1041.69	TGGT1_225080	ribosomal protein RPS18
TGGT1_225090	132.724	130.515	142.035	135.751	151.213	138.151	154.753	143.628	TGGT1_225090	hypothetical protein
TGGT1_225098	1.5014	1.43735	1.06306	1.40792	0.299234	0.3127	0.137123	0.102694	TGGT1_225098	hypothetical protein
TGGT1_225105	14.1346	15.2057	15.4144	14.4425	43.9674	43.5278	45.6228	39.1058	TGGT1_225105	hypothetical protein
TGGT1_225108	66.662	67.7447	66.6906	65.9452	67.1081	64.7914	66.9748	71.0231	TGGT1_225108	SNF7 family protein
TGGT1_225110	95.0384	71.0733	81.3741	68.761	77.1225	64.7288	69.3255	70.8793	TGGT1_225110	AP2 domain transcription factor AP2X-2
TGGT1_225120	1361.38	1358.17	1348.89	1354.49	1421.62	1437.81	1431.82	1352.97	TGGT1_225120	hypothetical protein
TGGT1_225125	182.313	181.315	185.056	183.734	168.748	166.064	169.249	156.259	TGGT1_225125	pre-rRNA processing protein
TGGT1_225130	114.642	127.66	127.169	129.392	136.909	132.605	132.97	117.235	TGGT1_225130	hypothetical protein
TGGT1_225150	742.141	678.034	694.097	685.703	564.833	587.667	557.621	674.124	TGGT1_225150	hypothetical protein
TGGT1_225160	379.854	374.525	344.598	354.932	389.642	382.473	394.836	339.321	TGGT1_225160	hypothetical protein
TGGT1_225170	75.1986	85.844	85.2111	80.9554	107.824	102.149	108.033	96.3063	TGGT1_225170	hypothetical protein
TGGT1_225190	59.0049	53.7684	57.6711	55.2041	53.1239	50.6782	47.2291	51.9836	TGGT1_225190	hypothetical protein
TGGT1_225200	541.661	522.478	520.336	507.76	370.092	387.039	372.759	447.355	TGGT1_225200	hypothetical protein
TGGT1_225210	12.5688	10.1749	10.1489	10.4232	10.9519	10.0064	11.1461	12.1795	TGGT1_225210	hypothetical protein
TGGT1_225220	133.496	137.551	139.942	133.934	109.559	106.818	110.169	134.324	TGGT1_225220	SCP family extracellular subfamily protein
TGGT1_225230	320.355	329.286	358.235	362.698	339.63	332.316	344.904	298.079	TGGT1_225230	hypothetical protein
TGGT1_225240	79.7242	77.1821	76.7232	73.3027	75.367	70.1281	73.2041	79.3618	TGGT1_225240	putative 50S ribosomal protein L13
TGGT1_225250	11.3892	10.2695	11.9096	9.81002	12.9668	11.7992	13.1246	15.2808	TGGT1_225250	putative LSU ribosomal protein L14P
TGGT1_225260	111.189	109.106	115.06	112.634	119.454	117.512	117.848	110.663	TGGT1_225260	DNA-directed RNA polymerase II RPB1
TGGT1_225270	84.1426	80.9079	86.3406	84.2027	74.8084	71.6499	68.9533	89.9393	TGGT1_225270	hypothetical protein
TGGT1_225300	43.9266	46.2223	46.6751	39.5126	77.4616	70.3157	67.6605	95.5875	TGGT1_225300	hypothetical protein
TGGT1_225310	125.796	130.364	123.548	121.104	108.283	107.152	107.191	110.026	TGGT1_225310	putative ARF1-directed GTPase-activating protein
TGGT1_225315	1.24401	3.08274	2.0929	2.06646	0.897701	1.02149	0.626848	0.780473	TGGT1_225315	hypothetical protein
TGGT1_225320	104.948	103.092	94.1309	87.2683	77.5015	85.1585	80.648	98.545	TGGT1_225320	hypothetical protein
TGGT1_225330	120.326	123.953	114.562	111.044	99.7445	102.774	102.157	121.959	TGGT1_225330	hypothetical protein
TGGT1_225340	285.995	305.683	301.478	290.599	187.959	182.158	179.494	197.213	TGGT1_225340	hypothetical protein
TGGT1_225350	41.46	37.5603	35.2472	38.6497	47.1792	47.2176	44.5454	46.9311	TGGT1_225350	hypothetical protein
TGGT1_225360	29.8135	28.539	25.4803	24.4569	23.6195	22.2642	22.8996	23.4347	TGGT1_225360	hypothetical protein
TGGT1_225380	30.8215	29.4468	23.6698	23.8211	20.7269	21.6805	21.1953	24.2768	TGGT1_225380	hypothetical protein
TGGT1_225400	0.278831	0.624114	0.315597	0.317917	0.319182	0.18762	0.372191	0.143771	TGGT1_225400	hypothetical protein
TGGT1_225410	16.4725	13.9196	17.1585	15.7369	20.288	17.7613	17.1208	20.5593	TGGT1_225410	histone H3 centromeric CENH3
TGGT1_225420	25.7382	20.9929	19.1019	21.1642	21.2456	22.4935	20.9211	22.49	TGGT1_225420	histidine triad domain-containing protein
TGGT1_225430	17.8023	18.0426	20.5138	20.8463	17.4952	16.9066	21.0386	19.4708	TGGT1_225430	Ras-related GTP binding A family protein
TGGT1_225435	6.34877	6.39244	6.42821	6.35835	4.00973	4.66965	4.70136	4.58015	TGGT1_225435	hypothetical protein
TGGT1_225440	40.7093	31.6218	32.9715	32.0642	30.5019	29.8941	28.9917	24.8725	TGGT1_225440	hypothetical protein
TGGT1_225450	53.0637	54.9977	56.525	53.6599	42.7106	39.9839	41.1369	44.9388	TGGT1_225450	hypothetical protein
TGGT1_225470	37.7709	38.9409	40.0143	33.9945	34.9305	39.0458	38.3945	40.7489	TGGT1_225470	peptide methionine sulfoxide reductase
TGGT1_225480	36.2909	33.6643	28.0881	28.7034	34.7909	37.1279	41.2153	46.2122	TGGT1_225480	hypothetical protein
TGGT1_225490	361.644	346.78	361.94	345.826	319.262	326.563	314.854	304.528	TGGT1_225490	calcium-dependent protein kinase CDPK2
TGGT1_225500	81.3757	86.5627	83.1514	82.2952	90.3486	92.3923	93.9293	88.707	TGGT1_225500	hypothetical protein
TGGT1_225510	108.251	112.511	104.645	109.091	109.859	110.862	108.66	104.132	TGGT1_225510	RAP domain-containing protein
TGGT1_225530	62.308	61.4847	63.6509	66.1495	70.0805	67.7933	67.9543	65.9295	TGGT1_225530	metal cation transporter%2C ZIP family protein
TGGT1_225540	487.118	475.367	452.997	451.942	487.212	502.592	507.453	450.826	TGGT1_225540	hypothetical protein
TGGT1_225550	124.487	119.962	119.628	119.696	127.035	127.519	125.938	141.923	TGGT1_225550	phosphatidylserine decarboxylase
TGGT1_225555	108.315	114.213	97.2702	101.143	91.5854	97.5206	87.8567	97.8467	TGGT1_225555	hypothetical protein
TGGT1_225560	1393.34	1424.08	1468.65	1454.22	1676.05	1690.39	1663.93	1719.75	TGGT1_225560	hypothetical protein
TGGT1_225570	1.97327	1.49409	2.22579	1.6123	0.219438	0.271006	0.137123	0.205388	TGGT1_225570	hypothetical protein
TGGT1_225580	51.2834	57.1537	49.4822	47.6195	44.7853	45.5082	44.9764	47.4651	TGGT1_225580	putative proteasome (prosome%2C macropain) 26S subunit%2C non-ATPase%2C 9
TGGT1_225680	67.3913	69.4847	73.4842	72.6214	4.5683	6.39992	5.07355	5.83301	TGGT1_225680	hypothetical protein
TGGT1_225690	25.7597	21.5792	21.3443	21.9817	99.4652	96.9369	88.5423	168.87	TGGT1_225690	hypothetical protein
TGGT1_225710	25.2664	26.0237	26.6264	26.8413	27.8686	26.1417	27.2679	27.5014	TGGT1_225710	putative mitochondrial inner membrane translocase subunit TIM17
TGGT1_225720	27.5828	25.6076	25.7128	24.684	28.7863	27.0381	27.9143	30.7876	TGGT1_225720	hypothetical protein
TGGT1_225730	76.3139	77.8251	72.1221	73.1891	72.4744	68.8148	75.0847	75.48	TGGT1_225730	putative membrane protein
TGGT1_225745	129.613	131.707	148.812	142.677	183.51	179.802	192.188	166.775	TGGT1_225745	hypothetical protein
TGGT1_225770	131.522	126.411	134.511	138.181	120.85	123.454	126.682	114.812	TGGT1_225770	Tyrosine kinase-like (TKL) protein
TGGT1_225780	50.6185	47.0544	45.0971	49.141	53.3633	51.7205	57.9639	51.6345	TGGT1_225780	hypothetical protein
TGGT1_225790	260.214	289.683	284.951	285.831	281.1	295.876	293.561	236.709	TGGT1_225790	PDI family protein
TGGT1_225800	70.63	64.3783	67.1058	67.0806	69.9808	65.1666	72.2443	61.4315	TGGT1_225800	iron-sulfur assembly ATPase
TGGT1_225810	89.5691	89.2483	90.4932	88.0631	92.8023	92.3298	86.8381	88.5837	TGGT1_225810	BIR protein
TGGT1_225820	37.8781	36.8984	34.7489	34.7665	49.4932	47.3636	47.758	41.4678	TGGT1_225820	hypothetical protein
TGGT1_225830	116.401	112.813	109.711	112.77	128.152	126.539	119.473	130.277	TGGT1_225830	hypothetical protein
TGGT1_225840	54.994	55.0922	56.1098	54.0914	56.4753	49.1355	54.477	53.9964	TGGT1_225840	hypothetical protein
TGGT1_225850	308.494	335.149	332.871	335.698	311.023	309.197	310.799	269.345	TGGT1_225850	peptidase%2C M28 family protein
TGGT1_225860	95.8106	92.4634	89.2972	90.5838	93.5404	92.705	93.6159	125.903	TGGT1_225860	hypothetical protein
TGGT1_225870	162.902	164.653	177.681	181.258	243.636	252.015	253.736	230.568	TGGT1_225870	hypothetical protein
TGGT1_225880	35.0469	33.3806	35.8617	33.7901	33.2149	35.481	33.2817	38.0583	TGGT1_225880	UDP-glucose 4-epimerase
TGGT1_225890	104.926	96.1703	101.456	104.322	100.642	99.7929	101.256	92.5066	TGGT1_225890	hypothetical protein
TGGT1_225900	57.4606	59.9528	59.7308	56.9754	81.3117	79.2589	76.8869	78.9305	TGGT1_225900	hypothetical protein
TGGT1_225910	79.5312	75.8771	79.4971	85.1565	79.5363	84.5123	81.0985	81.8676	TGGT1_225910	hypothetical protein
TGGT1_225920	95.2958	101.712	103.184	99.1675	81.0125	81.8439	76.1033	65.3544	TGGT1_225920	hypothetical protein
TGGT1_225930	163.052	165.39	167.798	164.613	202.062	203.818	209.113	206.291	TGGT1_225930	triose-phosphate isomerase TPI-I
TGGT1_225940	141.839	149.466	147.732	142.768	149.617	161.165	153.852	143.258	TGGT1_225940	hypothetical protein
TGGT1_225960	137.978	124.974	136.886	141.473	148.52	143.216	144.351	131.695	TGGT1_225960	STE kinase
TGGT1_225970	9.43735	6.43026	8.27195	7.92523	8.25885	7.88003	10.2646	7.51719	TGGT1_225970	mediator complex subunit MED31
TGGT1_225980	83.2418	81.3239	84.4304	81.5231	80.9127	76.6739	79.3943	78.15	TGGT1_225980	hypothetical protein
TGGT1_225990	8.38638	8.11348	8.38823	8.53835	6.66293	6.98362	6.89533	13.9253	TGGT1_225990	acyl transferase domain-containing protein
TGGT1_226000	79.0593	80.5296	73.7167	74.2337	81.7107	77.5703	74.8496	91.2743	TGGT1_226000	putative ATP synthase
TGGT1_226010	22.092	20.3688	18.4541	17.0313	18.4926	17.8447	19.0993	18.6697	TGGT1_226010	pterin-4-alpha-carbinolamine dehydratase
TGGT1_226020	925.504	922.138	870.333	878.52	1062.88	1063.76	1054.93	965.343	TGGT1_226020	transporter%2C major facilitator family protein
TGGT1_226030	195.482	196.199	176.335	187.98	190.472	195.458	196.184	235.107	TGGT1_226030	AGC kinase
TGGT1_226040	20.8051	23.1868	19.5172	23.1626	22.3627	20.0128	22.3119	27.4398	TGGT1_226040	EF hand domain-containing protein
TGGT1_226050	112.733	114.024	111.887	113.769	94.857	95.3734	98.0626	93.513	TGGT1_226050	hypothetical protein
TGGT1_226060	232.953	224.87	230.834	238.484	200.127	202.588	203.589	178.852	TGGT1_226060	transmembrane amino acid transporter protein
TGGT1_226068	171.309	166.771	166.27	161.525	163.641	162.291	158.318	163.201	TGGT1_226068	DnaJ domain-containing protein
TGGT1_226072	332.881	323.083	344.549	347.529	386.191	382.598	377.01	341.313	TGGT1_226072	Ser/Thr phosphatase family protein
TGGT1_226080A	29.8135	29.1253	28.8023	28.6353	30.063	29.769	30.5197	29.3499	TGGT1_226080A	polyA polymerase
TGGT1_226080B	14.156	14.1655	11.9096	12.8302	13.6052	12.4663	11.9493	12.426	TGGT1_226080B	polyA polymerase
TGGT1_226090	31.7224	35.1584	28.7525	32.2459	32.5766	29.7273	28.6391	36.0661	TGGT1_226090	DEAD/DEAH box helicase domain-containing protein
TGGT1_226100	0.815044	0.680852	0.730855	0.454168	0.139642	0.166773	0.528903	0.308082	TGGT1_226100	haloacid dehalogenase family hydrolase domain-containing protein
TGGT1_226220	23.3146	21.2766	21.6931	19.5065	35.5689	34.8764	31.8517	65.3544	TGGT1_226220	alveolin domain containing intermediate filament IMC9
TGGT1_226230	0.386074	0.529551	0.498311	0.363334	0.159591	0.333546	0.313424	0.0821551	TGGT1_226230	hypothetical protein
TGGT1_226240	25.9742	27.9717	27.5566	27.7951	20.2082	22.7228	21.019	21.7506	TGGT1_226240	putative bud site selection protein
TGGT1_226250	467.321	473.343	468.13	451.602	417.89	403.758	411.8	428.542	TGGT1_226250	DEAD (Asp-Glu-Ala-Asp) box polypeptide DDX3X
TGGT1_226260	100.293	100.312	99.6621	99.3265	112.512	111.696	116.241	104.132	TGGT1_226260	hypothetical protein
TGGT1_226270	26.4246	25.7967	22.3077	26.2963	25.5146	27.3299	24.5842	27.029	TGGT1_226270	hypothetical protein
TGGT1_226280	42.4466	43.1962	41.3598	40.103	30.7213	33.6465	36.2984	33.8068	TGGT1_226280	putative ribosomal protein L28
TGGT1_226290	61.1498	61.3523	60.9932	58.0881	60.7644	65.0624	61.3136	66.3197	TGGT1_226290	hypothetical protein
TGGT1_226300	0.750699	0.794327	0.9634	0.522293	0.0797956	0.500319	0.117534	0.0821551	TGGT1_226300	2%2C4-dienoyl CoA reductase 2%2C peroxisomal family protein
TGGT1_226310	5.834	7.07329	6.84346	6.38106	0.658314	0.604553	0.901095	0.883167	TGGT1_226310	zinc finger (CCCH type) motif-containing protein
TGGT1_226320	53.0637	66.0237	61.4085	54.0914	61.8615	60.2468	63.4096	53.7911	TGGT1_226320	hypothetical protein
TGGT1_226330	17.502	19.9149	18.8361	19.4384	16.0988	14.4259	14.1629	18.6492	TGGT1_226330	hypothetical protein
TGGT1_226340	109.623	107.631	106.14	107.706	113.13	112.697	108.895	131.284	TGGT1_226340	hypothetical protein
TGGT1_226350	63.745	60.7282	61.8403	65.65	59.3081	56.7654	56.2009	57.3237	TGGT1_226350	hypothetical protein
TGGT1_226370	90.9203	82.9693	92.802	88.6081	75.3071	77.7371	80.7851	66.2581	TGGT1_226370	dgat2l1-prov protein
TGGT1_226380	317.781	307.858	303.72	303.225	377.234	386.684	375.992	344.682	TGGT1_226380	hypothetical protein
TGGT1_226390	43.0472	46.6762	47.7049	49.5724	54.1214	55.0351	56.5143	52.5382	TGGT1_226390	hypothetical protein
TGGT1_226400	93.4942	98.2885	88.8322	88.4946	92.2038	93.2887	100.021	93.8417	TGGT1_226400	lipoic acid synthase LIPA
TGGT1_226410	425.196	427.991	376.939	385.157	380.825	388.894	354.953	468.017	TGGT1_226410	EF-1 guanine nucleotide exchange domain-containing protein
TGGT1_226420	206.914	225.381	227.063	217.206	223.767	225.873	213.579	231.39	TGGT1_226420	peptidase family M3 protein
TGGT1_226430	104.261	102.298	94.2804	93.604	114.048	115.428	112.735	127.402	TGGT1_226430	reticulon protein
TGGT1_226440	184.672	193.664	201.616	199.38	177.964	177.905	176.732	156.013	TGGT1_226440	SWI2/SNF2-containing protein RAD16
TGGT1_226460	29.599	31.13	30.6129	31.6782	40.8155	38.7747	39.5306	34.2998	TGGT1_226460	hypothetical protein
TGGT1_226470	424.552	399.736	418.033	428.053	457.329	445.576	460.636	408.475	TGGT1_226470	hypothetical protein
TGGT1_226480	31.894	32.1513	33.4699	36.0836	24.8563	23.3274	25.4461	28.3435	TGGT1_226480	DNA topoisomerase family protein
TGGT1_226490	0.536213	0.416076	0.282376	1.02188	0.139642	0.0833866	0.176301	0.0821551	TGGT1_226490	hypothetical protein
TGGT1_226500	78.4373	92.8984	78.2181	80.3196	80.4938	80.3638	85.5648	82.4221	TGGT1_226500	hypothetical protein
TGGT1_226510	135.447	136.076	140.939	146.401	154.863	144.655	156.105	148.577	TGGT1_226510	Sec23/Sec24 trunk domain-containing protein
TGGT1_226520	103.275	110.128	97.2868	100.03	102.956	111.801	105.82	104.173	TGGT1_226520	hypothetical protein
TGGT1_226532	17.2661	16.4917	15.5805	18.848	8.79747	7.7341	7.69848	7.16803	TGGT1_226532	hypothetical protein
TGGT1_226540	328.42	334.09	322.49	339.695	395.587	379.638	382.573	323.321	TGGT1_226540	protein kinase
TGGT1_226550	52.6347	54.1655	46.8578	48.3689	55.837	55.3687	54.4966	64.2247	TGGT1_226550	TBC domain containing protein
TGGT1_226560	109.366	112.53	107.27	106.684	111.175	112.759	113.655	103.166	TGGT1_226560	zinc finger (CCCH type) motif-containing protein
TGGT1_226565	7.82871	7.64067	7.07601	6.13127	7.28135	8.56797	8.12944	6.69564	TGGT1_226565	hypothetical protein
TGGT1_226570	424.359	414.941	406.522	412.044	379.029	393.23	387.706	453.106	TGGT1_226570	hypothetical protein
TGGT1_226580	386.803	411.291	358.983	358.52	339.211	349.244	338.204	323.609	TGGT1_226580	hypothetical protein
TGGT1_226590	227.054	224.303	216.782	215.094	262.986	256.226	257.713	290.747	TGGT1_226590	putative cytochrome C oxidase subunit IIa
TGGT1_226600	47.3369	42.5721	39.7818	45.0762	44.506	42.2561	39.9028	46.8284	TGGT1_226600	putative syntaxin 5
TGGT1_226610	6.94932	6.90308	7.2255	6.44918	1.13709	1.10487	1.21452	1.33502	TGGT1_226610	hypothetical protein
TGGT1_226620	84.9362	75.3476	84.3806	86.0875	82.0099	83.1364	81.4119	81.6006	TGGT1_226620	hypothetical protein
TGGT1_226640	70.8445	73.4563	69.8964	68.3068	62.7393	61.6852	59.8836	63.4032	TGGT1_226640	putative zinc binding protein
TGGT1_226650	28.4408	28.0662	31.377	27.4317	28.2676	23.5359	26.7194	27.5425	TGGT1_226650	hypothetical protein
TGGT1_226660	222.571	213.39	223.525	236.19	231.128	222.538	231.503	220.484	TGGT1_226660	hypothetical protein
TGGT1_226670	47.3369	52.8227	46.6917	46.7566	34.5116	36.6275	37.3367	37.9146	TGGT1_226670	hypothetical protein
TGGT1_226680	75.8206	77.4847	76.4741	75.9596	87.9348	87.8269	86.5443	127.669	TGGT1_226680	hypothetical protein
TGGT1_226690	72.6462	61.1253	61.8237	62.7433	59.6273	62.3314	59.7857	73.118	TGGT1_226690	hypothetical protein
TGGT1_226700	14.7566	16.5485	16.4276	14.9194	21.1458	21.2427	22.0964	22.2846	TGGT1_226700	putative nuclease
TGGT1_226705	27.6257	29.4468	28.6196	30.134	37.105	39.1291	33.8694	35.2856	TGGT1_226705	hypothetical protein
TGGT1_226710	310.232	299.764	282.177	289.555	237.292	229.813	226.997	320.857	TGGT1_226710	hypothetical protein
TGGT1_226720	47.4656	47.0166	49.0504	49.913	46.3014	50.1153	50.8335	52.99	TGGT1_226720	translin family protein
TGGT1_226730	274.391	255.792	271.23	274.817	272.003	268.588	262.708	287.769	TGGT1_226730	aconitate hydratase ACN/IRP
TGGT1_226740	135.469	129.551	134.644	141.61	190.073	187.661	184.215	173.06	TGGT1_226740	zinc finger%2C C3HC4 type (RING finger) domain-containing protein
TGGT1_226755	28.0118	25.1537	27.0749	25.8194	15.0215	12.7164	13.7319	16.4721	TGGT1_226755	3'5'-cyclic nucleotide phosphodiesterase domain-containing protein
TGGT1_226780	45.4065	39.8109	43.2367	48.6868	50.0119	49.8235	48.8942	45.4523	TGGT1_226780	zinc finger%2C C3HC4 type (RING finger) domain-containing protein
TGGT1_226790	75.0699	74.8937	78.4341	78.6392	79.7358	79.0088	78.7674	82.4632	TGGT1_226790	ABC transporter%2C ATP-binding domain-containing protein
TGGT1_226800	33.76	31.0733	33.1044	31.6555	39.5387	36.5025	35.5149	37.5654	TGGT1_226800	eukaryotic glutathione synthase%2C atp binding domain-containing protein
TGGT1_226810	229.349	229.466	245.534	244.138	261.969	266.858	273.992	248.868	TGGT1_226810	histone lysine methyltransferase SET1
TGGT1_226825	13.2123	15.9054	13.4544	13.3525	14.6225	14.6135	14.3196	14.0485	TGGT1_226825	protein phosphatase inhibitor protein
TGGT1_226830	388.733	401.646	369.962	367.967	445.539	441.365	438.01	452.449	TGGT1_226830	DnaK family protein
TGGT1_226840	99.8	92.3689	92.719	87.4727	98.6473	91.5584	93.0086	89.7134	TGGT1_226840	hypothetical protein
TGGT1_226850	161.186	164.331	163.097	163.614	117.978	124.037	114.792	113.826	TGGT1_226850	TBC domain-containing protein
TGGT1_226860	178.452	172.615	171.452	173.855	268.772	289.998	282.728	251.949	TGGT1_226860	SAG-related sequence SRS67
TGGT1_226870A	58.0826	56.9835	63.3851	58.3833	49.0344	47.718	46.8961	50.2995	TGGT1_226870A	tubulin gamma chain
TGGT1_226870B	48.0876	49.5509	47.6883	48.3462	31.5193	28.414	30.598	31.9583	TGGT1_226870B	tubulin gamma chain
TGGT1_226890	33.953	30.5248	34.0346	32.6547	33.8533	32.7292	33.889	41.6937	TGGT1_226890	hypothetical protein
TGGT1_226900	79.4668	81.8724	77.0886	84.7023	83.0872	80.9058	84.6441	80.3477	TGGT1_226900	hypothetical protein
TGGT1_226910	198.077	190.752	204.955	197.2	167.132	166.919	167.133	158.025	TGGT1_226910	Amylo-alpha-1%2C6-glucosidase
TGGT1_226920A	53.5999	52.5769	54.6979	51.3437	68.9035	74.5267	79.5902	67.1002	TGGT1_226920A	hypothetical protein
TGGT1_226920B	79.4668	77.844	76.989	76.7089	98.5675	98.3753	95.516	93.8006	TGGT1_226920B	hypothetical protein
TGGT1_226925	0.15014	0.264776	0.298986	0.204376	0.0199489	0.25016	0.137123	0	TGGT1_226925	hypothetical protein
TGGT1_226940	40.3661	38.7518	39.5326	35.1526	57.9117	57.5993	54.4183	54.6331	TGGT1_226940	ubiquitin carboxyl-terminal hydrolase
TGGT1_226950	155.309	147.007	153.845	159.072	187.38	187.057	193.579	147.776	TGGT1_226950	IgA-specific metalloendopeptidase
TGGT1_226960	744.564	740.086	730.357	738.341	735.516	727.569	744.461	767.596	TGGT1_226960	phosphofructokinase PFKII
TGGT1_226970	804.706	776.7	756.685	750.989	747.844	782.145	764.559	804.319	TGGT1_226970	ribosomal protein RPS11
TGGT1_226980	138.922	138.421	126.571	126.463	116.921	126.206	122.216	143.628	TGGT1_226980	hypothetical protein
TGGT1_226985	4.31116	4.44445	4.13598	4.22376	3.77034	4.04425	3.99616	2.87543	TGGT1_226985	hypothetical protein
TGGT1_226990	78.9306	74.4776	72.554	77.8898	87.2366	81.5937	83.5667	78.0884	TGGT1_226990	hypothetical protein
TGGT1_227000	146.043	147.064	152.45	142.972	133.897	131.25	128.504	163.119	TGGT1_227000	hypothetical protein
TGGT1_227010	42.1893	46.9977	52.6382	45.7347	54.8994	53.8886	53.7914	46.1301	TGGT1_227010	rhoptry kinase family protein ROP30
TGGT1_227015	7.44264	7.92436	7.2255	6.99418	6.62304	8.46374	10.0492	8.01012	TGGT1_227015	hypothetical protein
TGGT1_227020	116.787	122.742	115.957	115.767	109.001	114.531	112.363	110.293	TGGT1_227020	histone deacetylase SIR2
TGGT1_227030	62.6941	59.5556	58.1861	55.2495	78.858	81.0517	76.4559	95.2999	TGGT1_227030	hypothetical protein
TGGT1_227050	38.6074	41.1348	40.1306	38.4907	47.8175	48.5727	46.7982	48.6974	TGGT1_227050	ATPase/histidine kinase/DNA gyrase B/HSP90 domain-containing protein
TGGT1_227060	110.696	109.05	108.532	106.343	105.969	104.567	110.09	99.1201	TGGT1_227060	hypothetical protein
TGGT1_227080	23.4432	23.0544	23.0219	22.4813	25.1955	25.5788	26.5235	23.4758	TGGT1_227080	hypothetical protein
TGGT1_227090	3.21728	3.83925	4.11937	3.08834	1.15704	1.31334	0.979451	1.2734	TGGT1_227090	aspartokinase
TGGT1_227100	0.235934	0.869977	0.382038	0.317917	0.219438	0.271006	0.176301	0.123233	TGGT1_227100	hypothetical protein
TGGT1_227115	25.2449	28.4066	27.4901	26.1601	24.6768	26.6212	25.6616	30.8903	TGGT1_227115	hypothetical protein
TGGT1_227140	35.433	39.9622	36.9414	40.103	34.7709	30.7905	32.3806	33.355	TGGT1_227140	hypothetical protein
TGGT1_227150	90.1053	91.1206	93.6159	94.1717	85.501	91.1207	87.7196	94.0881	TGGT1_227150	putative glutaredoxin
TGGT1_227260	37.1703	39.6974	38.2038	40.0122	31.5991	33.1462	30.7352	30.993	TGGT1_227260	RIO1 family protein
TGGT1_227270	64.367	65.5887	63.1193	57.2933	57.7321	59.3504	56.0246	53.7294	TGGT1_227270	hypothetical protein
TGGT1_227275	12.6117	12.6525	12.7567	12.7394	11.2312	11.2363	11.2637	11.5223	TGGT1_227275	hypothetical protein
TGGT1_227280	3655.69	3761.95	3535.68	3576.91	3740.9	3763.61	3670.51	3782.98	TGGT1_227280	dense granule protein GRA3
TGGT1_227290	172.232	170.251	181.036	174.764	168.528	171.943	167.839	155.787	TGGT1_227290	histone deacetylase HDAC3
TGGT1_227300	39.9372	40.9078	41.8747	38.6951	39.06	38.3161	36.5531	32.6772	TGGT1_227300	hypothetical protein
TGGT1_227310	5.9198	6.65722	6.66075	5.76793	8.49823	7.23378	8.99136	6.3054	TGGT1_227310	hypothetical protein
TGGT1_227320	45.2564	43.2908	43.2201	41.9878	32.1576	34.668	32.4982	47.8759	TGGT1_227320	hypothetical protein
TGGT1_227330	0.57911	0.529551	0.797297	0.999169	0.578518	1.18826	0.352602	1.15017	TGGT1_227330	hypothetical protein
TGGT1_227335	25.9742	24.4728	23.3375	21.414	18.6722	21.076	21.5871	22.5516	TGGT1_227335	hypothetical protein
TGGT1_227350	65.8684	57.8346	66.2753	63.8333	46.6006	47.4053	44.5846	54.7358	TGGT1_227350	hypothetical protein
TGGT1_227360	1216.99	1197.28	1127.31	1091.39	1218.48	1263.56	1245.74	1432.46	TGGT1_227360	ribosomal protein RPL3
TGGT1_227380	577.137	584.454	575.034	585.718	633.697	636.031	644.929	605.894	TGGT1_227380	hypothetical protein
TGGT1_227390	42.511	41.3617	42.2069	39.8305	51.3285	47.9473	44.1732	49.0055	TGGT1_227390	hypothetical protein
TGGT1_227400	14.3491	14.6383	13.9029	14.17	9.89466	9.52691	9.06971	9.50945	TGGT1_227400	hypothetical protein
TGGT1_227410	44.9347	45.6171	47.0903	47.9147	49.6728	47.1134	50.4809	46.1095	TGGT1_227410	hypothetical protein
TGGT1_227420	131.715	135.017	134.212	134.456	129.049	119.66	127.701	116.208	TGGT1_227420	4-hydroxy-3-methylbut-2-enyl diphosphate reductase
TGGT1_227430	36.0121	46.279	44.333	42.6918	6.72278	6.75431	7.38506	6.44918	TGGT1_227430	transmembrane amino acid transporter protein
TGGT1_227440	108.229	108.199	101.356	104.64	113.589	113.01	111.187	100.229	TGGT1_227440	WD domain%2C G-beta repeat-containing protein
TGGT1_227450	239.88	237.958	246.066	230.695	238.07	240.487	247.86	237.983	TGGT1_227450	hydrolase%2C NUDIX family protein
TGGT1_227560	155.009	158.222	154.144	150.806	143.113	139.506	140.982	146.092	TGGT1_227560	putative IWS1 transcription factor
TGGT1_227570	159.834	164.785	157.815	159.89	172.498	161.978	169.837	161.702	TGGT1_227570	transmembrane amino acid transporter protein
TGGT1_227580	486.946	498.837	527.727	496.837	489.726	520.478	507.395	467.421	TGGT1_227580	transmembrane amino acid transporter protein
TGGT1_227590	0.407522	0.264776	0.398648	0.590418	0.0598467	0.12508	0.039178	0.102694	TGGT1_227590	hypothetical protein
TGGT1_227600	677.28	675.575	599.667	586.081	616.222	619.27	600.599	642.186	TGGT1_227600	ribosomal protein RPL34
TGGT1_227610	121.978	120.719	127.75	132.685	135.553	136.858	133.166	130.483	TGGT1_227610	hypothetical protein
TGGT1_227615	7.27105	8.77542	7.69059	6.74439	5.96472	6.1706	6.9541	6.28487	TGGT1_227615	hypothetical protein
TGGT1_227620	11322.4	11119	9962.11	10109.9	11386.2	11875.6	11697.4	10953.8	TGGT1_227620	dense granule protein GRA2
TGGT1_227630	106.127	110.033	103.566	99.4855	24.6568	27.3716	27.3659	21.956	TGGT1_227630	hypothetical protein
TGGT1_227640	7.07802	5.61703	6.21227	7.26669	6.72278	6.87939	7.67889	10.1051	TGGT1_227640	hypothetical protein
TGGT1_227650	30.7143	34.0048	34.7489	32.4276	28.4671	29.3938	29.9516	52.0042	TGGT1_227650	putative microtubule-associated protein RP/EB family
TGGT1_227660	16.7728	17.7211	17.607	16.6225	21.1259	19.304	21.8613	20.0869	TGGT1_227660	putative DNA methyltransferase 2
TGGT1_227780	180.554	181.201	193.494	205.284	238.569	246.428	244.843	184.52	TGGT1_227780	hypothetical protein
TGGT1_227790	58.1684	56.8511	53.7511	50.8668	48.3761	50.3238	50.6572	50.2173	TGGT1_227790	glycosyltransferase%2C group 1 family protein
TGGT1_227800	117.216	119.508	119.08	117.425	136.73	128.311	121.961	141.512	TGGT1_227800	EF hand domain-containing protein
TGGT1_227810	275.464	238.147	234.272	221.52	234.559	238.256	235.362	340.533	TGGT1_227810	rhoptry kinase family protein ROP11 (incomplete catalytic triad)
TGGT1_227820	54.7796	54.8275	57.3555	61.0402	66.3102	63.2904	61.96	74.4531	TGGT1_227820	hypothetical protein
TGGT1_227830	61.9219	60.6147	62.3386	61.7214	64.9935	62.7901	62.8416	70.2015	TGGT1_227830	putative mitochondrial inner membrane translocase TIM44
TGGT1_227840	257.275	264.038	265.217	262.736	298.376	285.224	281.925	290.809	TGGT1_227840	Memo family protein
TGGT1_227850	24.3655	25.5319	25.5135	24.4342	27.4896	32.6041	26.7978	32.4307	TGGT1_227850	peptidyl-prolyl cis-trans isomerase%2C cyclophilin-type domain-containing protein
TGGT1_227860	50.0609	45.0875	43.3198	42.3966	45.3439	37.0236	45.3682	47.691	TGGT1_227860	hypothetical protein
TGGT1_227870	45.5996	46.071	44.5988	44.8264	38.9403	39.7545	36.1221	42.8439	TGGT1_227870	Tim10/DDP family zinc finger superfamily protein
TGGT1_227875	0.15014	0.491726	0.298986	0.317917	0.199489	0.750479	0.58767	0.431314	TGGT1_227875	hypothetical protein
TGGT1_227880	6.82063	8.01892	7.20889	8.08419	11.73	10.4442	12.3803	8.17443	TGGT1_227880	hypothetical protein
TGGT1_227890	16.5797	19.8203	16.1287	16.5317	21.5049	18.9079	23.2522	20.7031	TGGT1_227890	hypothetical protein
TGGT1_227900	135.083	140.653	131.488	125.646	162.863	153.681	158.828	138.596	TGGT1_227900	AP2 domain transcription factor AP2X-1
TGGT1_227910	93.4084	96.4161	85.7592	87.3365	87.9348	88.7858	92.9499	109.739	TGGT1_227910	hypothetical protein
TGGT1_227920	45.7497	45.4468	38.5692	43.3503	48.9347	44.5493	43.9577	51.5112	TGGT1_227920	hypothetical protein
TGGT1_227930	282.863	283.518	274.004	286.398	267.934	271.59	266.763	247.205	TGGT1_227930	hypothetical protein
TGGT1_227940	15.3357	16.1702	18.1219	17.6671	12.3883	11.153	13.0071	11.3579	TGGT1_227940	hypothetical protein
TGGT1_227948	302.725	313.835	299.667	312.24	360.896	343.198	339.713	379.392	TGGT1_227948	peptidase M16 inactive domain-containing protein
TGGT1_227952	32.0441	34.3074	32.5563	33.3359	58.6697	55.3061	61.5487	82.2989	TGGT1_227952	14-3-3 superfamily protein
TGGT1_227960	139.308	129.286	125.973	133.889	149.278	152.451	147.407	158.888	TGGT1_227960	PCI domain-containing protein
TGGT1_227970	54.4149	61.7305	58.3688	60.5179	41.374	45.1747	42.136	65.5187	TGGT1_227970	histone family DNA-binding protein
TGGT1_227980	27.0895	30.1088	32.6227	28.2492	32.6763	29.6439	33.9869	31.3011	TGGT1_227980	hypothetical protein
TGGT1_227990	56.281	56.1892	59.2325	59.9956	61.8815	54.3889	52.9491	57.6934	TGGT1_227990	hypothetical protein
TGGT1_227995	3.96798	4.0662	3.92004	4.01939	3.03223	3.02276	3.68273	3.16297	TGGT1_227995	hypothetical protein
TGGT1_228000	86.7593	89.3996	81.507	84.7477	77.1025	75.6941	74.928	79.444	TGGT1_228000	putative splicing factor 3A subunit 2
TGGT1_228010	55.1656	58.1372	62.8702	67.8073	62.46	61.9979	61.0198	63.5675	TGGT1_228010	hypothetical protein
TGGT1_228030	23.765	20.2553	27.4403	21.5503	32.2574	31.4367	32.5765	28.59	TGGT1_228030	hypothetical protein
TGGT1_228040	35.7333	35.0449	36.958	34.1761	31.4993	27.8928	30.8135	27.1523	TGGT1_228040	PPIC-type PPIASE domain-containing protein
TGGT1_228050	1.58719	1.00236	1.16272	0.953752	0.758058	0.917252	0.39178	1.02694	TGGT1_228050	hypothetical protein
TGGT1_228060	30.221	31.357	31.3936	27.7269	31.24	30.9364	33.3209	34.5051	TGGT1_228060	hypothetical protein
TGGT1_228065	0.493316	0.378251	0.398648	0.317917	0.259336	0.25016	0.528903	0.32862	TGGT1_228065	hypothetical protein
TGGT1_228070	192.372	194.421	216.599	218.727	212.496	206.486	210.739	178.01	TGGT1_228070	hypothetical protein
TGGT1_228080	110.503	106.705	115.093	111.748	101.101	102.294	102.744	104.789	TGGT1_228080	dihydrouridine synthase (dus) protein
TGGT1_228100	101.73	89.4185	85.5101	88.154	106.188	94.0183	96.5542	117.441	TGGT1_228100	hypothetical protein
TGGT1_228110	89.7836	100.236	89.7623	86.9958	105.609	112.885	104.664	103.967	TGGT1_228110	hypothetical protein
TGGT1_228120	341.782	324.539	350.379	354.274	364.965	350.453	378.91	316.544	TGGT1_228120	hypothetical protein
TGGT1_228130	106.857	108.936	105.758	102.914	112.133	111.905	108.053	120.46	TGGT1_228130	hypothetical protein
TGGT1_228140	17.6307	19.688	17.6734	19.8926	22.263	24.3072	21.3324	20.8263	TGGT1_228140	hypothetical protein
TGGT1_228145	11.5608	15.2246	11.9927	11.9446	8.59798	11.0904	9.63779	9.83807	TGGT1_228145	hypothetical protein
TGGT1_228150	258.798	250.534	276.081	276.202	344.956	332.275	342.788	323.301	TGGT1_228150	hypothetical protein
TGGT1_228160	0.57911	0.302601	0.298986	0.522293	0.35908	0.3127	0.19589	0.143771	TGGT1_228160	acid phosphatase
TGGT1_228170	1389.07	1356.07	1341.47	1352.97	1653.8	1640.88	1672.37	1449.44	TGGT1_228170	inner membrane complex protein IMC2A
TGGT1_228180	100.122	90.0048	91.3071	89.3348	68.5245	69.8154	65.9758	63.8756	TGGT1_228180	putative cytochrome C oxidase assembly factor COX15
TGGT1_228190	99.8429	104.416	100.808	96.5788	109.619	113.552	114.948	128.881	TGGT1_228190	putative eukaryotic initiation factor-3%2C subunit 5
TGGT1_228200	78.2442	85.4469	85.0284	91.3331	90.0892	84.0953	86.2112	91.0689	TGGT1_228200	vacuolar (h+)-atpase g subunit protein
TGGT1_228210	123.522	124.88	121.04	112.248	105.43	118.159	110.619	141.43	TGGT1_228210	26S proteasome regulatory subunit
TGGT1_228230	724.703	773.372	813.459	802.719	611.633	593.775	597.014	603.018	TGGT1_228230	hypothetical protein
TGGT1_228250	105.806	100.88	94.9448	105.935	96.1138	100.96	100.844	93.3077	TGGT1_228250	elongation factor Tu GTP binding domain-containing protein
TGGT1_228270	7.93596	9.22932	8.9862	7.5846	6.46344	6.25399	7.09122	7.35288	TGGT1_228270	hypothetical protein
TGGT1_228280	21.2126	23.8298	25.0484	20.2786	27.2103	24.7658	27.3463	24.0509	TGGT1_228280	hypothetical protein
TGGT1_228290	95.4031	96.6998	92.6525	94.3534	127.653	119.931	125.213	141.204	TGGT1_228290	phospholipase/carboxylesterase
TGGT1_228300	50.3397	50.1372	47.7714	47.0291	40.1372	41.3597	44.9568	41.591	TGGT1_228300	CCDC25 protein
TGGT1_228320	56.1952	55.8487	52.1731	53.1149	44.1669	44.2366	47.0528	44.3227	TGGT1_228320	hypothetical protein
TGGT1_228330	117.152	119.906	120.06	124.828	111.016	110.716	108.915	98.1137	TGGT1_228330	NLI interacting factor family phosphatase
TGGT1_228340	42.9185	44.0095	44.9974	43.2595	43.1096	43.3402	44.3691	41.9196	TGGT1_228340	hypothetical protein
TGGT1_228350	58.0826	53.6549	53.5684	48.5505	62.9188	67.2929	64.6242	65.7035	TGGT1_228350	elongation factor Tu GTP binding domain-containing protein
TGGT1_228360	96.5827	111.111	99.8448	98.4863	115.444	120.473	114.282	134.385	TGGT1_228360	putative peptidyl-prolyl isomerase FKBP12
TGGT1_228370	37.7709	40.9457	39.7486	35.8793	31.4594	33.1045	33.6735	35.4499	TGGT1_228370	hypothetical protein
TGGT1_228380	57.096	49.5887	51.9738	52.2974	58.0713	62.5399	61.1961	55.0439	TGGT1_228380	hypothetical protein
TGGT1_228390	118.139	122.932	129.86	120.4	132.261	126.893	131.05	114.463	TGGT1_228390	hypothetical protein
TGGT1_228395	37.5564	34.383	46.9242	43.3049	65.9311	65.1457	63.0962	50.7513	TGGT1_228395	hypothetical protein
TGGT1_228400	155.802	136.359	139.527	134.525	137.149	137.087	135.85	144.388	TGGT1_228400	WD domain%2C G-beta repeat-containing protein
TGGT1_228460	100.401	102.827	102.918	101.438	100.183	102.503	101.079	104.501	TGGT1_228460	hypothetical protein
TGGT1_228470	880.741	895.225	807.346	822.634	793.986	816.188	812.729	845.561	TGGT1_228470	ribosomal protein RPL15
TGGT1_228490	72.0027	75.7447	73.534	66.3766	86.6381	83.1155	90.56	96.943	TGGT1_228490	hypothetical protein
TGGT1_228630	114.321	114.667	109.28	116.199	111.235	101.919	105.428	113.353	TGGT1_228630	hypothetical protein
TGGT1_228660	261.114	252.899	274.469	287.647	276.093	276.593	282.807	246.958	TGGT1_228660	Sec7 domain-containing protein
TGGT1_228670	90.3412	81.8157	84.8789	88.154	100.183	94.873	97.5925	103.803	TGGT1_228670	hypothetical protein
TGGT1_228680	4.3755	5.59811	6.22888	5.38189	2.45372	3.58562	2.44863	2.97812	TGGT1_228680	mitochondrial carrier superfamily protein
TGGT1_228690	216.33	184.927	211.799	231.058	245.431	253.016	249.877	238.003	TGGT1_228690	phosphatidylinositol 3-and 4-kinase
TGGT1_228710	27.2182	25.8345	25.1315	28.2719	36.2671	34.2719	35.6716	38.0378	TGGT1_228710	hypothetical protein
TGGT1_228720	39.4224	38.4114	37.0411	41.352	45.2441	44.8203	43.0958	43.3984	TGGT1_228720	hypothetical protein
TGGT1_228730	122.278	116.407	118.98	119.832	125.399	131.334	126.192	119.228	TGGT1_228730	hypothetical protein
TGGT1_228750	210.839	214.79	225.07	221.906	205.354	199.502	208.27	202.738	TGGT1_228750	calcium dependent protein kinase CDPK7
TGGT1_228760	271.067	277.92	271.28	266.074	258.239	253.12	247.488	259.816	TGGT1_228760	hypothetical protein
TGGT1_228770	104.798	94.6762	95.1773	90.2204	87.1967	88.494	90.7951	90.6376	TGGT1_228770	hypothetical protein
TGGT1_228780	101.344	106.799	123.98	119.514	137.448	142.549	145.135	123.007	TGGT1_228780	Toxoplasma gondii family C protein
TGGT1_228990	7.2925	8.83216	8.3384	7.65273	6.46344	7.29632	6.64068	8.70844	TGGT1_228990	zinc finger (CCCH type) motif-containing protein
TGGT1_229000	252.256	254.601	257.278	262.486	304.66	317.536	302.023	305.905	TGGT1_229000	kelch repeat-containing protein
TGGT1_229005	0.343177	0.359338	0.132883	0.499585	0.977496	0.604553	0.763972	0.554547	TGGT1_229005	hypothetical protein
TGGT1_229010	669.537	598.998	627.008	641.376	576.603	623.919	597.191	732.351	TGGT1_229010	rhoptry neck protein RON4
TGGT1_229020	90.4914	89.5131	86.6894	85.3154	66.2304	70.2532	64.7221	94.3962	TGGT1_229020	putative cell-cycle-associated protein kinase CDK
TGGT1_229030	55.0155	49.2861	53.9006	55.6356	47.5382	48.5101	46.5043	57.7756	TGGT1_229030	hypothetical protein
TGGT1_229140	28.8912	29.5981	28.5532	29.4074	0.35908	0.500319	0.430958	0.985861	TGGT1_229140	MaoC family domain-containing protein
TGGT1_229150	23.8722	24.662	25.2311	26.2963	25.375	21.4929	21.8809	22.5105	TGGT1_229150	transporter%2C major facilitator family protein
TGGT1_229160	61.4929	58.4587	55.3789	61.6079	62.1408	60.4553	58.2577	60.1786	TGGT1_229160	DHHC zinc finger domain-containing protein
TGGT1_229170	1.32981	1.58865	1.66104	1.8848	0.279285	0.833866	0.99904	0.534008	TGGT1_229170	formate/nitrite transporter protein
TGGT1_229180	171.331	169.57	183.843	170.517	171.72	171.005	173.637	180.33	TGGT1_229180	HEAT repeat-containing protein
TGGT1_229190	1.32981	0.869977	1.26239	1.38521	0.0398978	0.229313	0.058767	0.102694	TGGT1_229190	hypothetical protein
TGGT1_229200	32.0441	32.9835	31.5098	31.4511	31.8783	29.2478	32.89	41.4267	TGGT1_229200	hypothetical protein
TGGT1_229210	89.0972	97.1537	91.1078	95.625	84.2243	80.7182	85.9566	80.8201	TGGT1_229210	putative small nuclear ribonucleoprotein polypeptide A'
TGGT1_229220	111.404	106.591	109.877	120.332	94.2985	97.2496	95.3397	89.0972	TGGT1_229220	hypothetical protein
TGGT1_229250A	349.547	366.525	326.842	324.639	266.717	276.948	275.48	287.132	TGGT1_229250A	ribosomal protein RPL28
TGGT1_229250B	311.132	335.887	286.844	280.63	237.831	235.067	238.104	246.301	TGGT1_229250B	ribosomal protein RPL28
TGGT1_229260	35.4759	33.7778	36.7587	37.2872	48.7152	47.9473	44.1536	90.1652	TGGT1_229260	hypothetical protein
TGGT1_229280	28.8697	27.688	25.6298	24.2526	76.145	76.2362	70.6184	102.755	TGGT1_229280	hypothetical protein
TGGT1_229290	12.9335	11.896	13.3381	13.3298	11.9095	10.0481	9.18725	17.0266	TGGT1_229290	kelch repeat-containing protein
TGGT1_229300	0.514765	0.0378251	0.365428	0.317917	0.239387	0.271006	0.176301	0.246465	TGGT1_229300	hypothetical protein
TGGT1_229310	97.934	96.9835	105.26	101.643	104.373	99.0424	101.04	86.345	TGGT1_229310	mediator complex subunit MED14
TGGT1_229320	0.364625	0.472814	0.332207	0.272501	0.0598467	0.0208466	0	0.205388	TGGT1_229320	Cof family hydrolase subfamily protein
TGGT1_229340	69.4289	75.1584	75.3113	79.5248	60.1858	55.9315	59.7073	54.1402	TGGT1_229340	hypothetical protein
TGGT1_229350	50.5756	41.3806	42.5557	46.2116	34.8108	35.8979	34.222	48.9028	TGGT1_229350	HEAT repeat-containing protein
TGGT1_229360	173.218	185.797	175.123	164.863	155.801	161.124	167.447	160.49	TGGT1_229360	transaldolase
TGGT1_229370	68.8283	59.253	71.275	69.7375	58.8493	59.7048	58.1598	60.9591	TGGT1_229370	AP2 domain transcription factor AP2VIII-1
TGGT1_229380	81.2899	84.558	83.0684	80.9781	75.8856	74.2974	71.1865	70.6945	TGGT1_229380	hypothetical protein
TGGT1_229390	66.3618	59.1017	65.5278	64.4918	78.0401	77.8205	76.8281	63.321	TGGT1_229390	hypothetical protein
TGGT1_229405	6.64905	7.31915	7.375	6.81252	3.75039	4.25271	4.11369	4.92931	TGGT1_229405	3'5'-cyclic nucleotide phosphodiesterase domain-containing protein
TGGT1_229420	42.3394	43.4232	35.7621	39.6489	38.8804	35.5227	40.608	47.5267	TGGT1_229420	putative cytochrome c
TGGT1_229440	201.809	192.794	196.799	192.772	188.557	181.178	186.703	175.278	TGGT1_229440	zinc finger%2C C3HC4 type (RING finger) domain-containing protein
TGGT1_229450	36.3124	35.7825	32.5231	30.8834	38.661	41.2347	34.9076	39.0442	TGGT1_229450	hypothetical protein
TGGT1_229460	123.501	119.489	118.814	117.039	103.535	111.446	109.542	104.707	TGGT1_229460	SWI2/SNF2-containing protein
TGGT1_229470	62.4152	66.2128	62.5546	63.5835	54.1413	54.9309	58.5711	58.2069	TGGT1_229470	hypothetical protein
TGGT1_229480	571.282	581.996	551.43	539.71	456.71	486.248	470.156	544.627	TGGT1_229480	putative calcium binding protein precursor
TGGT1_229490	152.821	153.097	142.284	142.609	149.816	146.218	146.212	144.326	TGGT1_229490	tetratricopeptide repeat-containing protein
TGGT1_229500	40.9452	36.7282	38.5526	37.8549	41.0947	36.8152	43.3309	50.854	TGGT1_229500	hypothetical protein
TGGT1_229620	59.0907	60.4445	59.6976	56.6347	62.3802	62.2898	63.2333	60.7948	TGGT1_229620	hypothetical protein
TGGT1_229630	507.73	523.896	580.565	573.818	646.364	656.961	673.509	547.543	TGGT1_229630	eIF2 kinase IF2K-A (incomplete catalytic triad)
TGGT1_229640	135.104	133.617	138.514	138.726	165.935	160.29	162.432	164.598	TGGT1_229640	hypothetical protein
TGGT1_229650	80.3462	86.5816	77.5703	83.0673	96.9916	95.0607	94.0469	137.199	TGGT1_229650	josephin protein
TGGT1_229660	3.02424	2.70449	2.49155	1.93021	2.87264	1.89704	1.70424	1.66364	TGGT1_229660	hypothetical protein
TGGT1_229670	804.384	859.008	753.927	766.522	737.232	756.108	750.945	777.043	TGGT1_229670	ribosomal protein RPS23
TGGT1_229680	21.7488	21.6738	21.7596	21.0507	27.9484	29.0811	26.6802	31.0136	TGGT1_229680	hypothetical protein
TGGT1_229690	102.417	94.3169	103.3	104.867	80.9526	79.0505	79.0221	90.3295	TGGT1_229690	putative autophagy-related protein 7 atg7
TGGT1_229700	11.4535	8.98346	12.2086	10.9	11.0118	11.007	10.9698	10.5364	TGGT1_229700	hypothetical protein
TGGT1_229710	56.1737	52.3499	51.8575	51.6616	76.6836	70.1281	72.734	71.9473	TGGT1_229710	OTU family cysteine protease
TGGT1_229720	22.8856	21.0118	23.9521	26.1601	22.5024	20.9509	21.8613	23.291	TGGT1_229720	hypothetical protein
TGGT1_229730	0.514765	0.643026	0.166104	0.726669	0.199489	0.354393	0.333013	0.205388	TGGT1_229730	hypothetical protein
TGGT1_229740	64.4528	60.4445	62.239	55.8399	59.4876	55.4104	57.6701	54.1402	TGGT1_229740	hypothetical protein
TGGT1_229750	158.548	157.144	154.825	159.617	175.271	162.729	160.199	139.315	TGGT1_229750	hypothetical protein
TGGT1_229760	6.37021	4.23641	6.5777	5.54085	8.41844	8.77643	7.28711	7.29127	TGGT1_229760	hypothetical protein
TGGT1_229770	48.0447	47.1301	49.2663	47.9601	54.0216	57.2657	57.0628	55.4752	TGGT1_229770	hypothetical protein
TGGT1_229780	92.0571	81.6455	83.1846	88.6081	73.8708	71.7333	72.6165	83.5107	TGGT1_229780	GHMP kinase%2C N-terminal domain-containing protein
TGGT1_229790	77.708	73.2105	73.4344	73.3027	93.6601	89.2028	89.561	90.7608	TGGT1_229790	hypothetical protein
TGGT1_229800	6.00559	3.97163	5.74718	5.76793	7.3013	7.44225	7.07163	8.15389	TGGT1_229800	hypothetical protein
TGGT1_229900	60.9138	60.8038	67.0228	69.1016	57.772	59.1211	58.7866	57.3443	TGGT1_229900	hypothetical protein
TGGT1_229915	0.235934	0.264776	0.249155	0.545001	0	0.0208466	0	0.0616163	TGGT1_229915	hypothetical protein
TGGT1_229920	214.721	219.877	201.434	207.055	223.408	215.888	225.391	230.794	TGGT1_229920	hypothetical protein
TGGT1_229930	275.506	288.246	266.447	266.324	324.469	337.174	317.734	270.681	TGGT1_229930	p25-alpha family protein
TGGT1_229940	91.3279	102.941	89.0149	89.0623	80.5138	83.3032	83.1749	78.2322	TGGT1_229940	putative cyclophilin
TGGT1_229950	149.882	153.059	147.051	151.306	141.378	138.568	141.393	167.925	TGGT1_229950	putative 26S proteasome regulatory subunit 6b
TGGT1_229990	174.763	166.298	167.681	169.2	167.351	163.396	169.308	179.365	TGGT1_229990	putative T-complex protein 1 subunit alpha
TGGT1_230000	140.252	125.712	134.012	143.562	145.288	130.521	139.493	147.16	TGGT1_230000	hypothetical protein
TGGT1_230010	147.03	150.241	153.961	149.83	153.846	148.553	151.952	141.779	TGGT1_230010	hypothetical protein
TGGT1_230030	37.4277	42.4965	40.3798	37.9684	42.2717	38.5037	41.3132	37.0725	TGGT1_230030	WD domain%2C G-beta repeat-containing protein
TGGT1_230040	5.29779	4.84161	5.79701	6.51731	5.26651	5.25335	5.73958	4.99092	TGGT1_230040	hypothetical protein
TGGT1_230050	46.5004	46.0331	44.549	43.0778	40.4564	46.4255	40.706	39.3112	TGGT1_230050	putative 50S ribosomal protein L3
TGGT1_230060	24.3655	25.9291	23.4704	25.9784	28.7863	25.7456	26.5823	34.3203	TGGT1_230060	acetyltransferase%2C GNAT family protein
TGGT1_230070	7.2925	8.09457	9.10247	8.42481	10.4532	7.1087	8.54081	8.29767	TGGT1_230070	BolA family protein
TGGT1_230080	62.5654	61.7116	66.6739	62.3799	54.7398	49.5316	48.9921	56.954	TGGT1_230080	DEAD/DEAH box helicase domain-containing protein
TGGT1_230100	45.0205	47.6785	43.7018	46.5976	38.8804	35.3976	36.4356	38.2637	TGGT1_230100	putative membrane protein
TGGT1_230110	48.2378	48.2837	53.7013	50.3218	56.9142	55.7231	54.5554	56.3584	TGGT1_230110	hypothetical protein
TGGT1_230118	15.5073	13.9575	13.1554	12.5577	14.842	14.4259	14.8289	17.6633	TGGT1_230118	hypothetical protein
TGGT1_230130	0.493316	0.737589	0.348817	0.249792	0.35908	0.792172	0.137123	0.267004	TGGT1_230130	hypothetical protein
TGGT1_230140	76.3782	79.9244	73.3181	80.2287	79.3966	79.6759	74.8692	84.2501	TGGT1_230140	vacuolar sorting protein 9 (vps9) domain-containing protein
TGGT1_230150	147.63	134.733	142.484	135.206	111.534	103.316	106.075	106.596	TGGT1_230150	ChAPs (Chs5p-Arf1p-binding proteins) protein
TGGT1_230160	1426.46	1424.89	1303.91	1295.2	1437.38	1510.42	1466.34	1365.56	TGGT1_230160	hypothetical protein
[truncated: 5,245 more rows]

## Sheet: CompAll
A differential expression analysis was performed with the statistical analysis R/Bioconductor package edgeR1.38.4. with a multiple testing Benjamini and Hochberg correction FDR 5% and a fold change threshold of 2.
The fold changes and p-values for all the genes are provided. The fold change is a log2 fold change.
The logCPM column gives an indication of how well the gene is detected, low values are for poorly detected gene.
RNA Seq Comparison all genes (RH-MVA-HA-Apico vs RH-MVA-HA)
gene	logFC	logCPM	F	PValue	FDR	gene	description
TGGT1_262050	-2.5902	8.12065	4237.85	1.85377e-15	1.3425e-11	TGGT1_262050	rhoptry kinase family protein ROP39
TGGT1_225680	-3.69635	5.2544	1989.93	1.11954e-13	2.30369e-10	TGGT1_225680	hypothetical protein
TGGT1_213635	-3.03649	4.32049	1943.03	1.27416e-13	2.30369e-10	TGGT1_213635	hypothetical protein
TGGT1_221310	2.68883	6.7069	1923.97	1.34331e-13	2.30369e-10	TGGT1_221310	aminopeptidase N protein
TGGT1_261650	-3.02665	5.04649	1855.15	1.63657e-13	2.30369e-10	TGGT1_261650	hypothetical protein
TGGT1_204360	-4.25667	4.36471	1789.24	1.99559e-13	2.30369e-10	TGGT1_204360	subtilisin SUB4
TGGT1_305890	-6.83176	4.01577	1827.86	2.22671e-13	2.30369e-10	TGGT1_305890	hypothetical protein
TGGT1_263100	-1.9629	7.92624	1632.6	3.2673e-13	2.95772e-10	TGGT1_263100	hypothetical protein
TGGT1_229140	-5.67745	3.89731	1472.82	6.08794e-13	4.89876e-10	TGGT1_229140	MaoC family domain-containing protein
TGGT1_311460	2.08947	5.8545	1402.28	7.43602e-13	5.38516e-10	TGGT1_311460	hypothetical protein
TGGT1_264660	-2.63518	7.39014	1328.83	9.94497e-13	6.52364e-10	TGGT1_264660	SAG-related sequence SRS44
TGGT1_410730	-6.1851	3.87809	1348.3	1.08097e-12	6.52364e-10	TGGT1_410730	PT repeat protein
TGGT1_250500	-2.09511	5.39112	1251.07	1.37751e-12	7.6738e-10	TGGT1_250500	hypothetical protein
TGGT1_294400	1.35268	7.08383	1217.41	1.59589e-12	8.2553e-10	TGGT1_294400	hypothetical protein
TGGT1_297150	-2.38054	5.32071	1184.01	1.85473e-12	8.42101e-10	TGGT1_297150	MORN repeat-containing protein
TGGT1_301210	-2.67107	5.06011	1172.62	1.95421e-12	8.42101e-10	TGGT1_301210	putative NAD(P) transhydrogenase subunit beta
TGGT1_411170	-1.81187	5.76348	1170.09	1.97676e-12	8.42101e-10	TGGT1_411170	hypothetical protein
TGGT1_266910	-2.01549	4.86438	1120.05	2.50292e-12	9.74574e-10	TGGT1_266910	putative cell-cycle-associated protein kinase GSK
[truncated: 7,224 more rows]

## Sheet: SignificantlyChanged
A differential expression analysis was performed with the statistical analysis R/Bioconductor package edgeR1.38.4. with a multiple testing Benjamini and Hochberg correction FDR 5% and a fold change threshold of 2.
[truncated: 3,563 more rows]

[truncated: 1 more sheets: ProteinRNASeqComp]
