# Supplementary material for: Dissecting apicoplast functions through continuous cultivation of Toxoplasma gondii devoid of the organelle
Source: Nat Commun. 2025 Mar 1;16:2095. doi: 10.1038/s41467-025-57302-x (PMC11873192; doi:10.1038/s41467-025-57302-x)
Supplement: Supplementary file 11 — Source Data [file 41467_2025_57302_MOESM11_ESM.xlsx]

## Sheet: Fig2b
Fig2b western blot of downregulation

## Sheet: Fig2d
Fig2d plaque assay
plaque area in square μm
For iKD FabG-Ty
	+Rapa			-Rapa			+Rapa
	DiCre	DiCre+C14:0	DiCre+C16:0	iKD FabG-Ty	iKD FabG-Ty+C14:0	iKD FabG-Ty+C16:0	iKD FabG-Ty	iKD FabG-Ty+C14:0	iKD FabG-Ty+C16:0
replicate 1	892.3	940	911.5	934.5	909.2	1077.3	135.4	335.4	429.9
replicate 2	997.7	1021.9	984.6	986.7	994.2	1097.5	124	271.4	350.2
replicate 3	875.2	898.6	789.7	874.4	900.3	866.5	118.9	339.3	374.4
For iKD ATS1-Ty
	+Rapa		-Rapa		+Rapa
	DiCre	DiCre+LPA C14:0	iKD ATS1-Ty	iKD ATS1-Ty+LPA C14:0	iKD ATS1-Ty	iKD ATS1-Ty+LPA C14:0
replicate 1	956.1	922.1	1035.2	992.9	272.2	508
replicate 2	941.5	941.3	948.9	935.3	292.4	490.3
replicate 3	881.8	1002	944.5	1016.1	266.7	492.4
For iKD LipA-Ty
	+Rapa			-Rapa			+Rapa
	DiCre	DiCre+C14:0	DiCre+C16:0	iKD LipA-Ty	iKD LipA-Ty+C14:0	iKD LipA-Ty+C16:0	iKD LipA-Ty	iKD LipA-Ty+C14:0	iKD LipA-Ty+C16:0
replicate 1	902.5	835.6	961.7	926.9	1020.7	897.5	133.4	432	688.1
replicate 2	837.7	919.9	790.5	985.1	883.7	973.1	197	428.9	590.6
replicate 3	984	908.5	872.6	947.1	930.2	1008.4	120.2	484.3	569.6

## Sheet: Fig2e
Fig2e intracellular growth
parasites/vacuole
	2p			4p			8p			≥16p
	replicate 1	replicate 2	replicate 3	replicate 1	replicate 2	replicate 3	replicate 1	replicate 2	replicate 3	replicate 1	replicate 2	replicate 3
DiCre-Rapa	11	14	15	20	22	26	44	40	39	25	24	20
DiCre+Rapa	15	10	10	26	23	24	39	40	40	20	27	26
iKD LipA-Ty-Rapa	16	11	11	22	28	23	34	41	40	28	20	26
iKD LipA-Ty+Rapa	22	24	19	38	45	37	26	21	28	14	10	16

## Sheet: Fig2f
Fig2f apicoplast loss
number of vacuoles
	Normal			Apicoplast loss
	replicate 1	replicate 2	replicate 3	replicate 1	replicate 2	replicate 3
DiCre-Rapa	93	96	95	7	4	5
DiCre+Rapa	94	96	94	6	4	6
iKD LipA-Ty-Rapa	96	93	95	4	7	5
iKD LipA-Ty+Rapa	89	87	86	11	13	14

## Sheet: Fig2g
Fig2g fatty acid 2H2O labelling
Raw GC-MS Data
	242 Results	243 Results	270 Results	271 Results	296 Results	297 Results	298 Results	299 Results
Data File	Resp.	Resp.	Resp.	Resp.	Resp.	Resp.	Resp.	Resp.
DICRE_+R_D2O_1_SIM.D	1037.9	455.342	4248.35	1969.84	1621.53	610.601	981.583	397.797
DICRE_+R_D2O_2_SIM.D	1115.58	589.955	6215.35	3407.5	2221.03	1062.09	1674.96	475.497
DICRE_+R_D2O_3_SIM.D	2469.92	1290.88	8079.53	4284.54	3571.95	1353.68	1945.1	646.818
DICRE_+R_D2O_4_SIM.D	779.305	381.862	3856.26	1840.82	1418.39	616.055	1100.42	368.933
DICRE_-R_UNLAB_1_SIM.D	531.378	79.2576	4152.52	787.044	1555.4	306.631	961.361	192.112
DICRE_-R_UNLAB_2_SIM.D	940.722	158.129	4729.19	906.04	1834.06	397.68	1437.42	298.978
DICRE_-R_UNLAB_3_SIM.D	1167.29	185.714	6573.19	1220.05	3077.99	606.331	2002.32	396.403
DICRE_-R_UNLAB_4_SIM.D	1214.01	223.021	4068.48	780.984	2049.08	460.025	1586.79	319.696
IKDLIPA_+R_D2O_1_SIM.D	528.79	164.04	3267.65	1014.31	1711.81	449.163	1552.74	371.501
IKDLIPA_+R_D2O_2_SIM.D	378.589	113.022	3645.2	1190.69	1778.56	453.855	1602.64	374.637
IKDLIPA_+R_D2O_3_SIM.D	466.024	137.17	3324.51	1056.43	1597.98	454.112	1552.18	356.901
IKDLIPA_+R_D2O_4_SIM.D	601.48	167.525	3737.7	1208.32	1854.93	539.214	1628.56	419.731
IKDLIPA_-R_D2O_1_SIM.D	589.196	285	3428.42	1714	1658	676.685	1216.44	378
IKDLIPA_-R_D2O_2_SIM.D	630.137	360	3390.21	1632	1661.92	733.505	1324.81	395.118
IKDLIPA_-R_D2O_3_SIM.D	381.28	200.427	2238.59	1166.51	1581.23	604	911.054	302.107
IKDLIPA_-R_D2O_4_SIM.D	484.165	238.534	2953.01	1428.88	1609.25	646.531	1090.34	360.226
Background corrected Excess M1 Enrichment, %
Myristic acid, 242, 243, 15.0 min					Palmitic acid, 270, 271, 18.8 min					Stearic acid, 298, 299, 22.4 min					Oleic acid, 296, 297, 22.0 min
Sample Name	Labelling %	m0	m1		Sample Name	Labelling %	m0	m1		Sample Name	Labelling %	m0	m1		Sample Name	Labelling %	m0	m1
DiCre_+R_D2O_1_SIM	0.212845	0.787155	0.212845		DiCre_+R_D2O_1_SIM	0.214463	0.785537	0.214463		DiCre_+R_D2O_1_SIM	0.161258	0.838742	0.161258		DiCre_+R_D2O_1_SIM	0.14074	0.85926	0.14074
DiCre_+R_D2O_2_SIM	0.264984	0.735016	0.264984		DiCre_+R_D2O_2_SIM	0.263396	0.736604	0.263396		DiCre_+R_D2O_2_SIM	0.0661935	0.933806	0.0661935		DiCre_+R_D2O_2_SIM	0.209753	0.790247	0.209753
DiCre_+R_D2O_3_SIM	0.261625	0.738375	0.261625		DiCre_+R_D2O_3_SIM	0.253529	0.746471	0.253529		DiCre_+R_D2O_3_SIM	0.106774	0.893226	0.106774		DiCre_+R_D2O_3_SIM	0.14252	0.85748	0.14252
DiCre_+R_D2O_4_SIM	0.243391	0.756609	0.243391		DiCre_+R_D2O_4_SIM	0.222819	0.777181	0.222819		DiCre_+R_D2O_4_SIM	0.108947	0.891053	0.108947		DiCre_+R_D2O_4_SIM	0.181379	0.818621	0.181379
DiCre_-R_unlab_1_SIM	-0.0195371	1.01954	-0.0195371		DiCre_-R_unlab_1_SIM	-0.00112568	1.00113	-0.00112568		DiCre_-R_unlab_1_SIM	-0.013342	1.01334	-0.013342		DiCre_-R_unlab_1_SIM	-0.0158757	1.01588	-0.0158757
DiCre_-R_unlab_2_SIM	-0.000224234	1.00022	-0.000224234		DiCre_-R_unlab_2_SIM	0.000925135	0.999075	0.000925135		DiCre_-R_unlab_2_SIM	-0.00502744	1.00503	-0.00502744		DiCre_-R_unlab_2_SIM	0.00404746	0.995953	0.00404746
DiCre_-R_unlab_3_SIM	-0.00930424	1.0093	-0.00930424		DiCre_-R_unlab_3_SIM	-0.00507476	1.00507	-0.00507476		DiCre_-R_unlab_3_SIM	-0.0152562	1.01526	-0.0152562		DiCre_-R_unlab_3_SIM	-0.0160307	1.01603	-0.0160307
DiCre_-R_unlab_4_SIM	0.0151554	0.984845	0.0151554		DiCre_-R_unlab_4_SIM	0.00129976	0.9987	0.00129976		DiCre_-R_unlab_4_SIM	-0.0116595	1.01166	-0.0116595		DiCre_-R_unlab_4_SIM	0.0115994	0.988401	0.0115994
iKDLipA_+R_D2O_1_SIM	0.124266	0.875734	0.124266		iKDLipA_+R_D2O_1_SIM	0.106945	0.893055	0.106945		iKDLipA_+R_D2O_1_SIM	0.0255851	0.974415	0.0255851		iKDLipA_+R_D2O_1_SIM	0.0472768	0.952723	0.0472768
iKDLipA_+R_D2O_2_SIM	0.115215	0.884785	0.115215		iKDLipA_+R_D2O_2_SIM	0.11971	0.88029	0.11971		iKDLipA_+R_D2O_2_SIM	0.0203405	0.979659	0.0203405		iKDLipA_+R_D2O_2_SIM	0.0406884	0.959312	0.0406884
iKDLipA_+R_D2O_3_SIM	0.111919	0.888081	0.111919		iKDLipA_+R_D2O_3_SIM	0.112777	0.887223	0.112777		iKDLipA_+R_D2O_3_SIM	0.0166541	0.983346	0.0166541		iKDLipA_+R_D2O_3_SIM	0.066652	0.933348	0.066652
iKDLipA_+R_D2O_4_SIM	0.0992646	0.900735	0.0992646		iKDLipA_+R_D2O_4_SIM	0.117092	0.882908	0.117092		iKDLipA_+R_D2O_4_SIM	0.0428176	0.957182	0.0428176		iKDLipA_+R_D2O_4_SIM	0.0722917	0.927708	0.0722917
iKDLipA_-R_D2O_1_SIM	0.23977	0.76023	0.23977		iKDLipA_-R_D2O_1_SIM	0.236222	0.763778	0.236222		iKDLipA_-R_D2O_1_SIM	0.0890411	0.910959	0.0890411		iKDLipA_-R_D2O_1_SIM	0.163436	0.836564	0.163436
iKDLipA_-R_D2O_2_SIM	0.287235	0.712765	0.287235		iKDLipA_-R_D2O_2_SIM	0.225243	0.774757	0.225243		iKDLipA_-R_D2O_2_SIM	0.0785505	0.921449	0.0785505		iKDLipA_-R_D2O_2_SIM	0.186061	0.813939	0.186061
iKDLipA_-R_D2O_3_SIM	0.263271	0.736729	0.263271		iKDLipA_-R_D2O_3_SIM	0.248365	0.751635	0.248365		iKDLipA_-R_D2O_3_SIM	0.106028	0.893972	0.106028		iKDLipA_-R_D2O_3_SIM	0.144725	0.855275	0.144725
iKDLipA_-R_D2O_4_SIM	0.244914	0.755086	0.244914		iKDLipA_-R_D2O_4_SIM	0.226734	0.773266	0.226734		iKDLipA_-R_D2O_4_SIM	0.105049	0.894951	0.105049		iKDLipA_-R_D2O_4_SIM	0.158951	0.841049	0.158951
	Labelling %					Labelling %					Labelling %					Labelling %
	21.2845					21.4463					16.1258					14.074
	26.4984					26.3396					6.61935					20.9753
	26.1625					25.3529					10.6774					14.252
	24.3391	24.5711	2.38765			22.2819	23.8552	2.35891			10.8947	11.0793	3.89673			18.1379	16.8598	3.3233
	-1.95371					-0.112568					-1.3342					-1.58757
	-0.0224234					0.0925135					-0.502744					0.404746
	-0.930424					-0.507476					-1.52562					-1.60307
	1.51554	-0.347753	1.47154			0.129976	-0.0993884	0.292201			-1.16595	-1.13213	0.444574			1.15994	-0.40649	1.40695
	12.4266					10.6945					2.55851					4.72768
	11.5215					11.971					2.03405					4.06884
	11.1919					11.2777					1.66541					6.6652
	9.92646	11.2666	1.03476			11.7092	11.4131	0.557874			4.28176	2.63493	1.15742			7.22917	5.67272	1.51362
	23.977					23.6222					8.90411					16.3436
	28.7235					22.5243					7.85505					18.6061
	26.3271					24.8365					10.6028					14.4725
	24.4914	25.8798	2.14745			22.6734	23.4141	1.06564			10.5049	9.4667	1.32694			15.8951	16.3293	1.7147

## Sheet: Fig3b
Fig3b western blot of downregulation

## Sheet: Fig3d
Fig3d plaque assay
plaque area in square μm
	-Rapa		+Rapa		-Rapa		+Rapa
	DiCre	DiCre+5ALA	DiCre	DiCre+5ALA	iKD PBGD-Ty	iKD PBGD-Ty+5ALA	iKD PBGD-Ty	iKD PBGD-Ty+5ALA
replicate 1	932	982	903.857	823.143	1063.43	977	278.143	530
replicate 2	943	931	950	946.222	1044.67	989.889	281	588.778
replicate 3	909.643	907.857	881.786	909.429	914.857	906.286	236.714	652

## Sheet: Fig3f
Fig3f western blot of MVA cassette

## Sheet: Fig3h
Fig3h plaque assay
plaque area in square μm
	-Rapa		+Rapa		-Rapa		+Rapa
	iKD IspH-Ty	iKD IspH-Ty+MVL	iKD IspH-Ty	iKD IspH-Ty+MVL	iKD IspH-MVA-HA	iKD IspH-MVA-HA+MVL	iKD IspH-MVA-HA	iKD IspH-MVA-HA+MVL
replicate 1	887.1	988.6	0	0	1049.9	1015.6	0	1013.8
replicate 2	990.4	898.7	0	0	978.1	911.3	0	920.8
replicate 3	958.9	872.1	0	0	872.5	947	0	820.4

## Sheet: Fig4b
Fig4b plaque assay
plaque area in square μm
	RH-Actinonin	RH+Actinonin
replicate 1	1022.3	0
replicate 2	877.556	0
replicate 3	987.091	0

[truncated: 37 more sheets: Fig4c, Fig4d, Fig4f, Fig4h, Fig4i, Fig4k, Fig4l, Fig4m, Fig4n, Fig5d, Fig5e, Fig5f, Fig5g, Fig5h, Fig5i, Fig6b, Fig6c, Fig6d, Fig8c, Fig8g …]
